# Supplementary material for: Sexually dimorphic architecture and function of a mechanosensory circuit in C. elegans
Source: Nat Commun. 2022 Nov 11;13:6825. doi: 10.1038/s41467-022-34661-3 (PMC9652301; doi:10.1038/s41467-022-34661-3)
Supplement: Supplementary file 5 — Supplementary Data 1 [file 41467_2022_34661_MOESM5_ESM.txt]

  0
SECTION
  2
HEADER
  9
$ACADVER
  1
AC1032
  9
$ACADMAINTVER
 90
      197
  9
$DWGCODEPAGE
  3
ANSI_1252
  9
$LASTSAVEDBY
  1
skarimi
  9
$REQUIREDVERSIONS
160
                 0
  9
$INSBASE
 10
0.0
 20
0.0
 30
0.0
  9
$EXTMIN
 10
-44450.0
 20
-44450.0
 30
0.0
  9
$EXTMAX
 10
74252.7402248795
 20
44450.0
 30
0.0
  9
$LIMMIN
 10
0.0
 20
0.0
  9
$LIMMAX
 10
12.0
 20
9.0
  9
$ORTHOMODE
 70
     0
  9
$REGENMODE
 70
     1
  9
$FILLMODE
 70
     1
  9
$QTEXTMODE
 70
     0
  9
$MIRRTEXT
 70
     1
  9
$LTSCALE
 40
1.0
  9
$ATTMODE
 70
     1
  9
$TEXTSIZE
 40
0.2
  9
$TRACEWID
 40
0.05
  9
$TEXTSTYLE
  7
Standard
  9
$CLAYER
  8
0
  9
$CELTYPE
  6
ByBlock
  9
$CECOLOR
 62
   256
  9
$CELTSCALE
 40
1.0
  9
$DISPSILH
 70
     0
  9
$DIMSCALE
 40
1.0
  9
$DIMASZ
 40
0.18
  9
$DIMEXO
 40
0.0625
  9
$DIMDLI
 40
0.38
  9
$DIMRND
 40
0.0
  9
$DIMDLE
 40
0.0
  9
$DIMEXE
 40
0.18
  9
$DIMTP
 40
0.0
  9
$DIMTM
 40
0.0
  9
$DIMTXT
 40
0.18
  9
$DIMCEN
 40
0.09
  9
$DIMTSZ
 40
0.0
  9
$DIMTOL
 70
     0
  9
$DIMLIM
 70
     0
  9
$DIMTIH
 70
     1
  9
$DIMTOH
 70
     1
  9
$DIMSE1
 70
     0
  9
$DIMSE2
 70
     0
  9
$DIMTAD
 70
     0
  9
$DIMZIN
 70
     0
  9
$DIMBLK
  1

  9
$DIMASO
 70
     1
  9
$DIMSHO
 70
     1
  9
$DIMPOST
  1

  9
$DIMAPOST
  1

  9
$DIMALT
 70
     0
  9
$DIMALTD
 70
     2
  9
$DIMALTF
 40
25.4
  9
$DIMLFAC
 40
1.0
  9
$DIMTOFL
 70
     0
  9
$DIMTVP
 40
0.0
  9
$DIMTIX
 70
     0
  9
$DIMSOXD
 70
     0
  9
$DIMSAH
 70
     0
  9
$DIMBLK1
  1

  9
$DIMBLK2
  1

  9
$DIMSTYLE
  2
Standard
  9
$DIMCLRD
 70
     0
  9
$DIMCLRE
 70
     0
  9
$DIMCLRT
 70
     0
  9
$DIMTFAC
 40
1.0
  9
$DIMGAP
 40
0.09
  9
$DIMJUST
 70
     0
  9
$DIMSD1
 70
     0
  9
$DIMSD2
 70
     0
  9
$DIMTOLJ
 70
     1
  9
$DIMTZIN
 70
     0
  9
$DIMALTZ
 70
     0
  9
$DIMALTTZ
 70
     0
  9
$DIMUPT
 70
     0
  9
$DIMDEC
 70
     4
  9
$DIMTDEC
 70
     4
  9
$DIMALTU
 70
     2
  9
$DIMALTTD
 70
     2
  9
$DIMTXSTY
  7
Standard
  9
$DIMAUNIT
 70
     0
  9
$DIMADEC
 70
     0
  9
$DIMALTRND
 40
0.0
  9
$DIMAZIN
 70
     0
  9
$DIMDSEP
 70
    46
  9
$DIMATFIT
 70
     3
  9
$DIMFRAC
 70
     0
  9
$DIMLDRBLK
  1

  9
$DIMLUNIT
 70
     2
  9
$DIMLWD
 70
    -2
  9
$DIMLWE
 70
    -2
  9
$DIMTMOVE
 70
     2
  9
$DIMFXL
 40
1.0
  9
$DIMFXLON
 70
     0
  9
$DIMJOGANG
 40
0.7853981633974483
  9
$DIMTFILL
 70
     0
  9
$DIMTFILLCLR
 70
     0
  9
$DIMARCSYM
 70
     0
  9
$DIMLTYPE
  6

  9
$DIMLTEX1
  6

  9
$DIMLTEX2
  6

  9
$DIMTXTDIRECTION
 70
     0
  9
$LUNITS
 70
     2
  9
$LUPREC
 70
     4
  9
$SKETCHINC
 40
0.1
  9
$FILLETRAD
 40
0.0
  9
$AUNITS
 70
     0
  9
$AUPREC
 70
     0
  9
$MENU
  1
.
  9
$ELEVATION
 40
0.0
  9
$PELEVATION
 40
0.0
  9
$THICKNESS
 40
0.0
  9
$LIMCHECK
 70
     0
  9
$CHAMFERA
 40
0.0
  9
$CHAMFERB
 40
0.0
  9
$CHAMFERC
 40
0.0
  9
$CHAMFERD
 40
0.0
  9
$SKPOLY
 70
     0
  9
$TDCREATE
 40
2459443.823599537
  9
$TDUCREATE
 40
2459443.740271655
  9
$TDUPDATE
 40
2459617.516284723
  9
$TDUUPDATE
 40
2459617.474618056
  9
$TDINDWG
 40
0.0349884375
  9
$TDUSRTIMER
 40
0.0349884375
  9
$USRTIMER
 70
     1
  9
$ANGBASE
 50
0.0
  9
$ANGDIR
 70
     0
  9
$PDMODE
 70
     0
  9
$PDSIZE
 40
0.0
  9
$PLINEWID
 40
0.0
  9
$SPLFRAME
 70
     0
  9
$SPLINETYPE
 70
     6
  9
$SPLINESEGS
 70
     8
  9
$HANDSEED
  5
FF9
  9
$SURFTAB1
 70
     6
  9
$SURFTAB2
 70
     6
  9
$SURFTYPE
 70
     6
  9
$SURFU
 70
     6
  9
$SURFV
 70
     6
  9
$UCSBASE
  2

  9
$UCSNAME
  2

  9
$UCSORG
 10
0.0
 20
0.0
 30
0.0
  9
$UCSXDIR
 10
1.0
 20
0.0
 30
0.0
  9
$UCSYDIR
 10
0.0
 20
1.0
 30
0.0
  9
$UCSORTHOREF
  2

  9
$UCSORTHOVIEW
 70
     0
  9
$UCSORGTOP
 10
0.0
 20
0.0
 30
0.0
  9
$UCSORGBOTTOM
 10
0.0
 20
0.0
 30
0.0
  9
$UCSORGLEFT
 10
0.0
 20
0.0
 30
0.0
  9
$UCSORGRIGHT
 10
0.0
 20
0.0
 30
0.0
  9
$UCSORGFRONT
 10
0.0
 20
0.0
 30
0.0
  9
$UCSORGBACK
 10
0.0
 20
0.0
 30
0.0
  9
$PUCSBASE
  2

  9
$PUCSNAME
  2

  9
$PUCSORG
 10
0.0
 20
0.0
 30
0.0
  9
$PUCSXDIR
 10
1.0
 20
0.0
 30
0.0
  9
$PUCSYDIR
 10
0.0
 20
1.0
 30
0.0
  9
$PUCSORTHOREF
  2

  9
$PUCSORTHOVIEW
 70
     0
  9
$PUCSORGTOP
 10
0.0
 20
0.0
 30
0.0
  9
$PUCSORGBOTTOM
 10
0.0
 20
0.0
 30
0.0
  9
$PUCSORGLEFT
 10
0.0
 20
0.0
 30
0.0
  9
$PUCSORGRIGHT
 10
0.0
 20
0.0
 30
0.0
  9
$PUCSORGFRONT
 10
0.0
 20
0.0
 30
0.0
  9
$PUCSORGBACK
 10
0.0
 20
0.0
 30
0.0
  9
$USERI1
 70
     0
  9
$USERI2
 70
     0
  9
$USERI3
 70
     0
  9
$USERI4
 70
     0
  9
$USERI5
 70
     0
  9
$USERR1
 40
0.0
  9
$USERR2
 40
0.0
  9
$USERR3
 40
0.0
  9
$USERR4
 40
0.0
  9
$USERR5
 40
0.0
  9
$WORLDVIEW
 70
     1
  9
$SHADEDGE
 70
     3
  9
$SHADEDIF
 70
    70
  9
$TILEMODE
 70
     1
  9
$MAXACTVP
 70
    64
  9
$PINSBASE
 10
0.0
 20
0.0
 30
0.0
  9
$PLIMCHECK
 70
     0
  9
$PEXTMIN
 10
1.049999952316283
 20
0.7999999523162842
 30
0.0
  9
$PEXTMAX
 10
9.449999570846559
 20
7.199999570846557
 30
0.0
  9
$PLIMMIN
 10
-0.2500002402958907
 20
-0.2499999962453767
  9
$PLIMMAX
 10
10.74999951940822
 20
8.249999763458731
  9
$UNITMODE
 70
     0
  9
$VISRETAIN
 70
     1
  9
$PLINEGEN
 70
     0
  9
$PSLTSCALE
 70
     1
  9
$TREEDEPTH
 70
  3020
  9
$CMLSTYLE
  2
Standard
  9
$CMLJUST
 70
     0
  9
$CMLSCALE
 40
1.0
  9
$PROXYGRAPHICS
 70
     1
  9
$MEASUREMENT
 70
     0
  9
$CELWEIGHT
370
    -1
  9
$ENDCAPS
280
     0
  9
$JOINSTYLE
280
     0
  9
$LWDISPLAY
290
     0
  9
$INSUNITS
 70
     0
  9
$HYPERLINKBASE
  1

  9
$STYLESHEET
  1

  9
$XEDIT
290
     1
  9
$CEPSNTYPE
380
     0
  9
$PSTYLEMODE
290
     1
  9
$FINGERPRINTGUID
  2
{486CDF7B-B56D-4333-8974-A48694C42322}
  9
$VERSIONGUID
  2
{1EF33A2C-A1EB-3C40-8A13-95A43E4CB5DC}
  9
$EXTNAMES
290
     1
  9
$PSVPSCALE
 40
0.0
  9
$OLESTARTUP
290
     0
  9
$SORTENTS
280
   127
  9
$INDEXCTL
280
     0
  9
$HIDETEXT
280
     1
  9
$XCLIPFRAME
280
     2
  9
$HALOGAP
280
     0
  9
$OBSCOLOR
 70
   257
  9
$OBSLTYPE
280
     0
  9
$INTERSECTIONDISPLAY
280
     0
  9
$INTERSECTIONCOLOR
 70
   257
  9
$DIMASSOC
280
     2
  9
$PROJECTNAME
  1

  9
$CAMERADISPLAY
290
     0
  9
$LENSLENGTH
 40
50.0
  9
$CAMERAHEIGHT
 40
0.0
  9
$STEPSPERSEC
 40
2.0
  9
$STEPSIZE
 40
6.0
  9
$3DDWFPREC
 40
2.0
  9
$PSOLWIDTH
 40
0.25
  9
$PSOLHEIGHT
 40
4.0
  9
$LOFTANG1
 40
1.570796326794896
  9
$LOFTANG2
 40
1.570796326794896
  9
$LOFTMAG1
 40
0.0
  9
$LOFTMAG2
 40
0.0
  9
$LOFTPARAM
 70
     7
  9
$LOFTNORMALS
280
     1
  9
$LATITUDE
 40
37.795
  9
$LONGITUDE
 40
-122.394
  9
$NORTHDIRECTION
 40
0.0
  9
$TIMEZONE
 70
 -8000
  9
$LIGHTGLYPHDISPLAY
280
     1
  9
$TILEMODELIGHTSYNCH
280
     1
  9
$CMATERIAL
347
960
  9
$SOLIDHIST
280
     0
  9
$SHOWHIST
280
     1
  9
$DWFFRAME
280
     2
  9
$DGNFRAME
280
     2
  9
$REALWORLDSCALE
290
     1
  9
$INTERFERECOLOR
 62
   256
  9
$INTERFEREOBJVS
345
94F
  9
$INTERFEREVPVS
346
94C
  9
$CSHADOW
280
     0
  9
$SHADOWPLANELOCATION
 40
0.0
  0
ENDSEC
  0
SECTION
  2
CLASSES
  0
CLASS
  1
ACDBDICTIONARYWDFLT
  2
AcDbDictionaryWithDefault
  3
ObjectDBX Classes
 90
        0
 91
        1
280
     0
281
     0
  0
CLASS
  1
SCALE
  2
AcDbScale
  3
ObjectDBX Classes
 90
     1153
 91
       17
280
     0
281
     0
  0
CLASS
  1
VISUALSTYLE
  2
AcDbVisualStyle
  3
ObjectDBX Classes
 90
     4095
 91
       24
280
     0
281
     0
  0
CLASS
  1
MATERIAL
  2
AcDbMaterial
  3
ObjectDBX Classes
 90
     1153
 91
        3
280
     0
281
     0
  0
CLASS
  1
TABLESTYLE
  2
AcDbTableStyle
  3
ObjectDBX Classes
 90
     4095
 91
        1
280
     0
281
     0
  0
CLASS
  1
MLEADERSTYLE
  2
AcDbMLeaderStyle
  3
ACDB_MLEADERSTYLE_CLASS
 90
     4095
 91
        1
280
     0
281
     0
  0
CLASS
  1
DICTIONARYVAR
  2
AcDbDictionaryVar
  3
ObjectDBX Classes
 90
        0
 91
        6
280
     0
281
     0
  0
CLASS
  1
ACDBSECTIONVIEWSTYLE
  2
AcDbSectionViewStyle
  3
ObjectDBX Classes
 90
     1025
 91
        1
280
     0
281
     0
  0
CLASS
  1
ACDBDETAILVIEWSTYLE
  2
AcDbDetailViewStyle
  3
ObjectDBX Classes
 90
     1025
 91
        1
280
     0
281
     0
  0
CLASS
  1
ACDBASSOCNETWORK
  2
AcDbAssocNetwork
  3
ObjectDBX Classes
 90
     1025
 91
        0
280
     0
281
     0
  0
CLASS
  1
ACDBASSOCACTION
  2
AcDbAssocAction
  3
ObjectDBX Classes
 90
     1025
 91
        0
280
     0
281
     0
  0
CLASS
  1
ACDBASSOCROTATEDDIMACTIONBODY
  2
AcDbAssocRotatedDimActionBody
  3
ObjectDBX Classes
 90
     1025
 91
        0
280
     0
281
     0
  0
CLASS
  1
ACDBASSOCOSNAPPOINTREFACTIONPARAM
  2
AcDbAssocOsnapPointRefActionParam
  3
ObjectDBX Classes
 90
     1025
 91
        0
280
     0
281
     0
  0
CLASS
  1
ACDBASSOCEDGEACTIONPARAM
  2
AcDbAssocEdgeActionParam
  3
ObjectDBX Classes
 90
     1025
 91
        0
280
     0
281
     0
  0
CLASS
  1
ACDBASSOCGEOMDEPENDENCY
  2
AcDbAssocGeomDependency
  3
ObjectDBX Classes
 90
     1025
 91
        0
280
     0
281
     0
  0
CLASS
  1
ACDBASSOCDEPENDENCY
  2
AcDbAssocDependency
  3
ObjectDBX Classes
 90
     1025
 91
        0
280
     0
281
     0
  0
CLASS
  1
SORTENTSTABLE
  2
AcDbSortentsTable
  3
ObjectDBX Classes
 90
        0
 91
        3
280
     0
281
     0
  0
CLASS
  1
DIMASSOC
  2
AcDbDimAssoc
  3
"AcDbDimAssoc|Product Desc:     AcDim ARX App For Dimension|Company:          Autodesk, Inc.|WEB Address:      www.autodesk.com"
 90
        0
 91
        0
280
     0
281
     0
  0
CLASS
  1
CELLSTYLEMAP
  2
AcDbCellStyleMap
  3
ObjectDBX Classes
 90
     1152
 91
        2
280
     0
281
     0
  0
ENDSEC
  0
SECTION
  2
TABLES
  0
TABLE
  2
VPORT
  5
8
330
0
100
AcDbSymbolTable
 70
     1
  0
VPORT
  5
24
330
8
100
AcDbSymbolTableRecord
100
AcDbViewportTableRecord
  2
*Active
 70
     0
 10
0.0
 20
0.0
 11
1.0
 21
1.0
 12
67869.70182108541
 22
30915.37522738958
 13
0.0
 23
0.0
 14
0.5
 24
0.5
 15
0.5
 25
0.5
 16
0.0
 26
0.0
 36
1.0
 17
0.0
 27
0.0
 37
0.0
 40
32386.57373385239
 41
2.303721488595438
 42
50.0
 43
0.0
 44
0.0
 50
0.0
 51
0.0
 71
     0
 72
   100
 73
     1
 74
     3
 75
     0
 76
     0
 77
     0
 78
     0
281
     0
 65
     1
110
0.0
120
0.0
130
0.0
111
1.0
121
0.0
131
0.0
112
0.0
122
1.0
132
0.0
 79
     0
146
0.0
348
94B
 60
     3
 61
     5
292
     1
282
     1
141
0.0
142
0.0
 63
   250
421
  3355443
1001
ACAD_NAV_VCDISPLAY
1070
     3
  0
ENDTAB
  0
TABLE
  2
LTYPE
  5
5
330
0
100
AcDbSymbolTable
 70
     1
  0
LTYPE
  5
14
330
5
100
AcDbSymbolTableRecord
100
AcDbLinetypeTableRecord
  2
ByBlock
 70
     0
  3

 72
    65
 73
     0
 40
0.0
  0
LTYPE
  5
15
330
5
100
AcDbSymbolTableRecord
100
AcDbLinetypeTableRecord
  2
ByLayer
 70
     0
  3

 72
    65
 73
     0
 40
0.0
  0
LTYPE
  5
16
330
5
100
AcDbSymbolTableRecord
100
AcDbLinetypeTableRecord
  2
Continuous
 70
     0
  3
Solid line
 72
    65
 73
     0
 40
0.0
  0
ENDTAB
  0
TABLE
  2
LAYER
  5
2
102
{ACAD_XDICTIONARY
360
9A9
102
}
330
0
100
AcDbSymbolTable
 70
     5
  0
LAYER
  5
10
330
2
100
AcDbSymbolTableRecord
100
AcDbLayerTableRecord
  2
0
 70
     0
 62
     7
  6
Continuous
370
    -3
390
F
347
962
348
0
  0
LAYER
  5
20
330
2
100
AcDbSymbolTableRecord
100
AcDbLayerTableRecord
  2
CuPads
 70
     0
 62
    60
  6
Continuous
370
    -3
390
F
347
962
348
0
  0
LAYER
  5
21
330
2
100
AcDbSymbolTableRecord
100
AcDbLayerTableRecord
  2
L2
 70
     0
 62
   102
  6
Continuous
370
    -3
390
F
347
962
348
0
  0
LAYER
  5
22
330
2
100
AcDbSymbolTableRecord
100
AcDbLayerTableRecord
  2
layer
 70
     0
 62
   153
  6
Continuous
370
    -3
390
F
347
962
348
0
  0
LAYER
  5
9C2
330
2
100
AcDbSymbolTableRecord
100
AcDbLayerTableRecord
  2
Defpoints
 70
     0
 62
     7
  6
Continuous
290
     0
370
    -3
390
F
347
962
348
0
  0
ENDTAB
  0
TABLE
  2
STYLE
  5
3
330
0
100
AcDbSymbolTable
 70
     1
  0
STYLE
  5
11
330
3
100
AcDbSymbolTableRecord
100
AcDbTextStyleTableRecord
  2
Standard
 70
     0
 40
0.0
 41
1.0
 50
0.0
 71
     0
 42
0.2
  3
txt
  4

  0
ENDTAB
  0
TABLE
  2
VIEW
  5
6
330
0
100
AcDbSymbolTable
 70
     0
  0
ENDTAB
  0
TABLE
  2
UCS
  5
7
330
0
100
AcDbSymbolTable
 70
     0
  0
ENDTAB
  0
TABLE
  2
APPID
  5
9
330
0
100
AcDbSymbolTable
 70
     5
  0
APPID
  5
12
330
9
100
AcDbSymbolTableRecord
100
AcDbRegAppTableRecord
  2
ACAD
 70
     0
  0
APPID
  5
9AF
330
9
100
AcDbSymbolTableRecord
100
AcDbRegAppTableRecord
  2
ACAD_NAV_VCDISPLAY
 70
     0
  0
APPID
  5
9B5
330
9
100
AcDbSymbolTableRecord
100
AcDbRegAppTableRecord
  2
ACAD_PSEXT
 70
     0
  0
APPID
  5
BE8
330
9
100
AcDbSymbolTableRecord
100
AcDbRegAppTableRecord
  2
ACAD_EXEMPT_FROM_CAD_STANDARDS
 70
     0
  0
APPID
  5
FCE
330
9
100
AcDbSymbolTableRecord
100
AcDbRegAppTableRecord
  2
Acad_TC
 70
     0
  0
ENDTAB
  0
TABLE
  2
DIMSTYLE
  5
A
330
0
100
AcDbSymbolTable
 70
     1
100
AcDbDimStyleTable
 71
     1
340
23
  0
DIMSTYLE
105
23
330
A
100
AcDbSymbolTableRecord
100
AcDbDimStyleTableRecord
  2
Standard
 70
     0
340
11
  0
ENDTAB
  0
TABLE
  2
BLOCK_RECORD
  5
1
330
0
100
AcDbSymbolTable
 70
     4
  0
BLOCK_RECORD
  5
1D
102
{ACAD_XDICTIONARY
360
9D0
102
}
330
1
100
AcDbSymbolTableRecord
100
AcDbBlockTableRecord
  2
*Model_Space
340
1E
 70
     0
280
     1
281
     0
  0
BLOCK_RECORD
  5
1B
330
1
100
AcDbSymbolTableRecord
100
AcDbBlockTableRecord
  2
*Paper_Space
340
1C
 70
     0
280
     1
281
     0
  0
BLOCK_RECORD
  5
26
330
1
100
AcDbSymbolTableRecord
100
AcDbBlockTableRecord
  2
noname_
340
0
 70
     0
280
     1
281
     0
  0
BLOCK_RECORD
  5
494
330
1
100
AcDbSymbolTableRecord
100
AcDbBlockTableRecord
  2
noname
340
0
 70
     0
280
     1
281
     0
  0
BLOCK_RECORD
  5
E79
102
{ACAD_XDICTIONARY
360
E8B
102
}
330
1
100
AcDbSymbolTableRecord
100
AcDbBlockTableRecord
  2
A$Cb75c5caf
340
0
 70
     0
280
     1
281
     0
  0
ENDTAB
  0
ENDSEC
  0
SECTION
  2
BLOCKS
  0
BLOCK
  5
942
330
1D
100
AcDbEntity
  8
0
100
AcDbBlockBegin
  2
*Model_Space
 70
     0
 10
0.0
 20
0.0
 30
0.0
  3
*Model_Space
  1

  0
ENDBLK
  5
943
330
1D
100
AcDbEntity
  8
0
100
AcDbBlockEnd
  0
BLOCK
  5
944
330
1B
100
AcDbEntity
 67
     1
  8
0
100
AcDbBlockBegin
  2
*Paper_Space
 70
     0
 10
0.0
 20
0.0
 30
0.0
  3
*Paper_Space
  1

  0
ENDBLK
  5
945
330
1B
100
AcDbEntity
 67
     1
  8
0
100
AcDbBlockEnd
  0
BLOCK
  5
25
330
26
100
AcDbEntity
  8
0
100
AcDbBlockBegin
  2
noname_
 70
     0
 10
0.0
 20
0.0
 30
0.0
  3
noname_
  1

  0
TEXT
  5
27
330
26
100
AcDbEntity
  8
CuPads
100
AcDbText
 10
-5052.156
 20
6533.351999999999
 30
0.0
 40
0.2
  1
Generated with the LayoutEditor (This message will NOT added in any commercial version of the LayoutEditor.)
 11
-5052.156
 21
6533.552
 31
0.0
100
AcDbText
 73
     3
  0
LWPOLYLINE
  5
28
330
26
100
AcDbEntity
  8
CuPads
100
AcDbPolyline
 90
       75
 70
     1
 43
0.0
 10
-23.94
 20
1133.253
 10
-565.835
 20
1130.851
 10
-2567.638
 20
-1368.156
 10
-2573.093
 20
-1382.606
 10
-2579.786
 20
-1396.525
 10
-2587.667
 20
-1409.808
 10
-2596.676
 20
-1422.354
 10
-2606.744
 20
-1434.067
 10
-2617.794
 20
-1444.857
 10
-2629.743
 20
-1454.644
 10
-2642.499000000001
 20
-1463.352
 10
-2655.966
 20
-1470.915
 10
-2670.04
 20
-1477.275
 10
-3430.531
 20
-1754.071
 10
-4077.063
 20
-2053.164
 10
-4873.549
 20
-2350.247
 10
-4905.709
 20
-2379.716
 10
-4935.178
 20
-2411.875
 10
-4961.731
 20
-2446.481
 10
-4985.167999999998
 20
-2483.269
 10
-5005.309
 20
-2521.96
 10
-5022.002
 20
-2562.259
 10
-5035.118
 20
-2603.859
 10
-5044.559
 20
-2646.445
 10
-5050.253
 20
-2689.691
 10
-5052.156
 20
-2733.269
 10
-5050.253
 20
-2776.846
 10
-5044.56
 20
-2820.093
 10
-5035.118999999999
 20
-2862.678
 10
-5022.002
 20
-2904.279000000002
 10
-5005.310000000001
 20
-2944.578
 10
-4985.168999999999
 20
-2983.269
 10
-4961.732
 20
-3020.057
 10
-4935.178
 20
-3054.663
 10
-4905.71
 20
-3086.822
 10
-4873.55
 20
-3116.291
 10
-4838.944999999998
 20
-3142.845
 10
-4802.156
 20
-3166.282000000001
 10
-4763.466
 20
-3186.423
 10
-4723.166
 20
-3203.115
 10
-4681.566
 20
-3216.232
 10
-4638.979999999999
 20
-3225.673
 10
-4595.734
 20
-3231.367
 10
-4552.156
 20
-3233.269
 10
-4508.577999999999
 20
-3231.367
 10
-4465.332
 20
-3225.673
 10
-4422.747
 20
-3216.233000000001
 10
-4381.146
 20
-3203.116
 10
-4340.847
 20
-3186.424000000001
 10
-4302.156
 20
-3166.282000000001
 10
-4265.367999999998
 20
-3142.846
 10
-4230.762
 20
-3116.292
 10
-3725.928
 20
-2266.391
 10
-3686.663
 20
-2215.508
 10
-3643.113
 20
-2168.241
 10
-3595.608
 20
-2124.949
 10
-3544.512
 20
-2085.963
 10
-3490.212
 20
-2051.578
 10
-3433.122
 20
-2022.056
 10
-3433.121
 20
-2022.056
 10
-2514.61
 20
-1687.745
 10
-2513.283
 20
-1687.042
 10
-2496.609
 20
-1677.174
 10
-2480.859
 20
-1665.89
 10
-2466.153
 20
-1653.276
 10
-2452.601
 20
-1639.428999999999
 10
-2440.308
 20
-1624.453
 10
-2429.368
 20
-1608.463
 10
-2419.862
 20
-1591.581
 10
-2411.864
 20
-1573.934
 10
-2405.434
 20
-1555.657
 10
-2400.622
 20
-1536.889
 10
-515.94
 20
1083.253
 10
-23.94
 20
1083.253
 10
-23.94
 20
1133.253
  0
LWPOLYLINE
  5
75
330
26
100
AcDbEntity
  8
CuPads
100
AcDbPolyline
 90
       74
 70
     1
 43
0.0
 10
-23.988
 20
1382.623
 10
-515.988
 20
1382.623
 10
-2629.42
 20
3787.962
 10
-2642.703
 20
3795.843
 10
-2655.249
 20
3804.852
 10
-2666.961
 20
3814.92
 10
-2677.752
 20
3825.97
 10
-2687.539000000001
 20
3837.919
 10
-2696.246
 20
3850.675000000001
 10
-2703.809000000001
 20
3864.142000000001
 10
-2710.17
 20
3878.217
 10
-2715.279000000001
 20
3892.792
 10
-2719.099
 20
3907.757
 10
-2859.633
 20
4704.76
 10
-3041.913
 20
5393.406
 10
-3196.174000000001
 20
6229.38
 10
-3219.611
 20
6266.169
 10
-3246.165
 20
6300.774
 10
-3275.634
 20
6332.934
 10
-3307.793
 20
6362.403
 10
-3342.399
 20
6388.956
 10
-3379.187
 20
6412.393
 10
-3417.878
 20
6432.534000000001
 10
-3458.177
 20
6449.226
 10
-3499.778
 20
6462.343000000001
 10
-3542.363
 20
6471.783999999999
 10
-3585.609
 20
6477.477
 10
-3629.187
 20
6479.38
 10
-3672.765
 20
6477.477
 10
-3716.011
 20
6471.783999999999
 10
-3758.597
 20
6462.343000000001
 10
-3800.197
 20
6449.226
 10
-3840.496
 20
6432.534000000001
 10
-3879.187
 20
6412.392
 10
-3915.975
 20
6388.956
 10
-3950.581000000001
 20
6362.401999999999
 10
-3982.74
 20
6332.933000000001
 10
-4012.209000000001
 20
6300.773
 10
-4038.763
 20
6266.168
 10
-4062.199999999999
 20
6229.38
 10
-4082.341
 20
6190.689
 10
-4099.033000000001
 20
6150.39
 10
-4112.149999999997
 20
6108.789000000001
 10
-4121.590999999998
 20
6066.203999999999
 10
-4127.283999999998
 20
6022.956999999999
 10
-4129.187
 20
5979.38
 10
-4127.283999999998
 20
5935.801999999998
 10
-4121.59
 20
5892.555999999999
 10
-4112.149
 20
5849.97
 10
-4099.033000000001
 20
5808.37
 10
-4082.34
 20
5768.070999999999
 10
-4062.199
 20
5729.38
 10
-3312.875
 20
5084.632
 10
-3269.583
 20
5037.128
 10
-3230.596
 20
4986.031
 10
-3196.211
 20
4931.731
 10
-3166.689
 20
4874.641
 10
-3142.256
 20
4815.194
 10
-3123.096
 20
4753.845
 10
-2953.362
 20
3791.236
 10
-2952.9
 20
3789.807000000001
 10
-2946.077000000001
 20
3771.673
 10
-2937.699
 20
3754.203
 10
-2927.831
 20
3737.529000000002
 10
-2916.548
 20
3721.779000000001
 10
-2903.934
 20
3707.073
 10
-2890.087
 20
3693.521
 10
-2875.111
 20
3681.229
 10
-2859.121
 20
3670.288
 10
-2842.238
 20
3660.782000000001
 10
-2824.591
 20
3652.784
 10
-562.629
 20
1332.623
 10
-23.988
 20
1332.623
 10
-23.988
 20
1382.623
  0
LWPOLYLINE
  5
C1
330
26
100
AcDbEntity
  8
CuPads
100
AcDbPolyline
 90
       18
 70
     1
 43
0.0
 10
455.1619999999998
 20
2340.334
 10
454.943
 20
2340.334
 10
448.798
 20
2339.895
 10
444.19
 20
2338.578
 10
441.776
 20
2337.262
 10
438.045
 20
2333.531
 10
436.509
 20
2330.239
 10
434.973
 20
2324.314
 10
449.0179999999998
 20
2323.217
 10
449.237
 20
2324.533
 10
451.212
 20
2329.142
 10
455.6009999999998
 20
2330.897
 10
472.9379999999999
 20
2333.531
 10
471.1819999999998
 20
2335.725
 10
466.574
 20
2338.578
 10
466.1349999999996
 20
2338.798
 10
461.5269999999998
 20
2339.895
 10
455.1619999999998
 20
2340.334
  0
LWPOLYLINE
  5
D5
330
26
100
AcDbEntity
  8
CuPads
100
AcDbPolyline
 90
       26
 70
     1
 43
0.0
 10
472.9379999999999
 20
2333.531
 10
455.6009999999998
 20
2330.897
 10
459.7709999999998
 20
2329.142
 10
461.5269999999998
 20
2325.192
 10
459.7709999999998
 20
2320.803
 10
457.357
 20
2318.169
 10
452.09
 20
2314.0
 10
449.8959999999998
 20
2312.244
 10
444.8479999999998
 20
2308.294
 10
441.1169999999998
 20
2304.563
 10
438.4839999999998
 20
2301.052
 10
437.6059999999998
 20
2299.735
 10
435.1919999999998
 20
2294.688
 10
434.095
 20
2289.421
 10
475.7909999999998
 20
2289.421
 10
475.7909999999998
 20
2300.833
 10
454.065
 20
2300.833
 10
457.357
 20
2303.905
 10
458.0149999999998
 20
2304.344
 10
465.2569999999998
 20
2309.611
 10
469.646
 20
2313.561
 10
472.719
 20
2317.072
 10
474.474
 20
2320.583
 10
475.3519999999999
 20
2325.85
 10
475.133
 20
2328.484
 10
472.9379999999999
 20
2333.531
  0
LWPOLYLINE
  5
F1
330
26
100
AcDbEntity
  8
CuPads
100
AcDbPolyline
 90
       74
 70
     1
 43
0.0
 10
32.339
 20
1382.621
 10
32.339
 20
1332.621
 10
570.98
 20
1332.621
 10
2832.942
 20
3652.782000000001
 10
2850.589000000002
 20
3660.780000000001
 10
2867.472000000001
 20
3670.285999999999
 10
2883.462
 20
3681.227000000002
 10
2898.438
 20
3693.519000000001
 10
2912.285
 20
3707.071
 10
2924.899
 20
3721.777
 10
2936.182
 20
3737.527
 10
2946.050000000001
 20
3754.201
 10
2954.428
 20
3771.671
 10
2961.251000000001
 20
3789.805
 10
2961.713000000001
 20
3791.234000000001
 10
3131.447
 20
4753.842999999998
 10
3150.607
 20
4815.192
 10
3175.04
 20
4874.639000000001
 10
3204.562
 20
4931.729
 10
3238.947
 20
4986.029000000002
 10
3277.934000000001
 20
5037.126
 10
3321.226
 20
5084.63
 10
4070.549999999999
 20
5729.378
 10
4090.690999999998
 20
5768.069
 10
4107.384
 20
5808.368000000001
 10
4120.499999999998
 20
5849.968000000002
 10
4129.941
 20
5892.554
 10
4135.635
 20
5935.8
 10
4137.538
 20
5979.378
 10
4135.635
 20
6022.955
 10
4129.941999999998
 20
6066.201999999998
 10
4120.500999999999
 20
6108.786999999999
 10
4107.384
 20
6150.388000000001
 10
4090.691999999998
 20
6190.687
 10
4070.551
 20
6229.378
 10
4047.113999999998
 20
6266.166000000001
 10
4020.559999999998
 20
6300.771
 10
3991.091
 20
6332.931
 10
3958.932
 20
6362.4
 10
3924.326
 20
6388.954000000001
 10
3887.538
 20
6412.390000000002
 10
3848.847
 20
6432.532000000001
 10
3808.548
 20
6449.224
 10
3766.948
 20
6462.341000000001
 10
3724.362
 20
6471.782000000001
 10
3681.116
 20
6477.475000000001
 10
3637.538
 20
6479.378000000001
 10
3593.96
 20
6477.475000000001
 10
3550.714000000001
 20
6471.782000000001
 10
3508.129
 20
6462.341000000001
 10
3466.528
 20
6449.224
 10
3426.229
 20
6432.532000000001
 10
3387.538
 20
6412.390999999999
 10
3350.75
 20
6388.954000000001
 10
3316.144000000001
 20
6362.401
 10
3283.985
 20
6332.932
 10
3254.516000000002
 20
6300.772
 10
3227.962
 20
6266.167000000002
 10
3204.525
 20
6229.378
 10
3050.264
 20
5393.404
 10
2867.984000000001
 20
4704.757999999999
 10
2727.45
 20
3907.755
 10
2723.63
 20
3892.79
 10
2718.521
 20
3878.215
 10
2712.16
 20
3864.14
 10
2704.597000000001
 20
3850.673
 10
2695.89
 20
3837.917
 10
2686.103
 20
3825.967999999999
 10
2675.312
 20
3814.918
 10
2663.6
 20
3804.85
 10
2651.054
 20
3795.841
 10
2637.771000000001
 20
3787.96
 10
524.339
 20
1382.621
 10
32.339
 20
1382.621
  0
LWPOLYLINE
  5
13D
330
26
100
AcDbEntity
  8
CuPads
100
AcDbPolyline
 90
       75
 70
     1
 43
0.0
 10
32.291
 20
1133.251
 10
32.291
 20
1083.251
 10
524.2910000000001
 20
1083.251
 10
2408.973
 20
-1536.891
 10
2413.785
 20
-1555.659
 10
2420.215000000001
 20
-1573.936
 10
2428.213
 20
-1591.583
 10
2437.719
 20
-1608.465
 10
2448.659000000001
 20
-1624.455
 10
2460.952000000001
 20
-1639.431
 10
2474.504
 20
-1653.278
 10
2489.21
 20
-1665.892
 10
2504.96
 20
-1677.176
 10
2521.634000000001
 20
-1687.044
 10
2522.961
 20
-1687.747
 10
3441.472
 20
-2022.058
 10
3441.473
 20
-2022.058
 10
3498.563
 20
-2051.58
 10
3552.863
 20
-2085.965
 10
3603.959000000001
 20
-2124.951
 10
3651.464000000002
 20
-2168.243
 10
3695.014
 20
-2215.51
 10
3734.279000000002
 20
-2266.393
 10
4239.113
 20
-3116.294
 10
4273.718999999998
 20
-3142.848
 10
4310.507
 20
-3166.284
 10
4349.198
 20
-3186.426
 10
4389.497
 20
-3203.118
 10
4431.098
 20
-3216.235000000001
 10
4473.683
 20
-3225.675000000001
 10
4516.929
 20
-3231.369
 10
4560.507
 20
-3233.271000000002
 10
4604.085
 20
-3231.369
 10
4647.331
 20
-3225.675000000001
 10
4689.917
 20
-3216.234000000002
 10
4731.517
 20
-3203.117000000001
 10
4771.817
 20
-3186.425
 10
4810.507000000001
 20
-3166.284
 10
4847.296
 20
-3142.847000000001
 10
4881.901
 20
-3116.293000000001
 10
4914.061
 20
-3086.824
 10
4943.529000000001
 20
-3054.665
 10
4970.082999999998
 20
-3020.059
 10
4993.520000000001
 20
-2983.271
 10
5013.661
 20
-2944.58
 10
5030.353
 20
-2904.281
 10
5043.470000000001
 20
-2862.68
 10
5052.911
 20
-2820.095
 10
5058.604
 20
-2776.848
 10
5060.507000000001
 20
-2733.271
 10
5058.604
 20
-2689.693
 10
5052.91
 20
-2646.447
 10
5043.469
 20
-2603.861
 10
5030.353
 20
-2562.261
 10
5013.66
 20
-2521.962
 10
4993.519
 20
-2483.271
 10
4970.082000000001
 20
-2446.483000000001
 10
4943.529000000001
 20
-2411.877
 10
4914.06
 20
-2379.718
 10
4881.899999999999
 20
-2350.249
 10
4085.414
 20
-2053.166
 10
3438.882
 20
-1754.073
 10
2678.390999999999
 20
-1477.277
 10
2664.317
 20
-1470.917
 10
2650.85
 20
-1463.354
 10
2638.094000000001
 20
-1454.646
 10
2626.145
 20
-1444.859
 10
2615.095
 20
-1434.069
 10
2605.027
 20
-1422.356
 10
2596.018
 20
-1409.81
 10
2588.137000000001
 20
-1396.527
 10
2581.444
 20
-1382.608
 10
2575.989
 20
-1368.158
 10
574.186
 20
1130.849
 10
32.291
 20
1133.251
  0
LWPOLYLINE
  5
18A
330
26
100
AcDbEntity
  8
CuPads
100
AcDbPolyline
 90
      207
 70
     1
 43
0.0
 10
-2894.498
 20
-6032.600999999999
 10
-2892.595
 20
-6076.179
 10
-2886.902
 20
-6119.425
 10
-2877.461
 20
-6162.010999999999
 10
-2864.344
 20
-6203.611
 10
-2847.652
 20
-6243.91
 10
-2827.511
 20
-6282.600999999999
 10
-2804.074
 20
-6319.389000000001
 10
-2777.52
 20
-6353.995
 10
-2748.052
 20
-6386.155
 10
-2715.892
 20
-6415.623
 10
-2681.286
 20
-6442.177
 10
-2644.498
 20
-6465.613999999999
 10
-2605.807
 20
-6485.755000000001
 10
-2565.508
 20
-6502.448000000001
 10
-2523.908
 20
-6515.564000000002
 10
-2481.322
 20
-6525.005
 10
-2438.076000000001
 20
-6530.699000000002
 10
-2394.498
 20
-6532.602
 10
-2350.92
 20
-6530.699000000002
 10
-2307.674
 20
-6525.005
 10
-2265.088
 20
-6515.564000000002
 10
-2223.488
 20
-6502.448000000001
 10
-1369.301
 20
-5925.504
 10
-1104.834
 20
-5802.181
 10
-1091.975
 20
-5796.321
 10
-1079.675
 20
-5789.363
 10
-1068.028
 20
-5781.359000000001
 10
-1057.124
 20
-5772.37
 10
-1047.044
 20
-5762.465
 10
-1037.866
 20
-5751.72
 10
-1029.659
 20
-5740.215
 10
-1022.487
 20
-5728.038999999998
 10
-1016.403
 20
-5715.284
 10
-1011.453
 20
-5702.047
 10
-1007.676
 20
-5688.43
 10
-1005.101
 20
-5674.535
 10
-1003.746
 20
-5660.468000000001
 10
-782.806
 20
-3559.227000000002
 10
-774.635
 20
-3359.802000000001
 10
-781.7189999999998
 20
-3049.981000000001
 10
-761.5099999999999
 20
-2852.57
 10
-65.20099999999999
 20
2.371999999999998
 10
-65.20099999999999
 20
2.373
 10
-63.691
 20
6.166999999999998
 10
-61.857
 20
9.814999999999999
 10
-59.71099999999999
 20
13.29
 10
-57.271
 20
16.564
 10
-54.555
 20
19.613
 10
-51.584
 20
22.414
 10
-48.379
 20
24.945
 10
-44.96599999999999
 20
27.188
 10
-41.371
 20
29.124
 10
-37.621
 20
30.74
 10
-33.744
 20
32.022
 10
-29.77
 20
32.96200000000001
 10
-25.729
 20
33.552
 10
34.271
 20
33.552
 10
38.312
 20
32.96200000000001
 10
42.286
 20
32.022
 10
46.16299999999998
 20
30.739
 10
49.91299999999998
 20
29.124
 10
53.508
 20
27.187
 10
56.92099999999999
 20
24.945
 10
60.125
 20
22.414
 10
63.097
 20
19.613
 10
65.813
 20
16.563
 10
68.253
 20
13.289
 10
70.39799999999998
 20
9.814999999999999
 10
72.233
 20
6.166
 10
73.742
 20
2.371999999999998
 10
770.052
 20
-2852.57
 10
790.2610000000001
 20
-3049.981000000001
 10
783.176
 20
-3359.802000000001
 10
791.347
 20
-3559.227000000002
 10
1012.287
 20
-5660.468000000001
 10
1013.642
 20
-5674.535
 10
1016.217
 20
-5688.43
 10
1019.994
 20
-5702.047
 10
1024.944
 20
-5715.284
 10
1031.028
 20
-5728.038999999998
 10
1038.2
 20
-5740.215
 10
1046.407
 20
-5751.719
 10
1055.585
 20
-5762.465
 10
1065.665
 20
-5772.37
 10
1076.569
 20
-5781.358
 10
1088.216
 20
-5789.361999999999
 10
1100.515
 20
-5796.321
 10
1113.375
 20
-5802.181
 10
1377.842
 20
-5925.504
 10
2232.029
 20
-6502.448000000001
 10
2273.63
 20
-6515.564999999999
 10
2316.215
 20
-6525.006000000002
 10
2359.461
 20
-6530.699000000002
 10
2403.039000000001
 20
-6532.602
 10
2446.617
 20
-6530.699000000002
 10
2489.864
 20
-6525.006000000002
 10
2532.449
 20
-6515.564999999999
 10
2574.05
 20
-6502.448000000001
 10
2614.349000000001
 20
-6485.756000000001
 10
2653.04
 20
-6465.614999999999
 10
2689.828
 20
-6442.178000000001
 10
2724.434
 20
-6415.624
 10
2756.593
 20
-6386.155
 10
2786.062
 20
-6353.996
 10
2812.616
 20
-6319.390000000002
 10
2836.053
 20
-6282.602
 10
2856.194
 20
-6243.911
 10
2872.886
 20
-6203.611999999999
 10
2886.003
 20
-6162.010999999999
 10
2895.444000000001
 20
-6119.425999999998
 10
2901.138
 20
-6076.18
 10
2903.04
 20
-6032.602
 10
2901.138
 20
-5989.024
 10
2895.444000000001
 20
-5945.778
 10
2886.003
 20
-5903.191999999999
 10
2872.887
 20
-5861.591999999999
 10
2856.194
 20
-5821.291999999999
 10
2836.053
 20
-5782.602
 10
2812.616
 20
-5745.813
 10
2786.063
 20
-5711.208
 10
2756.594
 20
-5679.048000000001
 10
2724.434
 20
-5649.579000000001
 10
2689.829
 20
-5623.026
 10
2653.04
 20
-5599.589
 10
2614.35
 20
-5579.448000000001
 10
2574.051
 20
-5562.755
 10
2574.05
 20
-5562.755
 10
1547.087
 20
-5455.474
 10
1536.808
 20
-5452.106
 10
1526.86
 20
-5447.855
 10
1517.32
 20
-5442.752000000002
 10
1508.262
 20
-5436.838000000001
 10
1499.753
 20
-5430.157000000001
 10
1491.859
 20
-5422.759
 10
1484.64
 20
-5414.702000000001
 10
1478.151
 20
-5406.045999999999
 10
1472.44
 20
-5396.857
 10
1467.553
 20
-5387.206
 10
1463.525
 20
-5377.166
 10
1460.387
 20
-5366.812
 10
1458.164
 20
-5356.225000000002
 10
1282.575
 20
-3472.52
 10
1236.953
 20
-3279.789
 10
1124.33
 20
-2991.075
 10
1065.467
 20
-2800.482
 10
326.793
 20
236.121
 10
322.134
 20
247.944
 10
316.462
 20
259.317
 10
309.82
 20
270.151
 10
302.26
 20
280.366
 10
293.838
 20
289.883
 10
284.618
 20
298.629
 10
274.672
 20
306.539
 10
264.073
 20
313.551
 10
252.904
 20
319.614
 10
241.25
 20
324.68
 10
229.197
 20
328.71
 10
216.84
 20
331.675
 10
204.271
 20
333.552
 10
-195.729
 20
333.552
 10
-208.298
 20
331.675
 10
-220.655
 20
328.71
 10
-232.708
 20
324.68
 10
-244.362
 20
319.614
 10
-255.531
 20
313.551
 10
-266.13
 20
306.539
 10
-276.076
 20
298.629
 10
-285.296
 20
289.883
 10
-293.718
 20
280.366
 10
-301.278
 20
270.151
 10
-307.92
 20
259.317
 10
-313.592
 20
247.944
 10
-318.251
 20
236.121
 10
-1056.926
 20
-2800.482
 10
-1115.789
 20
-2991.075
 10
-1228.411
 20
-3279.789
 10
-1274.034
 20
-3472.52
 10
-1449.623
 20
-5356.225000000002
 10
-1451.846
 20
-5366.812
 10
-1454.984
 20
-5377.165
 10
-1459.011
 20
-5387.206
 10
-1463.899
 20
-5396.857
 10
-1469.609
 20
-5406.045
 10
-1476.099
 20
-5414.701
 10
-1483.318
 20
-5422.757999999999
 10
-1491.211
 20
-5430.156
 10
-1499.72
 20
-5436.837
 10
-1508.778
 20
-5442.752000000002
 10
-1518.318
 20
-5447.854
 10
-1528.265
 20
-5452.106
 10
-1538.546
 20
-5455.474
 10
-2565.508
 20
-5562.755
 10
-2605.807
 20
-5579.446999999999
 10
-2644.498
 20
-5599.589
 10
-2681.286
 20
-5623.025
 10
-2715.892
 20
-5649.579000000001
 10
-2748.051
 20
-5679.048000000001
 10
-2777.52
 20
-5711.206999999999
 10
-2804.074
 20
-5745.813
 10
-2827.511
 20
-5782.600999999999
 10
-2847.652
 20
-5821.291999999999
 10
-2864.344
 20
-5861.590999999998
 10
-2877.461
 20
-5903.191999999999
 10
-2886.902
 20
-5945.776999999999
 10
-2892.595
 20
-5989.023
 10
-2894.498
 20
-6032.600999999999
  0
LWPOLYLINE
  5
25B
330
26
100
AcDbEntity
  8
CuPads
100
AcDbPolyline
 90
        3
 70
     0
 43
0.0
 10
4.270999999999999
 20
333.552
 10
15.271
 20
333.552
 10
-6.729
 20
333.552
  0
LWPOLYLINE
  5
260
330
26
100
AcDbEntity
  8
CuPads
100
AcDbPolyline
 90
      500
 70
     1
 43
0.0
 10
504.2709999999998
 20
6033.552
 10
502.3679999999997
 20
6077.13
 10
496.675
 20
6120.376
 10
487.234
 20
6162.962
 10
474.1169999999998
 20
6204.562
 10
457.425
 20
6244.861
 10
437.284
 20
6283.552
 10
413.8469999999998
 20
6320.34
 10
387.293
 20
6354.946
 10
357.824
 20
6387.105
 10
325.665
 20
6416.574
 10
291.059
 20
6443.128
 10
254.271
 20
6466.565
 10
215.58
 20
6486.706000000001
 10
175.281
 20
6503.398
 10
133.681
 20
6516.515000000001
 10
91.095
 20
6525.956
 10
47.84899999999999
 20
6531.649
 10
4.270999999999999
 20
6533.552
 10
-39.307
 20
6531.649
 10
-82.553
 20
6525.956
 10
-125.139
 20
6516.515000000001
 10
-166.739
 20
6503.398
 10
-207.038
 20
6486.706000000001
 10
-245.729
 20
6466.565
 10
-282.517
 20
6443.128
 10
-317.123
 20
6416.574
 10
-349.282
 20
6387.105
 10
-378.751
 20
6354.946
 10
-405.3049999999998
 20
6320.34
 10
-428.742
 20
6283.552
 10
-448.883
 20
6244.861
 10
-465.575
 20
6204.562
 10
-478.6919999999998
 20
6162.962
 10
-488.133
 20
6120.376
 10
-493.8259999999998
 20
6077.13
 10
-495.7289999999998
 20
6033.552
 10
-245.729
 20
2533.552
 10
-176.567
 20
2303.011
 10
-114.693
 20
2303.674
 10
-114.617
 20
2305.416000000001
 10
-114.389
 20
2307.146
 10
-114.012
 20
2308.849
 10
-113.487
 20
2310.513
 10
-112.819
 20
2312.125
 10
-112.014
 20
2313.673
 10
-111.076
 20
2315.145
 10
-110.014
 20
2316.529
 10
-108.835
 20
2317.815
 10
-107.549
 20
2318.994
 10
-106.165
 20
2320.056
 10
-104.693
 20
2320.994
 10
-103.145
 20
2321.799
 10
-101.533
 20
2322.467
 10
-99.869
 20
2322.992000000001
 10
-98.16600000000001
 20
2323.369
 10
-96.43600000000001
 20
2323.597
 10
-94.693
 20
2323.673
 10
-92.94999999999999
 20
2323.597
 10
-91.21999999999999
 20
2323.369
 10
-89.517
 20
2322.992000000001
 10
-87.85299999999997
 20
2322.467
 10
-86.241
 20
2321.799
 10
-84.693
 20
2320.994
 10
-83.221
 20
2320.056
 10
-81.83699999999998
 20
2318.994
 10
-80.55100000000001
 20
2317.815
 10
-79.372
 20
2316.529
 10
-78.31
 20
2315.145
 10
-77.372
 20
2313.673
 10
-76.56699999999998
 20
2312.125
 10
-75.899
 20
2310.513
 10
-75.37399999999998
 20
2308.849
 10
-74.997
 20
2307.146
 10
-74.76899999999997
 20
2305.416000000001
 10
-74.693
 20
2303.673
 10
-74.76899999999997
 20
2301.93
 10
-74.997
 20
2300.2
 10
-75.37399999999998
 20
2298.497000000001
 10
-75.899
 20
2296.833
 10
-76.56699999999998
 20
2295.221
 10
-77.372
 20
2293.673
 10
-78.31
 20
2292.201
 10
-79.372
 20
2290.817
 10
-80.55100000000001
 20
2289.531
 10
-81.83699999999998
 20
2288.352000000001
 10
-83.221
 20
2287.29
 10
-84.693
 20
2286.352
 10
-86.241
 20
2285.547
 10
-87.85299999999997
 20
2284.879
 10
-89.517
 20
2284.354
 10
-91.21999999999999
 20
2283.977000000001
 10
-92.94999999999999
 20
2283.749
 10
-94.693
 20
2283.673
 10
-96.43600000000001
 20
2283.749
 10
-98.16600000000001
 20
2283.977000000001
 10
-99.869
 20
2284.354
 10
-101.533
 20
2284.879
 10
-103.145
 20
2285.547
 10
-104.693
 20
2286.352
 10
-106.165
 20
2287.29
 10
-107.549
 20
2288.352000000001
 10
-108.835
 20
2289.531
 10
-110.014
 20
2290.817
 10
-111.076
 20
2292.201
 10
-112.014
 20
2293.673
 10
-112.819
 20
2295.221
 10
-113.487
 20
2296.833
 10
-114.012
 20
2298.497000000001
 10
-114.389
 20
2300.2
 10
-114.617
 20
2301.93
 10
-114.693
 20
2303.673
 10
-176.567
 20
2303.01
 10
-127.615
 20
2139.838000000001
 10
-67.38599999999999
 20
2139.839
 10
-67.31
 20
2141.581
 10
-67.08199999999999
 20
2143.311
 10
-66.705
 20
2145.014
 10
-66.18000000000001
 20
2146.678
 10
-65.512
 20
2148.29
 10
-64.70699999999999
 20
2149.838
 10
-63.769
 20
2151.31
 10
-62.707
 20
2152.694
 10
-61.528
 20
2153.98
 10
-60.242
 20
2155.159
 10
-58.85799999999999
 20
2156.221
 10
-57.386
 20
2157.159
 10
-55.838
 20
2157.964
 10
-54.226
 20
2158.632
 10
-52.56199999999999
 20
2159.157
 10
-50.85899999999998
 20
2159.534
 10
-49.129
 20
2159.762
 10
-47.386
 20
2159.838
 10
-45.643
 20
2159.762
 10
-43.913
 20
2159.534
 10
-42.21
 20
2159.157
 10
-40.54599999999999
 20
2158.632
 10
-38.934
 20
2157.964
 10
-37.386
 20
2157.159
 10
-35.914
 20
2156.221
 10
-34.53
 20
2155.159
 10
-33.244
 20
2153.98
 10
-32.065
 20
2152.694
 10
-31.003
 20
2151.31
 10
-30.065
 20
2149.838
 10
-29.26
 20
2148.29
 10
-28.592
 20
2146.678
 10
-28.067
 20
2145.014
 10
-27.69
 20
2143.311
 10
-27.462
 20
2141.581
 10
-27.386
 20
2139.838000000001
 10
-27.462
 20
2138.095
 10
-27.69
 20
2136.365
 10
-28.067
 20
2134.662
 10
-28.592
 20
2132.998
 10
-29.26
 20
2131.386
 10
-30.065
 20
2129.838
 10
-31.003
 20
2128.366
 10
-32.065
 20
2126.982
 10
-33.244
 20
2125.696
 10
-34.53
 20
2124.517
 10
-35.914
 20
2123.455
 10
-37.386
 20
2122.517
 10
-38.934
 20
2121.712
 10
-40.54599999999999
 20
2121.044
 10
-42.21
 20
2120.519
 10
-43.913
 20
2120.142
 10
-45.643
 20
2119.914
 10
-47.386
 20
2119.838
 10
-49.129
 20
2119.914
 10
-50.85899999999998
 20
2120.142
 10
-52.56199999999999
 20
2120.519
 10
-54.226
 20
2121.044
 10
-55.838
 20
2121.712
 10
-57.386
 20
2122.517
 10
-58.85799999999999
 20
2123.455
 10
-60.242
 20
2124.517
 10
-61.528
 20
2125.696
 10
-62.707
 20
2126.982
 10
-63.769
 20
2128.366
 10
-64.70699999999999
 20
2129.838
 10
-65.512
 20
2131.386
 10
-66.18000000000001
 20
2132.998
 10
-66.705
 20
2134.662
 10
-67.08199999999999
 20
2136.365
 10
-67.31
 20
2138.095
 10
-67.38599999999999
 20
2139.838000000001
 10
-127.615
 20
2139.838000000001
 10
-95.729
 20
2033.552
 10
-15.729
 20
1733.552
 10
-15.729
 20
528.5519999999998
 10
-12.396
 20
439.5519999999998
 10
-6.729
 20
333.552
 10
15.271
 20
333.552
 10
20.937
 20
439.5519999999998
 10
24.271
 20
528.5519999999998
 10
24.271
 20
1733.552
 10
84.946
 20
1961.084
 10
24.946
 20
1961.083
 10
24.87
 20
1959.342
 10
24.642
 20
1957.612
 10
24.265
 20
1955.909
 10
23.74
 20
1954.245
 10
23.072
 20
1952.633
 10
22.267
 20
1951.085
 10
21.329
 20
1949.613
 10
20.267
 20
1948.229
 10
19.088
 20
1946.943
 10
17.802
 20
1945.764
 10
16.418
 20
1944.701
 10
14.946
 20
1943.764
 10
13.399
 20
1942.958
 10
11.787
 20
1942.29
 10
10.123
 20
1941.766
 10
8.419
 20
1941.388
 10
6.689
 20
1941.16
 10
4.945999999999997
 20
1941.084
 10
3.202999999999998
 20
1941.16
 10
1.473
 20
1941.388
 10
-0.23
 20
1941.765
 10
-1.893999999999999
 20
1942.29
 10
-3.505999999999998
 20
1942.958
 10
-5.053999999999998
 20
1943.763
 10
-6.525999999999998
 20
1944.701
 10
-7.91
 20
1945.763
 10
-9.195999999999999
 20
1946.942
 10
-10.375
 20
1948.228
 10
-11.437
 20
1949.612
 10
-12.375
 20
1951.083999999999
 10
-13.18
 20
1952.632
 10
-13.848
 20
1954.244
 10
-14.373
 20
1955.908
 10
-14.75
 20
1957.611
 10
-14.978
 20
1959.341
 10
-15.054
 20
1961.084
 10
-14.978
 20
1962.827
 10
-14.75
 20
1964.557
 10
-14.373
 20
1966.26
 10
-13.848
 20
1967.924
 10
-13.18
 20
1969.536
 10
-12.375
 20
1971.084
 10
-11.437
 20
1972.556
 10
-10.375
 20
1973.94
 10
-9.195999999999999
 20
1975.226
 10
-7.91
 20
1976.405
 10
-6.525999999999998
 20
1977.467
 10
-5.053999999999998
 20
1978.405
 10
-3.505999999999998
 20
1979.21
 10
-1.893999999999999
 20
1979.878
 10
-0.23
 20
1980.403
 10
1.473
 20
1980.78
 10
3.202999999999998
 20
1981.008
 10
4.945999999999997
 20
1981.084
 10
6.689
 20
1981.008
 10
8.419
 20
1980.78
 10
10.122
 20
1980.403
 10
11.786
 20
1979.878
 10
13.398
 20
1979.21
 10
14.946
 20
1978.405
 10
16.418
 20
1977.467
 10
17.802
 20
1976.405
 10
19.088
 20
1975.226
 10
20.267
 20
1973.94
 10
21.329
 20
1972.556
 10
22.267
 20
1971.084
 10
23.072
 20
1969.536
 10
23.74
 20
1967.924
 10
24.265
 20
1966.26
 10
24.642
 20
1964.557
 10
24.87
 20
1962.827
 10
24.946
 20
1961.084
 10
84.946
 20
1961.085
 10
136.156
 20
2139.837
 10
72.61399999999998
 20
2139.837
 10
72.538
 20
2138.096
 10
72.31
 20
2136.366
 10
71.933
 20
2134.663
 10
71.408
 20
2132.999
 10
70.73999999999998
 20
2131.387
 10
69.935
 20
2129.839
 10
68.997
 20
2128.367
 10
67.935
 20
2126.983
 10
66.756
 20
2125.697
 10
65.47
 20
2124.518
 10
64.08599999999998
 20
2123.455
 10
62.614
 20
2122.518
 10
61.067
 20
2121.712
 10
59.455
 20
2121.044
 10
57.79099999999999
 20
2120.52
 10
56.08699999999998
 20
2120.142
 10
54.357
 20
2119.914
 10
52.614
 20
2119.838
 10
50.871
 20
2119.914
 10
49.14100000000001
 20
2120.142
 10
47.438
 20
2120.519
 10
45.77399999999999
 20
2121.044
 10
44.16199999999999
 20
2121.712
 10
42.614
 20
2122.517
 10
41.14199999999999
 20
2123.455
 10
39.758
 20
2124.517
 10
38.472
 20
2125.696
 10
37.293
 20
2126.982
 10
36.231
 20
2128.366
 10
35.293
 20
2129.838
 10
34.488
 20
2131.386
 10
33.82
 20
2132.998
 10
33.295
 20
2134.662
 10
32.918
 20
2136.365
 10
32.69
 20
2138.095
 10
32.614
 20
2139.838000000001
 10
32.69
 20
2141.581
 10
32.918
 20
2143.311
 10
33.295
 20
2145.014
 10
33.82
 20
2146.678
 10
34.488
 20
2148.29
 10
35.293
 20
2149.838
 10
36.231
 20
2151.31
 10
37.293
 20
2152.694
 10
38.472
 20
2153.98
 10
39.758
 20
2155.159
 10
41.14199999999999
 20
2156.221
 10
42.614
 20
2157.159
 10
44.16199999999999
 20
2157.964
 10
45.77399999999999
 20
2158.632
 10
47.438
 20
2159.157
 10
49.14100000000001
 20
2159.534
 10
50.871
 20
2159.762
 10
52.614
 20
2159.838
 10
54.357
 20
2159.762
 10
56.08699999999998
 20
2159.534
 10
57.78999999999999
 20
2159.157
 10
59.45399999999999
 20
2158.632
 10
61.066
 20
2157.964
 10
62.614
 20
2157.159
 10
64.08599999999998
 20
2156.221
 10
65.47
 20
2155.159
 10
66.756
 20
2153.98
 10
67.935
 20
2152.694
 10
68.997
 20
2151.31
 10
69.935
 20
2149.838
 10
70.73999999999998
 20
2148.29
 10
71.408
 20
2146.678
 10
71.933
 20
2145.014
 10
72.31
 20
2143.311
 10
72.538
 20
2141.581
 10
72.61399999999998
 20
2139.838000000001
 10
136.156
 20
2139.838000000001
 10
185.307
 20
2303.673
 10
125.307
 20
2303.672
 10
125.231
 20
2301.931
 10
125.003
 20
2300.201
 10
124.626
 20
2298.498
 10
124.101
 20
2296.834
 10
123.433
 20
2295.222
 10
122.628
 20
2293.674
 10
121.69
 20
2292.202
 10
120.628
 20
2290.818
 10
119.449
 20
2289.532
 10
118.163
 20
2288.353
 10
116.779
 20
2287.29
 10
115.307
 20
2286.353
 10
113.76
 20
2285.547
 10
112.148
 20
2284.879
 10
110.484
 20
2284.355
 10
108.78
 20
2283.977000000001
 10
107.05
 20
2283.749
 10
105.307
 20
2283.673
 10
103.564
 20
2283.749
 10
101.834
 20
2283.977000000001
 10
100.131
 20
2284.354
 10
98.46700000000002
 20
2284.879
 10
96.85500000000001
 20
2285.547
 10
95.30700000000001
 20
2286.352
 10
93.83499999999999
 20
2287.29
 10
92.45099999999998
 20
2288.352000000001
 10
91.165
 20
2289.531
 10
89.98600000000001
 20
2290.817
 10
88.924
 20
2292.201
 10
87.986
 20
2293.673
 10
87.18099999999996
 20
2295.221
 10
86.51299999999997
 20
2296.833
 10
85.988
 20
2298.497000000001
 10
85.61100000000001
 20
2300.2
 10
85.38299999999997
 20
2301.93
 10
85.30700000000001
 20
2303.673
 10
85.38299999999997
 20
2305.416000000001
 10
85.61100000000001
 20
2307.146
 10
85.988
 20
2308.849
 10
86.51299999999997
 20
2310.513
 10
87.18099999999996
 20
2312.125
 10
87.986
 20
2313.673
 10
88.924
 20
2315.145
 10
89.98600000000001
 20
2316.529
 10
91.165
 20
2317.815
 10
92.45099999999998
 20
2318.994
 10
93.83499999999999
 20
2320.056
 10
95.30700000000001
 20
2320.994
 10
96.85500000000001
 20
2321.799
 10
98.46700000000002
 20
2322.467
 10
100.131
 20
2322.992000000001
 10
101.834
 20
2323.369
 10
103.564
 20
2323.597
 10
105.307
 20
2323.673
 10
107.05
 20
2323.597
 10
108.78
 20
2323.369
 10
110.483
 20
2322.992000000001
 10
112.147
 20
2322.467
 10
113.759
 20
2321.799
 10
115.307
 20
2320.994
 10
116.779
 20
2320.056
 10
118.163
 20
2318.994
 10
119.449
 20
2317.815
 10
120.628
 20
2316.529
 10
121.69
 20
2315.145
 10
122.628
 20
2313.673
 10
123.433
 20
2312.125
 10
124.101
 20
2310.513
 10
124.626
 20
2308.849
 10
125.003
 20
2307.146
 10
125.231
 20
2305.416000000001
 10
125.307
 20
2303.673
 10
185.307
 20
2303.674
 10
254.271
 20
2533.552
 10
5.306
 20
2533.552
 10
5.307999999999998
 20
2323.673
 10
7.049999999999998
 20
2323.597
 10
8.779999999999999
 20
2323.369
 10
10.483
 20
2322.992000000001
 10
12.147
 20
2322.467
 10
13.759
 20
2321.799
 10
15.307
 20
2320.994
 10
16.779
 20
2320.056
 10
18.163
 20
2318.994
 10
19.449
 20
2317.815
 10
20.628
 20
2316.529
 10
21.69
 20
2315.145
 10
22.628
 20
2313.673
 10
23.43300000000001
 20
2312.125
 10
24.101
 20
2310.513
 10
24.626
 20
2308.849
 10
25.003
 20
2307.146
 10
25.231
 20
2305.416000000001
 10
25.307
 20
2303.673
 10
25.231
 20
2301.93
 10
25.003
 20
2300.2
 10
24.626
 20
2298.497000000001
 10
24.101
 20
2296.833
 10
23.43300000000001
 20
2295.221
 10
22.628
 20
2293.673
 10
21.69
 20
2292.201
 10
20.628
 20
2290.817
 10
19.449
 20
2289.531
 10
18.163
 20
2288.352000000001
 10
16.779
 20
2287.29
 10
15.307
 20
2286.352
 10
13.759
 20
2285.547
 10
12.147
 20
2284.879
 10
10.483
 20
2284.354
 10
8.779999999999999
 20
2283.977000000001
 10
7.049999999999998
 20
2283.749
 10
5.307
 20
2283.673
 10
3.563999999999998
 20
2283.749
 10
1.833999999999999
 20
2283.977000000001
 10
0.131
 20
2284.354
 10
-1.532999999999999
 20
2284.879
 10
-3.145
 20
2285.547
 10
-4.692999999999997
 20
2286.352
 10
-6.165
 20
2287.29
 10
-7.548999999999998
 20
2288.352000000001
 10
-8.835
 20
2289.531
 10
-10.014
 20
2290.817
 10
-11.076
 20
2292.201
 10
-12.014
 20
2293.673
 10
-12.819
 20
2295.221
 10
-13.487
 20
2296.833
 10
-14.012
 20
2298.497000000001
 10
-14.389
 20
2300.2
 10
-14.617
 20
2301.93
 10
-14.693
 20
2303.673
 10
-14.617
 20
2305.416000000001
 10
-14.389
 20
2307.146
 10
-14.012
 20
2308.849
 10
-13.487
 20
2310.513
 10
-12.819
 20
2312.125
 10
-12.014
 20
2313.673
 10
-11.076
 20
2315.145
 10
-10.014
 20
2316.529
 10
-8.835
 20
2317.815
 10
-7.548999999999998
 20
2318.994
 10
-6.165
 20
2320.056
 10
-4.692999999999997
 20
2320.994
 10
-3.145
 20
2321.799
 10
-1.532999999999999
 20
2322.467
 10
0.131
 20
2322.992000000001
 10
1.833999999999999
 20
2323.369
 10
3.563999999999998
 20
2323.597
 10
5.307
 20
2323.673
 10
5.304999999999997
 20
2533.553
 10
254.271
 20
2533.553
 10
504.2709999999998
 20
6033.552
  0
LWPOLYLINE
  5
456
330
26
100
AcDbEntity
  8
L2
100
AcDbPolyline
 90
        5
 70
     1
 43
0.0
 10
-215.272
 20
1700.076
 10
-215.272
 20
1734.199
 10
-273.467
 20
1695.313999999999
 10
-249.131
 20
1679.707
 10
-215.272
 20
1700.076
  0
LWPOLYLINE
  5
45D
330
26
100
AcDbEntity
  8
L2
100
AcDbPolyline
 90
        8
 70
     1
 43
0.0
 10
-215.272
 20
1625.48
 10
-215.272
 20
1659.604
 10
-249.131
 20
1679.707
 10
-273.467
 20
1695.313999999999
 10
-315.261
 20
1695.313999999999
 10
-315.261
 20
1664.365
 10
-273.467
 20
1664.365
 10
-215.272
 20
1625.48
  0
LWPOLYLINE
  5
467
330
26
100
AcDbEntity
  8
L2
100
AcDbPolyline
 90
        9
 70
     1
 43
0.0
 10
-215.272
 20
1554.324
 10
-215.272
 20
1587.918
 10
-315.261
 20
1625.48
 10
-315.261
 20
1594.002
 10
-298.861
 20
1589.241
 10
-298.861
 20
1554.059
 10
-277.17
 20
1582.628
 10
-241.195
 20
1571.518
 10
-215.272
 20
1554.324
  0
LWPOLYLINE
  5
472
330
26
100
AcDbEntity
  8
L2
100
AcDbPolyline
 90
        8
 70
     1
 43
0.0
 10
-215.272
 20
1554.324
 10
-241.195
 20
1571.518
 10
-277.17
 20
1560.672
 10
-277.17
 20
1582.628
 10
-298.861
 20
1554.059
 10
-315.261
 20
1549.033
 10
-315.261
 20
1516.762
 10
-215.272
 20
1554.324
  0
LWPOLYLINE
  5
47C
330
26
100
AcDbEntity
  8
CuPads
100
AcDbPolyline
 90
       13
 70
     1
 43
0.0
 10
520.807
 20
2562.429
 10
508.7509999999999
 20
2562.429
 10
483.3779999999999
 20
2532.43
 10
483.3779999999999
 20
2520.935
 10
508.7509999999999
 20
2520.935
 10
508.7509999999999
 20
2511.683
 10
520.807
 20
2511.683
 10
520.807
 20
2520.935
 10
527.116
 20
2520.935
 10
527.116
 20
2531.729
 10
495.2939999999999
 20
2531.729
 10
508.7509999999999
 20
2547.43
 10
520.807
 20
2562.429
  0
LWPOLYLINE
  5
48B
330
26
100
AcDbEntity
  8
CuPads
100
AcDbPolyline
 90
        5
 70
     1
 43
0.0
 10
520.807
 20
2562.429
 10
508.7509999999999
 20
2547.43
 10
508.7509999999999
 20
2531.729
 10
520.807
 20
2531.729
 10
520.807
 20
2562.429
  0
ENDBLK
  5
492
330
26
100
AcDbEntity
  8
0
100
AcDbBlockEnd
  0
BLOCK
  5
493
330
494
100
AcDbEntity
  8
0
100
AcDbBlockBegin
  2
noname
 70
     0
 10
0.0
 20
0.0
 30
0.0
  3
noname
  1

  0
TEXT
  5
495
330
494
100
AcDbEntity
  8
CuPads
100
AcDbText
 10
-5063.715999999999
 20
6532.876999999999
 30
0.0
 40
0.2
  1
Generated with the LayoutEditor (This message will NOT added in any commercial version of the LayoutEditor.)
 11
-5063.715999999999
 21
6533.077
 31
0.0
100
AcDbText
 73
     3
  0
LWPOLYLINE
  5
496
330
494
100
AcDbEntity
  8
CuPads
100
AcDbPolyline
 90
       75
 70
     1
 43
0.0
 10
-35.5
 20
1133.25
 10
-577.395
 20
1130.848
 10
-2579.198
 20
-1368.159
 10
-2584.653
 20
-1382.609
 10
-2591.346
 20
-1396.528
 10
-2599.227000000001
 20
-1409.811
 10
-2608.236
 20
-1422.357
 10
-2618.304
 20
-1434.07
 10
-2629.354000000001
 20
-1444.86
 10
-2641.303
 20
-1454.647
 10
-2654.059
 20
-1463.355
 10
-2667.526
 20
-1470.918
 10
-2681.6
 20
-1477.278
 10
-3442.091
 20
-1754.074
 10
-4088.623000000001
 20
-2053.167
 10
-4885.109
 20
-2350.25
 10
-4917.269000000001
 20
-2379.719
 10
-4946.738
 20
-2411.878
 10
-4973.291
 20
-2446.484
 10
-4996.728
 20
-2483.272
 10
-5016.868999999999
 20
-2521.963
 10
-5033.561999999999
 20
-2562.262
 10
-5046.677999999999
 20
-2603.862
 10
-5056.118999999998
 20
-2646.448
 10
-5061.813
 20
-2689.694000000001
 10
-5063.715999999999
 20
-2733.272
 10
-5061.813
 20
-2776.849
 10
-5056.119999999999
 20
-2820.095999999999
 10
-5046.679000000001
 20
-2862.681
 10
-5033.561999999999
 20
-2904.282
 10
-5016.87
 20
-2944.581
 10
-4996.729000000001
 20
-2983.272
 10
-4973.292
 20
-3020.06
 10
-4946.738
 20
-3054.666
 10
-4917.270000000002
 20
-3086.825
 10
-4885.11
 20
-3116.294
 10
-4850.505
 20
-3142.848
 10
-4813.715999999999
 20
-3166.285
 10
-4775.025999999999
 20
-3186.426
 10
-4734.726
 20
-3203.118
 10
-4693.126
 20
-3216.235000000001
 10
-4650.54
 20
-3225.676
 10
-4607.294
 20
-3231.37
 10
-4563.715999999998
 20
-3233.272
 10
-4520.138
 20
-3231.37
 10
-4476.892
 20
-3225.676
 10
-4434.306999999999
 20
-3216.236
 10
-4392.706
 20
-3203.119
 10
-4352.407
 20
-3186.427
 10
-4313.715999999998
 20
-3166.285
 10
-4276.928
 20
-3142.849
 10
-4242.322
 20
-3116.295
 10
-3737.488
 20
-2266.394
 10
-3698.223
 20
-2215.511
 10
-3654.673
 20
-2168.244
 10
-3607.168
 20
-2124.952
 10
-3556.072
 20
-2085.966
 10
-3501.772
 20
-2051.581
 10
-3444.682
 20
-2022.059
 10
-3444.681
 20
-2022.059
 10
-2526.17
 20
-1687.748
 10
-2524.843
 20
-1687.045
 10
-2508.169
 20
-1677.177
 10
-2492.419
 20
-1665.893
 10
-2477.713
 20
-1653.279
 10
-2464.161
 20
-1639.432
 10
-2451.868
 20
-1624.456
 10
-2440.928
 20
-1608.466
 10
-2431.422
 20
-1591.584
 10
-2423.424
 20
-1573.937
 10
-2416.994
 20
-1555.66
 10
-2412.182
 20
-1536.892
 10
-527.5
 20
1083.25
 10
-35.5
 20
1083.25
 10
-35.5
 20
1133.25
  0
LWPOLYLINE
  5
4E3
330
494
100
AcDbEntity
  8
CuPads
100
AcDbPolyline
 90
       74
 70
     1
 43
0.0
 10
-35.5
 20
1382.621
 10
-527.5
 20
1382.621
 10
-2640.932000000001
 20
3787.96
 10
-2654.215000000001
 20
3795.841
 10
-2666.761
 20
3804.85
 10
-2678.473
 20
3814.918
 10
-2689.264
 20
3825.967999999999
 10
-2699.051
 20
3837.917
 10
-2707.758
 20
3850.673
 10
-2715.321
 20
3864.14
 10
-2721.682
 20
3878.215
 10
-2726.791
 20
3892.79
 10
-2730.611
 20
3907.755
 10
-2871.145
 20
4704.757999999999
 10
-3053.425000000001
 20
5393.404
 10
-3207.686000000001
 20
6229.378
 10
-3231.123
 20
6266.167000000002
 10
-3257.677000000001
 20
6300.772
 10
-3287.146
 20
6332.932
 10
-3319.305
 20
6362.401
 10
-3353.911
 20
6388.954000000001
 10
-3390.699
 20
6412.390999999999
 10
-3429.39
 20
6432.532000000001
 10
-3469.689000000001
 20
6449.224
 10
-3511.290000000002
 20
6462.341000000001
 10
-3553.875
 20
6471.782000000001
 10
-3597.121
 20
6477.475000000001
 10
-3640.699
 20
6479.378000000001
 10
-3684.277
 20
6477.475000000001
 10
-3727.523
 20
6471.782000000001
 10
-3770.109000000001
 20
6462.341000000001
 10
-3811.709
 20
6449.224
 10
-3852.008
 20
6432.532000000001
 10
-3890.699
 20
6412.390000000002
 10
-3927.487
 20
6388.954000000001
 10
-3962.093
 20
6362.4
 10
-3994.252
 20
6332.931
 10
-4023.721
 20
6300.771
 10
-4050.275
 20
6266.166000000001
 10
-4073.711999999999
 20
6229.378
 10
-4093.853
 20
6190.687
 10
-4110.545000000001
 20
6150.388000000001
 10
-4123.662
 20
6108.786999999999
 10
-4133.103
 20
6066.201999999998
 10
-4138.796000000001
 20
6022.955
 10
-4140.699
 20
5979.378
 10
-4138.796000000001
 20
5935.8
 10
-4133.102
 20
5892.554
 10
-4123.661
 20
5849.968000000002
 10
-4110.545000000001
 20
5808.368000000001
 10
-4093.852
 20
5768.069
 10
-4073.711
 20
5729.378
 10
-3324.387
 20
5084.63
 10
-3281.095
 20
5037.126
 10
-3242.108
 20
4986.029000000002
 10
-3207.723
 20
4931.729
 10
-3178.201
 20
4874.639000000001
 10
-3153.768
 20
4815.192
 10
-3134.608
 20
4753.842999999998
 10
-2964.874
 20
3791.234000000001
 10
-2964.412000000001
 20
3789.805
 10
-2957.589
 20
3771.671
 10
-2949.211
 20
3754.201
 10
-2939.343
 20
3737.527
 10
-2928.06
 20
3721.777
 10
-2915.446
 20
3707.071
 10
-2901.599
 20
3693.519000000001
 10
-2886.623
 20
3681.227000000002
 10
-2870.633
 20
3670.285999999999
 10
-2853.75
 20
3660.780000000001
 10
-2836.103
 20
3652.782000000001
 10
-574.141
 20
1332.621
 10
-35.5
 20
1332.621
 10
-35.5
 20
1382.621
  0
LWPOLYLINE
  5
52F
330
494
100
AcDbEntity
  8
CuPads
100
AcDbPolyline
 90
       18
 70
     1
 43
0.0
 10
455.1619999999998
 20
2340.334
 10
454.943
 20
2340.334
 10
448.798
 20
2339.895
 10
444.19
 20
2338.578
 10
441.776
 20
2337.262
 10
438.045
 20
2333.531
 10
436.509
 20
2330.239
 10
434.973
 20
2324.314
 10
449.0179999999998
 20
2323.217
 10
449.237
 20
2324.533
 10
451.212
 20
2329.142
 10
455.6009999999998
 20
2330.897
 10
472.9379999999999
 20
2333.531
 10
471.1819999999998
 20
2335.725
 10
466.574
 20
2338.578
 10
466.1349999999996
 20
2338.798
 10
461.5269999999998
 20
2339.895
 10
455.1619999999998
 20
2340.334
  0
LWPOLYLINE
  5
543
330
494
100
AcDbEntity
  8
CuPads
100
AcDbPolyline
 90
       26
 70
     1
 43
0.0
 10
472.9379999999999
 20
2333.531
 10
455.6009999999998
 20
2330.897
 10
459.7709999999998
 20
2329.142
 10
461.5269999999998
 20
2325.192
 10
459.7709999999998
 20
2320.803
 10
457.357
 20
2318.169
 10
452.09
 20
2314.0
 10
449.8959999999998
 20
2312.244
 10
444.8479999999998
 20
2308.294
 10
441.1169999999998
 20
2304.563
 10
438.4839999999998
 20
2301.052
 10
437.6059999999998
 20
2299.735
 10
435.1919999999998
 20
2294.688
 10
434.095
 20
2289.421
 10
475.7909999999998
 20
2289.421
 10
475.7909999999998
 20
2300.833
 10
454.065
 20
2300.833
 10
457.357
 20
2303.905
 10
458.0149999999998
 20
2304.344
 10
465.2569999999998
 20
2309.611
 10
469.646
 20
2313.561
 10
472.719
 20
2317.072
 10
474.474
 20
2320.583
 10
475.3519999999999
 20
2325.85
 10
475.133
 20
2328.484
 10
472.9379999999999
 20
2333.531
  0
LWPOLYLINE
  5
55F
330
494
100
AcDbEntity
  8
L2
100
AcDbPolyline
 90
        8
 70
     1
 43
0.0
 10
325.037
 20
1469.865
 10
299.54
 20
1487.68
 10
263.377
 20
1477.786
 10
263.988
 20
1499.737
 10
241.579
 20
1471.852
 10
224.85
 20
1467.287
 10
223.954
 20
1435.114
 10
325.037
 20
1469.865
  0
LWPOLYLINE
  5
569
330
494
100
AcDbEntity
  8
L2
100
AcDbPolyline
 90
        9
 70
     1
 43
0.0
 10
325.037
 20
1469.865
 10
325.975
 20
1503.546
 10
226.981
 20
1543.866
 10
226.1
 20
1512.195
 10
242.554
 20
1506.874
 10
241.579
 20
1471.852
 10
263.988
 20
1499.737
 10
299.54
 20
1487.68
 10
325.037
 20
1469.865
  0
LWPOLYLINE
  5
574
330
494
100
AcDbEntity
  8
L2
100
AcDbPolyline
 90
       12
 70
     1
 43
0.0
 10
329.381
 20
1565.667
 10
330.02
 20
1588.624
 10
326.715
 20
1590.393
 10
320.143
 20
1595.271
 10
314.609
 20
1601.295
 10
310.583
 20
1607.276
 10
307.27
 20
1614.747
 10
304.161
 20
1623.554
 10
295.138
 20
1594.626
 10
228.446
 20
1596.482
 10
227.667
 20
1568.498
 10
329.381
 20
1565.667
  0
LWPOLYLINE
  5
582
330
494
100
AcDbEntity
  8
L2
100
AcDbPolyline
 90
        8
 70
     1
 43
0.0
 10
304.161
 20
1623.554
 10
281.371
 20
1624.189
 10
281.525
 20
1623.681
 10
284.303
 20
1615.051
 10
287.128
 20
1608.097
 10
290.312
 20
1601.971
 10
295.138
 20
1594.626
 10
304.161
 20
1623.554
  0
LWPOLYLINE
  5
58C
330
494
100
AcDbEntity
  8
L2
100
AcDbPolyline
 90
       22
 70
     1
 43
0.0
 10
332.342
 20
1732.277
 10
232.304
 20
1735.061
 10
231.025
 20
1689.148
 10
231.142
 20
1687.3
 10
231.593
 20
1679.405
 10
233.361
 20
1670.636
 10
236.014
 20
1663.519
 10
240.85
 20
1656.508
 10
241.995
 20
1655.47
 10
248.05
 20
1650.103
 10
254.235
 20
1703.594
 10
308.862
 20
1702.074
 10
308.647
 20
1694.366
 10
308.835
 20
1646.902
 10
315.827
 20
1651.067
 10
316.683
 20
1651.714
 10
322.376
 20
1657.425
 10
326.766
 20
1664.514
 10
328.577
 20
1669.327
 10
330.305
 20
1677.161
 10
331.064
 20
1686.363
 10
332.342
 20
1732.277
  0
LWPOLYLINE
  5
5A4
330
494
100
AcDbEntity
  8
L2
100
AcDbPolyline
 90
       27
 70
     1
 43
0.0
 10
308.835
 20
1646.902
 10
308.647
 20
1694.366
 10
308.3909999999999
 20
1691.187
 10
306.315
 20
1682.859
 10
302.302
 20
1677.269
 10
298.043
 20
1674.872
 10
290.446
 20
1673.072
 10
280.373
 20
1672.681
 10
278.865
 20
1672.723
 10
269.5
 20
1673.655
 10
263.179
 20
1675.508
 10
261.196
 20
1676.569
 10
255.816
 20
1682.085
 10
254.429
 20
1686.484
 10
254.02
 20
1695.886
 10
254.235
 20
1703.594
 10
248.05
 20
1650.103
 10
255.483
 20
1646.039
 10
255.646
 20
1645.867
 10
262.293
 20
1643.67
 10
270.471
 20
1642.268
 10
280.181
 20
1641.662
 10
283.202
 20
1641.746
 10
291.599
 20
1642.183
 10
299.521
 20
1643.639
 10
301.039
 20
1643.933
 10
308.835
 20
1646.902
  0
LWPOLYLINE
  5
5C1
330
494
100
AcDbEntity
  8
CuPads
100
AcDbPolyline
 90
       74
 70
     1
 43
0.0
 10
35.5
 20
1382.621
 10
35.5
 20
1332.621
 10
574.141
 20
1332.621
 10
2836.103
 20
3652.782000000001
 10
2853.75
 20
3660.780000000001
 10
2870.633
 20
3670.285999999999
 10
2886.623
 20
3681.227000000002
 10
2901.599
 20
3693.519000000001
 10
2915.446
 20
3707.071
 10
2928.06
 20
3721.777
 10
2939.343
 20
3737.527
 10
2949.211
 20
3754.201
 10
2957.589
 20
3771.671
 10
2964.412000000001
 20
3789.805
 10
2964.874
 20
3791.234000000001
 10
3134.608
 20
4753.842999999998
 10
3153.768
 20
4815.192
 10
3178.201
 20
4874.639000000001
 10
3207.723
 20
4931.729
 10
3242.108
 20
4986.029000000002
 10
3281.095
 20
5037.126
 10
3324.387
 20
5084.63
 10
4073.711
 20
5729.378
 10
4093.852
 20
5768.069
 10
4110.545000000001
 20
5808.368000000001
 10
4123.661
 20
5849.968000000002
 10
4133.102
 20
5892.554
 10
4138.796000000001
 20
5935.8
 10
4140.699
 20
5979.378
 10
4138.796000000001
 20
6022.955
 10
4133.103
 20
6066.201999999998
 10
4123.662
 20
6108.786999999999
 10
4110.545000000001
 20
6150.388000000001
 10
4093.853
 20
6190.687
 10
4073.711999999999
 20
6229.378
 10
4050.275
 20
6266.166000000001
 10
4023.721
 20
6300.771
 10
3994.252
 20
6332.931
 10
3962.093
 20
6362.4
 10
3927.487
 20
6388.954000000001
 10
3890.699
 20
6412.390000000002
 10
3852.008
 20
6432.532000000001
 10
3811.709
 20
6449.224
 10
3770.109000000001
 20
6462.341000000001
 10
3727.523
 20
6471.782000000001
 10
3684.277
 20
6477.475000000001
 10
3640.699
 20
6479.378000000001
 10
3597.121
 20
6477.475000000001
 10
3553.875
 20
6471.782000000001
 10
3511.290000000002
 20
6462.341000000001
 10
3469.689000000001
 20
6449.224
 10
3429.39
 20
6432.532000000001
 10
3390.699
 20
6412.390999999999
 10
3353.911
 20
6388.954000000001
 10
3319.305
 20
6362.401
 10
3287.146
 20
6332.932
 10
3257.677000000001
 20
6300.772
 10
3231.123
 20
6266.167000000002
 10
3207.686000000001
 20
6229.378
 10
3053.425000000001
 20
5393.404
 10
2871.145
 20
4704.757999999999
 10
2730.611
 20
3907.755
 10
2726.791
 20
3892.79
 10
2721.682
 20
3878.215
 10
2715.321
 20
3864.14
 10
2707.758
 20
3850.673
 10
2699.051
 20
3837.917
 10
2689.264
 20
3825.967999999999
 10
2678.473
 20
3814.918
 10
2666.761
 20
3804.85
 10
2654.215000000001
 20
3795.841
 10
2640.932000000001
 20
3787.96
 10
527.5
 20
1382.621
 10
35.5
 20
1382.621
  0
LWPOLYLINE
  5
60D
330
494
100
AcDbEntity
  8
CuPads
100
AcDbPolyline
 90
       75
 70
     1
 43
0.0
 10
35.5
 20
1133.25
 10
35.5
 20
1083.25
 10
527.5
 20
1083.25
 10
2412.182
 20
-1536.892
 10
2416.994
 20
-1555.66
 10
2423.424
 20
-1573.937
 10
2431.422
 20
-1591.584
 10
2440.928
 20
-1608.466
 10
2451.868
 20
-1624.456
 10
2464.161
 20
-1639.432
 10
2477.713
 20
-1653.279
 10
2492.419
 20
-1665.893
 10
2508.169
 20
-1677.177
 10
2524.843
 20
-1687.045
 10
2526.17
 20
-1687.748
 10
3444.681
 20
-2022.059
 10
3444.682
 20
-2022.059
 10
3501.772
 20
-2051.581
 10
3556.072
 20
-2085.966
 10
3607.168
 20
-2124.952
 10
3654.673
 20
-2168.244
 10
3698.223
 20
-2215.511
 10
3737.488
 20
-2266.394
 10
4242.322
 20
-3116.295
 10
4276.928
 20
-3142.849
 10
4313.715999999998
 20
-3166.285
 10
4352.407
 20
-3186.427
 10
4392.706
 20
-3203.119
 10
4434.306999999999
 20
-3216.236
 10
4476.892
 20
-3225.676
 10
4520.138
 20
-3231.37
 10
4563.715999999998
 20
-3233.272
 10
4607.294
 20
-3231.37
 10
4650.54
 20
-3225.676
 10
4693.126
 20
-3216.235000000001
 10
4734.726
 20
-3203.118
 10
4775.025999999999
 20
-3186.426
 10
4813.715999999999
 20
-3166.285
 10
4850.505
 20
-3142.848
 10
4885.11
 20
-3116.294
 10
4917.270000000002
 20
-3086.825
 10
4946.738
 20
-3054.666
 10
4973.292
 20
-3020.06
 10
4996.729000000001
 20
-2983.272
 10
5016.87
 20
-2944.581
 10
5033.561999999999
 20
-2904.282
 10
5046.679000000001
 20
-2862.681
 10
5056.119999999999
 20
-2820.095999999999
 10
5061.813
 20
-2776.849
 10
5063.715999999999
 20
-2733.272
 10
5061.813
 20
-2689.694000000001
 10
5056.118999999998
 20
-2646.448
 10
5046.677999999999
 20
-2603.862
 10
5033.561999999999
 20
-2562.262
 10
5016.868999999999
 20
-2521.963
 10
4996.728
 20
-2483.272
 10
4973.291
 20
-2446.484
 10
4946.738
 20
-2411.878
 10
4917.269000000001
 20
-2379.719
 10
4885.109
 20
-2350.25
 10
4088.623000000001
 20
-2053.167
 10
3442.091
 20
-1754.074
 10
2681.6
 20
-1477.278
 10
2667.526
 20
-1470.918
 10
2654.059
 20
-1463.355
 10
2641.303
 20
-1454.647
 10
2629.354000000001
 20
-1444.86
 10
2618.304
 20
-1434.07
 10
2608.236
 20
-1422.357
 10
2599.227000000001
 20
-1409.811
 10
2591.346
 20
-1396.528
 10
2584.653
 20
-1382.609
 10
2579.198
 20
-1368.159
 10
577.395
 20
1130.848
 10
35.5
 20
1133.25
  0
LWPOLYLINE
  5
65A
330
494
100
AcDbEntity
  8
CuPads
100
AcDbPolyline
 90
      207
 70
     1
 43
0.0
 10
200.0
 20
333.077
 10
-200.0
 20
333.077
 10
-212.569
 20
331.2
 10
-224.926
 20
328.235
 10
-236.979
 20
324.205
 10
-248.633
 20
319.139
 10
-259.802
 20
313.0759999999999
 10
-270.401
 20
306.064
 10
-280.347
 20
298.154
 10
-289.567
 20
289.408
 10
-297.9890000000001
 20
279.891
 10
-305.549
 20
269.676
 10
-312.191
 20
258.842
 10
-317.863
 20
247.469
 10
-322.522
 20
235.646
 10
-1061.197
 20
-2800.957
 10
-1120.06
 20
-2991.55
 10
-1232.682
 20
-3280.264000000001
 10
-1278.305
 20
-3472.995
 10
-1453.894
 20
-5356.7
 10
-1456.117
 20
-5367.287000000001
 10
-1459.255
 20
-5377.64
 10
-1463.282
 20
-5387.681
 10
-1468.17
 20
-5397.331999999998
 10
-1473.88
 20
-5406.52
 10
-1480.37
 20
-5415.175999999998
 10
-1487.589
 20
-5423.233
 10
-1495.482
 20
-5430.630999999999
 10
-1503.991
 20
-5437.312
 10
-1513.049
 20
-5443.227
 10
-1522.589
 20
-5448.329000000001
 10
-1532.536
 20
-5452.581
 10
-1542.817
 20
-5455.949
 10
-2569.779
 20
-5563.229999999999
 10
-2610.078
 20
-5579.921999999999
 10
-2648.769000000001
 20
-5600.064
 10
-2685.557000000001
 20
-5623.499999999999
 10
-2720.163
 20
-5650.054
 10
-2752.322
 20
-5679.523
 10
-2781.791
 20
-5711.681999999999
 10
-2808.345
 20
-5746.287999999998
 10
-2831.782
 20
-5783.076
 10
-2851.923
 20
-5821.767
 10
-2868.615
 20
-5862.066
 10
-2881.732
 20
-5903.667000000002
 10
-2891.173
 20
-5946.252000000001
 10
-2896.866
 20
-5989.498000000001
 10
-2898.769000000001
 20
-6033.076
 10
-2896.866
 20
-6076.654000000001
 10
-2891.173
 20
-6119.9
 10
-2881.732
 20
-6162.486
 10
-2868.615
 20
-6204.086
 10
-2851.923
 20
-6244.385000000001
 10
-2831.782
 20
-6283.076000000001
 10
-2808.345
 20
-6319.863999999999
 10
-2781.791
 20
-6354.47
 10
-2752.323
 20
-6386.63
 10
-2720.163
 20
-6416.097999999999
 10
-2685.557000000001
 20
-6442.651999999999
 10
-2648.769000000001
 20
-6466.089
 10
-2610.078
 20
-6486.229999999999
 10
-2569.779
 20
-6502.923000000001
 10
-2528.179
 20
-6516.038999999999
 10
-2485.593
 20
-6525.48
 10
-2442.347
 20
-6531.174
 10
-2398.769
 20
-6533.077
 10
-2355.191
 20
-6531.174
 10
-2311.945
 20
-6525.48
 10
-2269.359
 20
-6516.038999999999
 10
-2227.759
 20
-6502.923000000001
 10
-1373.572
 20
-5925.979
 10
-1109.105
 20
-5802.656
 10
-1096.246
 20
-5796.796
 10
-1083.946
 20
-5789.837999999999
 10
-1072.299
 20
-5781.833999999999
 10
-1061.395
 20
-5772.845
 10
-1051.315
 20
-5762.94
 10
-1042.137
 20
-5752.195
 10
-1033.93
 20
-5740.69
 10
-1026.758
 20
-5728.514
 10
-1020.674
 20
-5715.759
 10
-1015.724
 20
-5702.522
 10
-1011.947
 20
-5688.905
 10
-1009.372
 20
-5675.01
 10
-1008.017
 20
-5660.943
 10
-787.077
 20
-3559.702
 10
-778.906
 20
-3360.277
 10
-785.99
 20
-3050.456
 10
-765.7809999999997
 20
-2853.045
 10
-69.47199999999999
 20
1.896999999999999
 10
-69.47199999999999
 20
1.897999999999997
 10
-67.962
 20
5.692
 10
-66.128
 20
9.339999999999999
 10
-63.982
 20
12.815
 10
-61.542
 20
16.089
 10
-58.826
 20
19.138
 10
-55.85499999999999
 20
21.939
 10
-52.65
 20
24.47
 10
-49.237
 20
26.713
 10
-45.64199999999998
 20
28.649
 10
-41.89199999999998
 20
30.265
 10
-38.015
 20
31.547
 10
-34.041
 20
32.48699999999999
 10
-30.0
 20
33.077
 10
30.0
 20
33.077
 10
34.041
 20
32.48699999999999
 10
38.015
 20
31.547
 10
41.89199999999998
 20
30.264
 10
45.64199999999998
 20
28.649
 10
49.237
 20
26.712
 10
52.65
 20
24.47
 10
55.85399999999999
 20
21.939
 10
58.826
 20
19.138
 10
61.542
 20
16.088
 10
63.982
 20
12.814
 10
66.127
 20
9.339999999999999
 10
67.962
 20
5.690999999999997
 10
69.471
 20
1.896999999999999
 10
765.7809999999997
 20
-2853.045
 10
785.99
 20
-3050.456
 10
778.9049999999997
 20
-3360.277
 10
787.076
 20
-3559.702
 10
1008.016
 20
-5660.943
 10
1009.371
 20
-5675.01
 10
1011.946
 20
-5688.905
 10
1015.723
 20
-5702.522
 10
1020.673
 20
-5715.759
 10
1026.757
 20
-5728.514
 10
1033.929
 20
-5740.69
 10
1042.136
 20
-5752.194000000002
 10
1051.314
 20
-5762.94
 10
1061.394
 20
-5772.845
 10
1072.298
 20
-5781.832999999998
 10
1083.945
 20
-5789.837000000002
 10
1096.244
 20
-5796.796
 10
1109.104
 20
-5802.656
 10
1373.571
 20
-5925.979
 10
2227.758
 20
-6502.923000000001
 10
2269.359
 20
-6516.04
 10
2311.944
 20
-6525.480999999999
 10
2355.19
 20
-6531.174
 10
2398.768
 20
-6533.077
 10
2442.346000000001
 20
-6531.174
 10
2485.593
 20
-6525.480999999999
 10
2528.178
 20
-6516.04
 10
2569.779
 20
-6502.923000000001
 10
2610.078
 20
-6486.231
 10
2648.769000000001
 20
-6466.09
 10
2685.557000000001
 20
-6442.652999999999
 10
2720.163
 20
-6416.098999999999
 10
2752.322
 20
-6386.63
 10
2781.791
 20
-6354.471
 10
2808.345
 20
-6319.865
 10
2831.782
 20
-6283.076999999998
 10
2851.923
 20
-6244.386000000002
 10
2868.615
 20
-6204.087000000001
 10
2881.732
 20
-6162.486
 10
2891.173
 20
-6119.901
 10
2896.867
 20
-6076.654999999998
 10
2898.769000000001
 20
-6033.076999999998
 10
2896.867
 20
-5989.499
 10
2891.173
 20
-5946.253000000002
 10
2881.732
 20
-5903.667000000002
 10
2868.616
 20
-5862.066999999999
 10
2851.923
 20
-5821.767
 10
2831.782
 20
-5783.076999999998
 10
2808.345
 20
-5746.287999999998
 10
2781.792
 20
-5711.683
 10
2752.323
 20
-5679.523
 10
2720.163
 20
-5650.054
 10
2685.558
 20
-5623.501
 10
2648.769000000001
 20
-5600.064
 10
2610.079000000001
 20
-5579.923
 10
2569.78
 20
-5563.229999999999
 10
2569.779
 20
-5563.229999999999
 10
1542.816
 20
-5455.949
 10
1532.537
 20
-5452.581
 10
1522.589
 20
-5448.33
 10
1513.049
 20
-5443.227
 10
1503.991
 20
-5437.313
 10
1495.482
 20
-5430.632
 10
1487.588
 20
-5423.234
 10
1480.369
 20
-5415.176999999999
 10
1473.88
 20
-5406.521
 10
1468.169
 20
-5397.331999999998
 10
1463.282
 20
-5387.681
 10
1459.254
 20
-5377.641
 10
1456.116
 20
-5367.287000000001
 10
1453.893
 20
-5356.7
 10
1278.304
 20
-3472.995
 10
1232.682
 20
-3280.264000000001
 10
1120.059
 20
-2991.55
 10
1061.196
 20
-2800.957
 10
322.522
 20
235.646
 10
317.863
 20
247.469
 10
312.191
 20
258.842
 10
305.549
 20
269.676
 10
297.9890000000001
 20
279.891
 10
289.567
 20
289.408
 10
280.347
 20
298.154
 10
270.401
 20
306.064
 10
259.802
 20
313.0759999999999
 10
248.633
 20
319.139
 10
236.979
 20
324.205
 10
224.926
 20
328.235
 10
212.569
 20
331.2
 10
200.0
 20
333.077
  0
LWPOLYLINE
  5
72B
330
494
100
AcDbEntity
  8
CuPads
100
AcDbPolyline
 90
      502
 70
     1
 43
0.0
 10
-12.0
 20
333.077
 10
12.0
 20
333.077
 10
19.6
 20
448.0769999999998
 10
23.5
 20
548.0769999999998
 91
        3
 10
23.5
 20
1733.077
 91
        4
 10
100.0
 20
2033.077
 10
131.885
 20
2139.363
 10
71.657
 20
2139.363
 10
71.58100000000001
 20
2137.62
 10
71.35299999999998
 20
2135.89
 10
70.97599999999999
 20
2134.187
 10
70.45099999999997
 20
2132.523
 10
69.783
 20
2130.911
 10
68.97800000000001
 20
2129.363
 10
68.04000000000001
 20
2127.891
 10
66.97799999999999
 20
2126.507
 10
65.79900000000001
 20
2125.221
 10
64.513
 20
2124.042
 10
63.12899999999999
 20
2122.98
 10
61.657
 20
2122.042
 10
60.10899999999999
 20
2121.237
 10
58.497
 20
2120.569
 10
56.833
 20
2120.044
 10
55.13
 20
2119.667
 10
53.39999999999999
 20
2119.439
 10
51.657
 20
2119.363
 10
49.91399999999998
 20
2119.439
 10
48.184
 20
2119.667
 10
46.481
 20
2120.044
 10
44.817
 20
2120.569
 10
43.205
 20
2121.237
 10
41.657
 20
2122.042
 10
40.185
 20
2122.98
 10
38.801
 20
2124.042
 10
37.515
 20
2125.221
 10
36.336
 20
2126.507
 10
35.274
 20
2127.891
 10
34.336
 20
2129.363
 10
33.531
 20
2130.911
 10
32.863
 20
2132.523
 10
32.338
 20
2134.187
 10
31.961
 20
2135.89
 10
31.733
 20
2137.62
 10
31.657
 20
2139.363
 10
31.733
 20
2141.106
 10
31.961
 20
2142.836
 10
32.338
 20
2144.539
 10
32.863
 20
2146.203
 10
33.531
 20
2147.815
 10
34.336
 20
2149.363
 10
35.274
 20
2150.835
 10
36.336
 20
2152.219
 10
37.515
 20
2153.505
 10
38.801
 20
2154.684
 10
40.185
 20
2155.746
 10
41.657
 20
2156.684
 10
43.205
 20
2157.489
 10
44.817
 20
2158.157
 10
46.481
 20
2158.682
 10
48.184
 20
2159.059
 10
49.91399999999998
 20
2159.287
 10
51.657
 20
2159.363
 10
53.399
 20
2159.287
 10
55.129
 20
2159.059
 10
56.832
 20
2158.682
 10
58.496
 20
2158.157
 10
60.10799999999999
 20
2157.49
 10
61.65600000000001
 20
2156.684
 10
63.128
 20
2155.747
 10
64.512
 20
2154.685
 10
65.798
 20
2153.506
 10
66.97700000000001
 20
2152.22
 10
68.039
 20
2150.835
 10
68.977
 20
2149.364
 10
69.783
 20
2147.816
 10
70.45099999999997
 20
2146.204
 10
70.975
 20
2144.54
 10
71.35299999999998
 20
2142.837
 10
71.58100000000001
 20
2141.107
 10
71.657
 20
2139.364
 10
131.886
 20
2139.363
 10
180.837
 20
2302.535
 10
118.963
 20
2303.198
 10
118.887
 20
2301.455
 10
118.659
 20
2299.725
 10
118.282
 20
2298.022
 10
117.757
 20
2296.358000000001
 10
117.089
 20
2294.746
 10
116.284
 20
2293.198
 10
115.346
 20
2291.726
 10
114.284
 20
2290.342
 10
113.105
 20
2289.056
 10
111.819
 20
2287.877
 10
110.435
 20
2286.815
 10
108.963
 20
2285.877
 10
107.415
 20
2285.072
 10
105.803
 20
2284.404
 10
104.139
 20
2283.879
 10
102.436
 20
2283.502
 10
100.706
 20
2283.274
 10
98.963
 20
2283.198
 10
97.22000000000001
 20
2283.274
 10
95.48999999999999
 20
2283.502
 10
93.787
 20
2283.879
 10
92.123
 20
2284.404
 10
90.51099999999999
 20
2285.072
 10
88.963
 20
2285.877
 10
87.491
 20
2286.815
 10
86.10699999999999
 20
2287.877
 10
84.821
 20
2289.056
 10
83.64200000000002
 20
2290.342
 10
82.58
 20
2291.726
 10
81.64199999999999
 20
2293.198
 10
80.837
 20
2294.746
 10
80.16899999999997
 20
2296.358000000001
 10
79.64400000000002
 20
2298.022
 10
79.267
 20
2299.725
 10
79.039
 20
2301.455
 10
78.963
 20
2303.198
 10
79.039
 20
2304.941
 10
79.267
 20
2306.671000000001
 10
79.64400000000002
 20
2308.374
 10
80.16899999999997
 20
2310.038
 10
80.837
 20
2311.65
 10
81.64199999999999
 20
2313.198
 10
82.58
 20
2314.67
 10
83.64200000000002
 20
2316.054
 10
84.821
 20
2317.34
 10
86.10699999999999
 20
2318.519
 10
87.491
 20
2319.581
 10
88.963
 20
2320.519
 10
90.51099999999999
 20
2321.324
 10
92.123
 20
2321.992
 10
93.787
 20
2322.517
 10
95.48999999999999
 20
2322.894
 10
97.22000000000001
 20
2323.122000000001
 10
98.963
 20
2323.198
 10
100.705
 20
2323.122000000001
 10
102.435
 20
2322.894
 10
104.138
 20
2322.517
 10
105.802
 20
2321.992
 10
107.414
 20
2321.325
 10
108.962
 20
2320.519
 10
110.434
 20
2319.582
 10
111.818
 20
2318.52
 10
113.104
 20
2317.341
 10
114.283
 20
2316.055
 10
115.345
 20
2314.67
 10
116.283
 20
2313.199
 10
117.089
 20
2311.651
 10
117.757
 20
2310.039
 10
118.281
 20
2308.375
 10
118.659
 20
2306.672
 10
118.887
 20
2304.942
 10
118.963
 20
2303.199
 10
180.837
 20
2302.536
 10
250.0
 20
2533.077
 10
500.0
 20
6033.076999999998
 10
498.097
 20
6076.654999999998
 10
492.4039999999997
 20
6119.901
 10
482.963
 20
6162.486999999999
 10
469.8459999999998
 20
6204.087000000001
 10
453.1539999999998
 20
6244.386000000002
 10
433.0129999999998
 20
6283.076999999998
 10
409.5759999999998
 20
6319.865
 10
383.022
 20
6354.471
 10
353.553
 20
6386.63
 10
321.394
 20
6416.098999999999
 10
286.788
 20
6442.652999999999
 10
250.0
 20
6466.09
 10
211.309
 20
6486.231
 10
171.01
 20
6502.923000000001
 10
129.41
 20
6516.04
 10
86.82399999999999
 20
6525.480999999999
 10
43.578
 20
6531.174
 10
0.0
 20
6533.077
 10
-43.578
 20
6531.174
 10
-86.82399999999999
 20
6525.480999999999
 10
-129.41
 20
6516.04
 10
-171.01
 20
6502.923000000001
 10
-211.309
 20
6486.231
 10
-250.0
 20
6466.09
 10
-286.788
 20
6442.652999999999
 10
-321.394
 20
6416.098999999999
 10
-353.553
 20
6386.63
 10
-383.022
 20
6354.471
 10
-409.5759999999998
 20
6319.865
 10
-433.0129999999998
 20
6283.076999999998
 10
-453.1539999999998
 20
6244.386000000002
 10
-469.8459999999998
 20
6204.087000000001
 10
-482.963
 20
6162.486999999999
 10
-492.4039999999997
 20
6119.901
 10
-498.097
 20
6076.654999999998
 10
-500.0
 20
6033.076999999998
 10
-250.0
 20
2533.078
 10
-1.034999999999999
 20
2533.078
 10
-1.034999999999999
 20
2383.199
 10
-1.036
 20
2383.199
 10
-1.036999999999999
 20
2323.198
 10
0.706
 20
2323.122000000001
 10
2.435999999999999
 20
2322.894
 10
4.138999999999998
 20
2322.517
 10
5.802999999999999
 20
2321.992
 10
7.415
 20
2321.324
 10
8.962999999999997
 20
2320.519
 10
10.435
 20
2319.581
 10
11.819
 20
2318.519
 10
13.105
 20
2317.34
 10
14.284
 20
2316.054
 10
15.346
 20
2314.67
 10
16.284
 20
2313.198
 10
17.089
 20
2311.65
 10
17.757
 20
2310.038
 10
18.282
 20
2308.374
 10
18.659
 20
2306.671000000001
 10
18.887
 20
2304.941
 10
18.963
 20
2303.198
 10
18.887
 20
2301.455
 10
18.659
 20
2299.725
 10
18.282
 20
2298.022
 10
17.757
 20
2296.358000000001
 10
17.089
 20
2294.746
 10
16.284
 20
2293.198
 10
15.346
 20
2291.726
 10
14.284
 20
2290.342
 10
13.105
 20
2289.056
 10
11.819
 20
2287.877
 10
10.435
 20
2286.815
 10
8.962999999999997
 20
2285.877
 10
7.415
 20
2285.072
 10
5.802999999999999
 20
2284.404
 10
4.138999999999998
 20
2283.879
 10
2.435999999999999
 20
2283.502
 10
0.706
 20
2283.274
 10
-1.036999999999999
 20
2283.198
 10
-2.779999999999998
 20
2283.274
 10
-4.509999999999998
 20
2283.502
 10
-6.212999999999999
 20
2283.879
 10
-7.876999999999998
 20
2284.404
 10
-9.488999999999997
 20
2285.072
 10
-11.037
 20
2285.877
 10
-12.509
 20
2286.815
 10
-13.893
 20
2287.877
 10
-15.179
 20
2289.056
 10
-16.358
 20
2290.342
 10
-17.42
 20
2291.726
 10
-18.358
 20
2293.198
 10
-19.163
 20
2294.746
 10
-19.831
 20
2296.358000000001
 10
-20.356
 20
2298.022
 10
-20.733
 20
2299.725
 10
-20.961
 20
2301.455
 10
-21.037
 20
2303.198
 10
-20.961
 20
2304.939
 10
-20.733
 20
2306.669
 10
-20.356
 20
2308.373
 10
-19.831
 20
2310.037
 10
-19.164
 20
2311.649
 10
-18.358
 20
2313.197
 10
-17.421
 20
2314.668
 10
-16.359
 20
2316.053
 10
-15.18
 20
2317.339
 10
-13.894
 20
2318.518
 10
-12.509
 20
2319.58
 10
-11.038
 20
2320.518
 10
-9.49
 20
2321.324
 10
-7.877999999999999
 20
2321.991
 10
-6.213999999999998
 20
2322.516
 10
-4.511
 20
2322.894
 10
-2.781
 20
2323.122000000001
 10
-1.038
 20
2323.198
 10
-1.036
 20
2533.077
 10
-250.0
 20
2533.077
 10
-181.037
 20
2303.199
 10
-121.037
 20
2303.198
 10
-120.961
 20
2304.941
 10
-120.733
 20
2306.671000000001
 10
-120.356
 20
2308.374
 10
-119.831
 20
2310.038
 10
-119.163
 20
2311.65
 10
-118.358
 20
2313.198
 10
-117.42
 20
2314.67
 10
-116.358
 20
2316.054
 10
-115.179
 20
2317.34
 10
-113.893
 20
2318.519
 10
-112.509
 20
2319.581
 10
-111.037
 20
2320.519
 10
-109.489
 20
2321.324
 10
-107.877
 20
2321.992
 10
-106.213
 20
2322.517
 10
-104.51
 20
2322.894
 10
-102.78
 20
2323.122000000001
 10
-101.037
 20
2323.198
 10
-99.29400000000001
 20
2323.122000000001
 10
-97.56399999999999
 20
2322.894
 10
-95.861
 20
2322.517
 10
-94.197
 20
2321.992
 10
-92.58499999999999
 20
2321.324
 10
-91.03700000000001
 20
2320.519
 10
-89.565
 20
2319.581
 10
-88.18099999999999
 20
2318.519
 10
-86.895
 20
2317.34
 10
-85.71600000000001
 20
2316.054
 10
-84.654
 20
2314.67
 10
-83.71599999999999
 20
2313.198
 10
-82.911
 20
2311.65
 10
-82.24299999999997
 20
2310.038
 10
-81.71800000000002
 20
2308.374
 10
-81.34100000000001
 20
2306.671000000001
 10
-81.11299999999998
 20
2304.941
 10
-81.03700000000001
 20
2303.198
 10
-81.11299999999998
 20
2301.455
 10
-81.34100000000001
 20
2299.725
 10
-81.71800000000002
 20
2298.022
 10
-82.24299999999997
 20
2296.358000000001
 10
-82.911
 20
2294.746
 10
-83.71599999999999
 20
2293.198
 10
-84.654
 20
2291.726
 10
-85.71600000000001
 20
2290.342
 10
-86.895
 20
2289.056
 10
-88.18099999999999
 20
2287.877
 10
-89.565
 20
2286.815
 10
-91.03700000000001
 20
2285.877
 10
-92.58499999999999
 20
2285.072
 10
-94.197
 20
2284.404
 10
-95.861
 20
2283.879
 10
-97.56399999999999
 20
2283.502
 10
-99.29400000000001
 20
2283.274
 10
-101.037
 20
2283.198
 10
-102.778
 20
2283.274
 10
-104.508
 20
2283.502
 10
-106.212
 20
2283.879
 10
-107.876
 20
2284.404
 10
-109.488
 20
2285.071
 10
-111.036
 20
2285.877
 10
-112.507
 20
2286.814
 10
-113.892
 20
2287.876
 10
-115.178
 20
2289.055
 10
-116.357
 20
2290.341
 10
-117.419
 20
2291.726
 10
-118.357
 20
2293.197000000001
 10
-119.163
 20
2294.745
 10
-119.83
 20
2296.357
 10
-120.355
 20
2298.021
 10
-120.733
 20
2299.724
 10
-120.961
 20
2301.454
 10
-121.037
 20
2303.197
 10
-181.037
 20
2303.198
 10
-131.886
 20
2139.363
 10
-68.343
 20
2139.363
 10
-68.26699999999999
 20
2141.106
 10
-68.039
 20
2142.836
 10
-67.66200000000001
 20
2144.539
 10
-67.137
 20
2146.203
 10
-66.46899999999999
 20
2147.815
 10
-65.664
 20
2149.363
 10
-64.72599999999999
 20
2150.835
 10
-63.66399999999998
 20
2152.219
 10
-62.48499999999999
 20
2153.505
 10
-61.199
 20
2154.684
 10
-59.815
 20
2155.746
 10
-58.343
 20
2156.684
 10
-56.795
 20
2157.489
 10
-55.18299999999999
 20
2158.157
 10
-53.519
 20
2158.682
 10
-51.816
 20
2159.059
 10
-50.08600000000001
 20
2159.287
 10
-48.343
 20
2159.363
 10
-46.6
 20
2159.287
 10
-44.87
 20
2159.059
 10
-43.16699999999999
 20
2158.682
 10
-41.503
 20
2158.157
 10
-39.891
 20
2157.489
 10
-38.34300000000001
 20
2156.684
 10
-36.871
 20
2155.746
 10
-35.487
 20
2154.684
 10
-34.201
 20
2153.505
 10
-33.022
 20
2152.219
 10
-31.96
 20
2150.835
 10
-31.022
 20
2149.363
 10
-30.217
 20
2147.815
 10
-29.549
 20
2146.203
 10
-29.024
 20
2144.539
 10
-28.647
 20
2142.836
 10
-28.419
 20
2141.106
 10
-28.34300000000001
 20
2139.363
 10
-28.419
 20
2137.62
 10
-28.647
 20
2135.89
 10
-29.024
 20
2134.187
 10
-29.549
 20
2132.523
 10
-30.217
 20
2130.911
 10
-31.022
 20
2129.363
 10
-31.96
 20
2127.891
 10
-33.022
 20
2126.507
 10
-34.201
 20
2125.221
 10
-35.487
 20
2124.042
 10
-36.871
 20
2122.98
 10
-38.34300000000001
 20
2122.042
 10
-39.891
 20
2121.237
 10
-41.503
 20
2120.569
 10
-43.16699999999999
 20
2120.044
 10
-44.87
 20
2119.667
 10
-46.6
 20
2119.439
 10
-48.343
 20
2119.363
 10
-50.08399999999999
 20
2119.439
 10
-51.814
 20
2119.667
 10
-53.518
 20
2120.044
 10
-55.182
 20
2120.569
 10
-56.794
 20
2121.236
 10
-58.342
 20
2122.042
 10
-59.813
 20
2122.979
 10
-61.198
 20
2124.041
 10
-62.484
 20
2125.22
 10
-63.66299999999998
 20
2126.506
 10
-64.725
 20
2127.891
 10
-65.663
 20
2129.362
 10
-66.46899999999999
 20
2130.91
 10
-67.13599999999999
 20
2132.522
 10
-67.661
 20
2134.186
 10
-68.039
 20
2135.889
 10
-68.26699999999999
 20
2137.619
 10
-68.343
 20
2139.362
 10
-131.886
 20
2139.362
 10
-80.676
 20
1960.61
 10
-20.676
 20
1960.609
 10
-20.6
 20
1962.352
 10
-20.372
 20
1964.082
 10
-19.995
 20
1965.785
 10
-19.47
 20
1967.449
 10
-18.802
 20
1969.061
 10
-17.997
 20
1970.609
 10
-17.059
 20
1972.081
 10
-15.997
 20
1973.465
 10
-14.818
 20
1974.751
 10
-13.532
 20
1975.93
 10
-12.148
 20
1976.992
 10
-10.676
 20
1977.93
 10
-9.128
 20
1978.735
 10
-7.516
 20
1979.403
 10
-5.852
 20
1979.928
 10
-4.149
 20
1980.305
 10
-2.419
 20
1980.533
 10
-0.6760000000000001
 20
1980.609
 10
1.066999999999999
 20
1980.533
 10
2.796999999999998
 20
1980.305
 10
4.5
 20
1979.928
 10
6.163999999999997
 20
1979.403
 10
7.775999999999998
 20
1978.735
 10
9.323999999999999
 20
1977.93
 10
10.796
 20
1976.992
 10
12.18
 20
1975.93
 10
13.466
 20
1974.751
 10
14.645
 20
1973.465
 10
15.707
 20
1972.081
 10
16.645
 20
1970.609
 10
17.45
 20
1969.061
 10
18.118
 20
1967.449
 10
18.643
 20
1965.785
 10
19.02
 20
1964.082
 10
19.248
 20
1962.352
 10
19.324
 20
1960.609
 10
19.248
 20
1958.866
 10
19.02
 20
1957.136
 10
18.643
 20
1955.433
 10
18.118
 20
1953.769
 10
17.45
 20
1952.157
 10
16.645
 20
1950.609
 10
15.707
 20
1949.137
 10
14.645
 20
1947.753
 10
13.466
 20
1946.467
 10
12.18
 20
1945.287999999999
 10
10.796
 20
1944.226
 10
9.323999999999999
 20
1943.288
 10
7.775999999999998
 20
1942.483
 10
6.163999999999997
 20
1941.815
 10
4.5
 20
1941.29
 10
2.796999999999998
 20
1940.913
 10
1.066999999999999
 20
1940.685
 10
-0.6760000000000001
 20
1940.609
 10
-2.416999999999998
 20
1940.685
 10
-4.147
 20
1940.913
 10
-5.850999999999999
 20
1941.29
 10
-7.514999999999997
 20
1941.815
 10
-9.127
 20
1942.482
 10
-10.675
 20
1943.288
 10
-12.146
 20
1944.225
 10
-13.531
 20
1945.287
 10
-14.817
 20
1946.466
 10
-15.996
 20
1947.752
 10
-17.058
 20
1949.137
 10
-17.996
 20
1950.608
 10
-18.802
 20
1952.156
 10
-19.469
 20
1953.768
 10
-19.994
 20
1955.432
 10
-20.372
 20
1957.135
 10
-20.6
 20
1958.865
 10
-20.676
 20
1960.608
 10
-80.676
 20
1960.609
 91
        1
 10
-23.5
 20
1733.077
 91
        2
 10
-23.5
 20
548.0769999999998
 91
        5
 10
-19.6
 20
448.0769999999998
 10
-12.0
 20
333.077
  0
ENDBLK
  5
923
330
494
100
AcDbEntity
  8
0
100
AcDbBlockEnd
  0
BLOCK
  5
E8D
330
E79
100
AcDbEntity
  8
0
100
AcDbBlockBegin
  2
A$Cb75c5caf
 70
     0
 10
0.0
 20
0.0
 30
0.0
  3
A$Cb75c5caf
  1

  0
LWPOLYLINE
  5
E7A
330
E79
100
AcDbEntity
  8
CuPads
100
AcDbPolyline
 90
       75
 70
     1
 43
0.0
 10
6492.777745338525
 20
7466.346946472687
 10
5950.882745338524
 20
7463.944946472686
 10
3949.079745338525
 20
4964.937946472688
 10
3943.624745338522
 20
4950.487946472686
 10
3936.931745338523
 20
4936.568946472689
 10
3929.050745338525
 20
4923.285946472686
 10
3920.041745338524
 20
4910.739946472688
 10
3909.973745338525
 20
4899.026946472687
 10
3898.923745338525
 20
4888.236946472687
 10
3886.974745338525
 20
4878.449946472687
 10
3874.218745338524
 20
4869.741946472688
 10
3860.751745338524
 20
4862.178946472687
 10
3846.677745338522
 20
4855.818946472689
 10
3086.186745338525
 20
4579.022946472687
 10
2439.654745338525
 20
4279.929946472686
 10
1643.168745338524
 20
3982.846946472688
 10
1611.008745338524
 20
3953.377946472687
 10
1581.539745338523
 20
3921.218946472687
 10
1554.986745338523
 20
3886.612946472688
 10
1531.549745338525
 20
3849.824946472687
 10
1511.408745338525
 20
3811.133946472688
 10
1494.715745338526
 20
3770.834946472689
 10
1481.599745338524
 20
3729.234946472687
 10
1472.158745338525
 20
3686.648946472689
 10
1466.464745338522
 20
3643.402946472689
 10
1464.561745338524
 20
3599.824946472687
 10
1466.464745338522
 20
3556.247946472686
 10
1472.157745338525
 20
3513.000946472686
 10
1481.598745338524
 20
3470.415946472687
 10
1494.715745338526
 20
3428.81494647269
 10
1511.407745338525
 20
3388.51594647269
 10
1531.548745338525
 20
3349.824946472687
 10
1554.985745338523
 20
3313.036946472686
 10
1581.539745338523
 20
3278.430946472687
 10
1611.007745338524
 20
3246.271946472687
 10
1643.167745338524
 20
3216.802946472686
 10
1677.772745338523
 20
3190.24894647269
 10
1714.561745338524
 20
3166.811946472688
 10
1753.251745338526
 20
3146.670946472688
 10
1793.551745338525
 20
3129.978946472689
 10
1835.151745338524
 20
3116.861946472687
 10
1877.737745338523
 20
3107.420946472688
 10
1920.983745338523
 20
3101.72694647269
 10
1964.561745338524
 20
3099.824946472687
 10
2008.139745338525
 20
3101.72694647269
 10
2051.385745338524
 20
3107.420946472688
 10
2093.970745338523
 20
3116.860946472687
 10
2135.571745338526
 20
3129.97794647269
 10
2175.870745338525
 20
3146.669946472688
 10
2214.561745338524
 20
3166.811946472688
 10
2251.349745338524
 20
3190.247946472686
 10
2285.955745338524
 20
3216.80194647269
 10
2790.789745338523
 20
4066.702946472687
 10
2830.054745338522
 20
4117.585946472689
 10
2873.604745338525
 20
4164.852946472689
 10
2921.109745338523
 20
4208.144946472686
 10
2972.205745338524
 20
4247.130946472686
 10
3026.505745338524
 20
4281.51594647269
 10
3083.595745338524
 20
4311.037946472686
 10
3083.596745338525
 20
4311.037946472686
 10
4002.107745338522
 20
4645.348946472688
 10
4003.434745338521
 20
4646.051946472689
 10
4020.108745338526
 20
4655.919946472688
 10
4035.858745338526
 20
4667.203946472688
 10
4050.564745338524
 20
4679.817946472689
 10
4064.116745338524
 20
4693.664946472686
 10
4076.409745338525
 20
4708.640946472689
 10
4087.349745338524
 20
4724.630946472688
 10
4096.855745338522
 20
4741.512946472687
 10
4104.853745338525
 20
4759.159946472689
 10
4111.28374533852
 20
4777.436946472688
 10
4116.095745338522
 20
4796.204946472688
 10
6000.777745338524
 20
7416.346946472687
 10
6492.777745338525
 20
7416.346946472687
 10
6492.777745338525
 20
7466.346946472687
  0
LINE
  5
E7B
330
E79
100
AcDbEntity
  8
CuPads
100
AcDbLine
 10
6488.277789545605
 20
7915.698
 30
0.0
 11
6488.277789545605
 21
7915.698
 31
0.0
  0
LINE
  5
E7C
330
E79
100
AcDbEntity
  8
CuPads
100
AcDbLine
 10
6559.277789545605
 20
7915.698
 30
0.0
 11
6559.277789545605
 21
7915.698
 31
0.0
  0
LWPOLYLINE
  5
E7D
330
E79
100
AcDbEntity
  8
CuPads
100
AcDbPolyline
 90
       75
 70
     1
 43
0.0
 10
6554.777789545605
 20
7466.327000000001
 10
6554.777789545605
 20
7416.327000000001
 10
7046.777789545605
 20
7416.327000000001
 10
8931.459789545606
 20
4796.185000000001
 10
8936.271789545605
 20
4777.417000000001
 10
8942.701789545605
 20
4759.140000000003
 10
8950.699789545607
 20
4741.493000000001
 10
8960.205789545605
 20
4724.611000000001
 10
8971.145789545607
 20
4708.621000000003
 10
8983.438789545607
 20
4693.645
 10
8996.990789545606
 20
4679.798000000001
 10
9011.696789545606
 20
4667.184000000001
 10
9027.446789545605
 20
4655.900000000001
 10
9044.120789545608
 20
4646.032000000003
 10
9045.447789545606
 20
4645.329000000002
 10
9963.958789545609
 20
4311.017999999999
 10
9963.959789545606
 20
4311.017999999999
 10
10021.0497895456
 20
4281.496000000003
 10
10075.3497895456
 20
4247.111000000001
 10
10126.4457895456
 20
4208.125
 10
10173.9507895456
 20
4164.833000000001
 10
10217.5007895456
 20
4117.566000000001
 10
10256.7657895456
 20
4066.683000000001
 10
10761.5997895456
 20
3216.782000000003
 10
10796.2057895456
 20
3190.227999999999
 10
10832.9937895456
 20
3166.792000000001
 10
10871.6847895456
 20
3146.650000000001
 10
10911.9837895456
 20
3129.958000000002
 10
10953.5847895456
 20
3116.841000000001
 10
10996.1697895456
 20
3107.401000000002
 10
11039.4157895456
 20
3101.707000000002
 10
11082.9937895456
 20
3099.805
 10
11126.5717895456
 20
3101.707000000002
 10
11169.8177895456
 20
3107.401000000002
 10
11212.4037895456
 20
3116.842000000001
 10
11254.0037895456
 20
3129.959000000003
 10
11294.3037895456
 20
3146.651000000002
 10
11332.9937895456
 20
3166.792000000001
 10
11369.78278954561
 20
3190.229000000003
 10
11404.3877895456
 20
3216.782999999999
 10
11436.5477895456
 20
3246.252000000001
 10
11466.0157895456
 20
3278.411
 10
11492.56978954561
 20
3313.017000000002
 10
11516.0067895456
 20
3349.805000000002
 10
11536.1477895456
 20
3388.496000000003
 10
11552.8397895456
 20
3428.795000000002
 10
11565.9567895456
 20
3470.396000000001
 10
11575.3977895456
 20
3512.981
 10
11581.0907895456
 20
3556.227999999999
 10
11582.9937895456
 20
3599.805000000002
 10
11581.0907895456
 20
3643.383000000002
 10
11575.3967895456
 20
3686.629000000002
 10
11565.9557895456
 20
3729.215
 10
11552.8397895456
 20
3770.815000000002
 10
11536.1467895456
 20
3811.114000000002
 10
11516.0057895456
 20
3849.805000000002
 10
11492.5687895456
 20
3886.593000000001
 10
11466.0157895456
 20
3921.199000000001
 10
11436.5467895456
 20
3953.358
 10
11404.3867895456
 20
3982.827000000001
 10
10607.9007895456
 20
4279.91
 10
9961.368789545609
 20
4579.003000000001
 10
9200.877789545605
 20
4855.799000000001
 10
9186.803789545605
 20
4862.159000000001
 10
9173.336789545606
 20
4869.722000000002
 10
9160.580789545603
 20
4878.43
 10
9148.631789545605
 20
4888.217
 10
9137.581789545604
 20
4899.007000000001
 10
9127.513789545607
 20
4910.720000000001
 10
9118.504789545605
 20
4923.265999999999
 10
9110.623789545604
 20
4936.549000000002
 10
9103.930789545605
 20
4950.468
 10
9098.475789545606
 20
4964.918000000001
 10
7096.672789545606
 20
7463.924999999999
 10
6554.777789545605
 20
7466.327000000001
  0
LWPOLYLINE
  5
E7E
330
E79
100
AcDbEntity
  8
CuPads
100
AcDbPolyline
 90
      253
 70
     1
 43
0.0
 10
6539.777789545606
 20
8266.154000000003
 10
6773.777789545606
 20
9066.154000000002
 10
7023.777789545606
 20
12566.154
 10
7021.874789545603
 20
12609.732
 10
7016.181789545604
 20
12652.978
 10
7006.740789545606
 20
12695.564
 10
6993.623789545607
 20
12737.164
 10
6976.931789545604
 20
12777.463
 10
6956.790789545609
 20
12816.154
 10
6933.353789545606
 20
12852.942
 10
6906.799789545606
 20
12887.548
 10
6877.330789545606
 20
12919.707
 10
6845.171789545606
 20
12949.176
 10
6810.565789545605
 20
12975.73
 10
6773.777789545606
 20
12999.167
 10
6735.086789545603
 20
13019.308
 10
6694.787789545604
 20
13036.0
 10
6653.187789545606
 20
13049.117
 10
6610.601789545604
 20
13058.558
 10
6567.355789545603
 20
13064.251
 10
6523.777789545606
 20
13066.154
 10
6480.199789545608
 20
13064.251
 10
6436.953789545604
 20
13058.558
 10
6394.367789545606
 20
13049.117
 10
6352.767789545605
 20
13036.0
 10
6312.468789545608
 20
13019.308
 10
6273.777789545605
 20
12999.167
 10
6236.989789545606
 20
12975.73
 10
6202.383789545605
 20
12949.176
 10
6170.224789545606
 20
12919.707
 10
6140.755789545606
 20
12887.548
 10
6114.201789545606
 20
12852.942
 10
6090.764789545603
 20
12816.154
 10
6070.623789545606
 20
12777.463
 10
6053.931789545604
 20
12737.164
 10
6040.814789545606
 20
12695.564
 10
6031.373789545607
 20
12652.978
 10
6025.680789545607
 20
12609.732
 10
6023.777789545605
 20
12566.154
 10
6273.777789545605
 20
9066.155
 10
6507.777789545605
 20
8266.154000000003
 10
6507.777789545605
 20
7081.154000000002
 10
6509.177789545603
 20
6981.154000000002
 10
6516.777789545606
 20
6866.154000000003
 10
6323.777789545605
 20
6866.154000000003
 10
6311.208789545606
 20
6864.277000000003
 10
6298.851789545605
 20
6861.312000000002
 10
6286.798789545605
 20
6857.282000000004
 10
6275.144789545606
 20
6852.216
 10
6263.975789545605
 20
6846.153000000002
 10
6253.376789545606
 20
6839.140999999999
 10
6243.430789545608
 20
6831.230999999999
 10
6234.210789545606
 20
6822.485
 10
6225.788789545608
 20
6812.968000000002
 10
6218.228789545605
 20
6802.753000000001
 10
6211.586789545603
 20
6791.919000000001
 10
6205.914789545604
 20
6780.546000000002
 10
6201.255789545605
 20
6768.723000000001
 10
5462.580789545604
 20
3732.120000000005
 10
5403.717789545606
 20
3541.527000000002
 10
5291.095789545605
 20
3252.813000000002
 10
5245.472789545605
 20
3060.082000000003
 10
5069.883789545604
 20
1176.377
 10
5067.660789545604
 20
1165.790000000001
 10
5064.522789545605
 20
1155.437000000002
 10
5060.495789545607
 20
1145.396
 10
5055.607789545605
 20
1135.744999999999
 10
5049.897789545605
 20
1126.557
 10
5043.407789545607
 20
1117.901000000002
 10
5036.188789545605
 20
1109.844000000001
 10
5028.295789545605
 20
1102.446
 10
5019.786789545608
 20
1095.765000000003
 10
5010.728789545606
 20
1089.850000000002
 10
5001.188789545604
 20
1084.748000000003
 10
4991.241789545608
 20
1080.496000000003
 10
4980.960789545608
 20
1077.128
 10
3953.998789545607
 20
969.8470000000016
 10
3913.699789545609
 20
953.1550000000024
 10
3875.008789545606
 20
933.0130000000027
 10
3838.220789545605
 20
909.5770000000012
 10
3803.614789545605
 20
883.023000000001
 10
3771.455789545605
 20
853.5540000000002
 10
3741.986789545605
 20
821.3950000000004
 10
3715.432789545609
 20
786.7890000000008
 10
3691.995789545607
 20
750.0010000000003
 10
3671.854789545609
 20
711.310000000001
 10
3655.162789545605
 20
671.0110000000022
 10
3642.045789545606
 20
629.4099999999997
 10
3632.604789545607
 20
586.8250000000007
 10
3626.911789545608
 20
543.5790000000015
 10
3625.008789545606
 20
500.0010000000001
 10
3626.911789545608
 20
456.4229999999986
 10
3632.604789545607
 20
413.1769999999994
 10
3642.045789545606
 20
370.5910000000003
 10
3655.162789545605
 20
328.9910000000018
 10
3671.854789545609
 20
288.6919999999991
 10
3691.995789545607
 20
250.0010000000002
 10
3715.432789545609
 20
213.2129999999997
 10
3741.986789545605
 20
178.607
 10
3771.454789545606
 20
146.4470000000001
 10
3803.614789545605
 20
116.979000000003
 10
3838.220789545605
 20
90.42499999999927
 10
3875.008789545606
 20
66.98800000000119
 10
3913.699789545609
 20
46.84700000000157
 10
3953.998789545607
 20
30.15400000000227
 10
3995.598789545605
 20
17.03800000000046
 10
4038.184789545605
 20
7.597000000001571
 10
4081.430789545607
 20
1.903000000002066
 10
4125.008789545606
 20
0.0
 10
4168.586789545607
 20
1.903000000002066
 10
4211.832789545606
 20
7.597000000001571
 10
4254.418789545606
 20
17.03800000000046
 10
4296.018789545604
 20
30.15400000000227
 10
5150.205789545605
 20
607.0980000000018
 10
5414.672789545606
 20
730.4210000000018
 10
5427.531789545606
 20
736.2809999999988
 10
5439.831789545606
 20
743.2390000000014
 10
5451.478789545607
 20
751.2430000000023
 10
5462.382789545605
 20
760.2319999999997
 10
5472.462789545607
 20
770.1370000000024
 10
5481.640789545608
 20
780.8820000000014
 10
5489.847789545605
 20
792.3870000000024
 10
5497.019789545607
 20
804.5630000000016
 10
5503.103789545606
 20
817.3180000000026
 10
5508.053789545606
 20
830.5550000000003
 10
5511.830789545605
 20
844.1720000000023
 10
5514.405789545605
 20
858.066999999999
 10
5515.760789545606
 20
872.1340000000019
 10
5736.700789545604
 20
2973.375
 10
5744.871789545607
 20
3172.8
 10
5737.787789545603
 20
3482.621000000003
 10
5757.996789545607
 20
3680.032000000003
 10
6454.305789545607
 20
6534.974000000002
 10
6454.305789545607
 20
6534.975000000002
 10
6455.815789545605
 20
6538.769000000001
 10
6457.649789545605
 20
6542.417000000002
 10
6459.795789545606
 20
6545.892000000002
 10
6462.235789545608
 20
6549.166000000001
 10
6464.951789545608
 20
6552.215
 10
6467.922789545607
 20
6555.015999999999
 10
6471.127789545608
 20
6557.547000000003
 10
6474.540789545608
 20
6559.790000000001
 10
6478.135789545605
 20
6561.726000000003
 10
6481.885789545606
 20
6563.342
 10
6485.762789545605
 20
6564.624000000002
 10
6489.736789545604
 20
6565.564000000001
 10
6493.777789545605
 20
6566.154000000003
 10
6553.777789545605
 20
6566.154000000003
 10
6557.818789545605
 20
6565.564000000001
 10
6561.792789545605
 20
6564.624000000002
 10
6565.669789545606
 20
6563.341
 10
6569.419789545605
 20
6561.726000000003
 10
6573.014789545602
 20
6559.789000000002
 10
6576.427789545603
 20
6557.547000000003
 10
6579.631789545605
 20
6555.015999999999
 10
6582.603789545602
 20
6552.215
 10
6585.319789545605
 20
6549.165000000001
 10
6587.759789545606
 20
6545.891000000001
 10
6589.904789545605
 20
6542.417000000002
 10
6591.739789545605
 20
6538.768000000001
 10
6593.248789545608
 20
6534.974000000002
 10
7289.558789545606
 20
3680.032000000003
 10
7309.767789545606
 20
3482.621000000003
 10
7302.682789545608
 20
3172.8
 10
7310.853789545607
 20
2973.375
 10
7531.793789545606
 20
872.1340000000019
 10
7533.148789545606
 20
858.066999999999
 10
7535.723789545605
 20
844.1720000000023
 10
7539.500789545606
 20
830.5550000000003
 10
7544.450789545604
 20
817.3180000000026
 10
7550.534789545607
 20
804.5630000000016
 10
7557.706789545605
 20
792.3870000000024
 10
7565.913789545608
 20
780.8830000000016
 10
7575.091789545608
 20
770.1370000000024
 10
7585.171789545606
 20
760.2319999999997
 10
7596.075789545604
 20
751.2440000000024
 10
7607.722789545606
 20
743.2400000000017
 10
7620.021789545607
 20
736.2809999999988
 10
7632.881789545606
 20
730.4210000000018
 10
7897.348789545606
 20
607.0980000000018
 10
8751.535789545606
 20
30.15400000000227
 10
8793.136789545606
 20
17.03700000000026
 10
8835.721789545607
 20
7.596000000001366
 10
8878.967789545606
 20
1.903000000002066
 10
8922.545789545607
 20
0.0
 10
8966.123789545605
 20
1.903000000002066
 10
9009.370789545604
 20
7.596000000001366
 10
9051.955789545607
 20
17.03700000000026
 10
9093.556789545607
 20
30.15400000000227
 10
9133.855789545604
 20
46.84600000000136
 10
9172.546789545606
 20
66.98700000000099
 10
9209.334789545605
 20
90.4240000000027
 10
9243.940789545606
 20
116.9779999999991
 10
9276.099789545606
 20
146.4470000000001
 10
9305.568789545608
 20
178.6060000000034
 10
9332.122789545605
 20
213.2120000000031
 10
9355.559789545605
 20
250.0
 10
9375.700789545604
 20
288.6910000000025
 10
9392.392789545606
 20
328.9900000000017
 10
9405.509789545606
 20
370.5910000000003
 10
9414.950789545605
 20
413.176000000003
 10
9420.644789545606
 20
456.4220000000021
 10
9422.546789545606
 20
500.0
 10
9420.644789545606
 20
543.5780000000013
 10
9414.950789545605
 20
586.8240000000005
 10
9405.509789545606
 20
629.4099999999997
 10
9392.393789545604
 20
671.010000000002
 10
9375.700789545604
 20
711.310000000001
 10
9355.559789545605
 20
750.0
 10
9332.122789545605
 20
786.7890000000008
 10
9305.569789545605
 20
821.3940000000004
 10
9276.100789545607
 20
853.5540000000002
 10
9243.940789545606
 20
883.023000000001
 10
9209.335789545605
 20
909.5760000000009
 10
9172.546789545606
 20
933.0130000000027
 10
9133.856789545603
 20
953.1540000000022
 10
9093.557789545606
 20
969.8470000000016
 10
9093.556789545607
 20
969.8470000000016
 10
8066.593789545605
 20
1077.128
 10
8056.314789545606
 20
1080.496000000003
 10
8046.366789545606
 20
1084.746999999999
 10
8036.826789545605
 20
1089.850000000002
 10
8027.768789545605
 20
1095.763999999999
 10
8019.259789545605
 20
1102.445000000003
 10
8011.365789545605
 20
1109.843000000001
 10
8004.146789545606
 20
1117.900000000001
 10
7997.657789545607
 20
1126.556
 10
7991.946789545605
 20
1135.744999999999
 10
7987.059789545604
 20
1145.396
 10
7983.031789545606
 20
1155.436000000001
 10
7979.893789545603
 20
1165.790000000001
 10
7977.670789545605
 20
1176.377
 10
7802.081789545606
 20
3060.082000000003
 10
7756.459789545606
 20
3252.813000000002
 10
7643.836789545604
 20
3541.527000000002
 10
7584.973789545606
 20
3732.120000000005
 10
6846.299789545607
 20
6768.723000000001
 10
6841.640789545607
 20
6780.546000000002
 10
6835.968789545606
 20
6791.919000000001
 10
6829.326789545605
 20
6802.753000000001
 10
6821.766789545603
 20
6812.968000000002
 10
6813.344789545604
 20
6822.485
 10
6804.124789545602
 20
6831.230999999999
 10
6794.178789545608
 20
6839.140999999999
 10
6783.579789545605
 20
6846.153000000002
 10
6772.410789545604
 20
6852.216
 10
6760.756789545606
 20
6857.282000000004
 10
6748.703789545605
 20
6861.312000000002
 10
6736.346789545605
 20
6864.277000000003
 10
6723.777789545606
 20
6866.154000000003
 10
6530.777789545606
 20
6866.154000000003
 10
6538.377789545608
 20
6981.154000000002
 10
6539.777789545606
 20
7081.154000000002
  0
LINE
  5
E7F
330
E79
100
AcDbEntity
  8
CuPads
100
AcDbLine
 10
6511.777789545606
 20
6866.154000000003
 30
0.0
 11
6511.777789545606
 21
6866.154000000003
 31
0.0
  0
LINE
  5
E80
330
E79
100
AcDbEntity
  8
CuPads
100
AcDbLine
 10
6555.327907654349
 20
7692.316731206386
 30
0.0
 11
6555.327907654349
 21
7692.316731206386
 31
0.0
  0
LWPOLYLINE
  5
E81
330
E79
100
AcDbEntity
  8
CuPads
100
AcDbPolyline
 90
       73
 70
     1
 43
0.0
 10
6554.777789545605
 20
7865.698
 10
7093.418789545605
 20
7865.698
 10
9355.380789545604
 20
10185.859
 10
9373.027789545606
 20
10193.857
 10
9389.910789545606
 20
10203.363
 10
9405.900789545603
 20
10214.304
 10
9420.876789545607
 20
10226.596
 10
9434.723789545603
 20
10240.148
 10
9447.337789545604
 20
10254.854
 10
9458.620789545609
 20
10270.604
 10
9468.488789545606
 20
10287.278
 10
9476.866789545606
 20
10304.748
 10
9483.689789545605
 20
10322.882
 10
9484.151789545604
 20
10324.311
 10
9653.885789545606
 20
11286.92
 10
9673.045789545604
 20
11348.269
 10
9697.478789545609
 20
11407.716
 10
9727.000789545606
 20
11464.806
 10
9761.385789545606
 20
11519.106
 10
9800.372789545605
 20
11570.203
 10
9843.664789545606
 20
11617.707
 10
10592.9887895456
 20
12262.455
 10
10613.1297895456
 20
12301.146
 10
10629.8227895456
 20
12341.445
 10
10642.9387895456
 20
12383.045
 10
10652.3797895456
 20
12425.631
 10
10658.0737895456
 20
12468.877
 10
10659.9767895456
 20
12512.455
 10
10658.0737895456
 20
12556.032
 10
10652.3807895456
 20
12599.279
 10
10642.9397895456
 20
12641.864
 10
10629.8227895456
 20
12683.465
 10
10613.1307895456
 20
12723.764
 10
10592.9897895456
 20
12762.455
 10
10569.5527895456
 20
12799.243
 10
10542.9987895456
 20
12833.848
 10
10513.5297895456
 20
12866.00799999999
 10
10481.3707895456
 20
12895.477
 10
10446.7647895456
 20
12922.031
 10
10409.9767895456
 20
12945.467
 10
10371.2857895456
 20
12965.609
 10
10330.9867895456
 20
12982.301
 10
10289.3867895456
 20
12995.418
 10
10246.8007895456
 20
13004.859
 10
10203.5547895456
 20
13010.552
 10
10159.9767895456
 20
13012.455
 10
10116.3987895456
 20
13010.552
 10
10073.1527895456
 20
13004.859
 10
10030.56778954561
 20
12995.418
 10
9988.966789545608
 20
12982.301
 10
9948.667789545606
 20
12965.609
 10
9909.976789545609
 20
12945.468
 10
9873.188789545606
 20
12922.031
 10
9838.582789545606
 20
12895.478
 10
9806.423789545606
 20
12866.009
 10
9776.954789545605
 20
12833.849
 10
9750.400789545606
 20
12799.244
 10
9726.963789545607
 20
12762.455
 10
9572.702789545605
 20
11926.481
 10
9390.422789545606
 20
11237.835
 10
9249.888789545606
 20
10440.832
 10
9246.068789545608
 20
10425.867
 10
9240.959789545604
 20
10411.292
 10
9234.598789545604
 20
10397.217
 10
9227.035789545606
 20
10383.75
 10
9218.328789545605
 20
10370.994
 10
9208.541789545604
 20
10359.045
 10
9197.750789545606
 20
10347.995
 10
9186.038789545603
 20
10337.927
 10
9173.492789545603
 20
10328.918
 10
9160.209789545609
 20
10321.037
 10
7046.777789545605
 20
7915.698
 10
6554.777789545605
 20
7915.698
  0
LWPOLYLINE
  5
E82
330
E79
100
AcDbEntity
  8
CuPads
100
AcDbPolyline
 90
       73
 70
     1
 43
0.0
 10
6554.777789545605
 20
7642.316731206385
 10
7093.418789545605
 20
7642.316731206385
 10
10333.46903507645
 20
7683.469638764659
 10
10351.60278847998
 20
7676.646765432995
 10
10370.26262932871
 20
7671.430438708175
 10
10389.30572205284
 20
7667.860256569966
 10
10408.58710976225
 20
7665.962381969261
 10
10427.96112845998
 20
7665.753785468808
 10
10447.27928572199
 20
7667.233052855056
 10
10466.39450333781
 20
7670.391698846613
 10
10485.16253152406
 20
7675.204267599369
 10
10503.43982760417
 20
7681.633282453917
 10
10521.08709154224
 20
7689.631367255916
 10
10522.42423046547
 20
7690.315139513328
 10
11323.11164439459
 20
8250.962428646609
 10
11380.04010424113
 20
8280.79455663809
 10
11439.35222104706
 20
8305.553193474557
 10
11500.59615357919
 20
8325.046713218307
 10
11563.30591846872
 20
8339.128744765638
 10
11627.00492574513
 20
8347.691807885809
 10
11691.20739304974
 20
8350.670141648164
 10
12676.96515771203
 20
8276.723742898797
 10
12718.5656638628
 20
8289.84057368981
 10
12758.86509353619
 20
8306.5325363665
 10
12797.55514817559
 20
8326.673765921816
 10
12834.34379268038
 20
8350.110820184246
 10
12868.94959855165
 20
8376.664094031363
 10
12901.10952206679
 20
8406.132769137308
 10
12930.57749006597
 20
8438.291985545673
 10
12957.13217812664
 20
8472.89779141694
 10
12980.56852528229
 20
8509.685728814949
 10
13000.70975483761
 20
8548.377197667916
 10
13017.40242462108
 20
8588.675920234527
 10
13030.51925541208
 20
8630.276426385288
 10
13039.95983804771
 20
8672.86193228225
 10
13045.65275474304
 20
8716.107875912841
 10
13047.55557909121
 20
8759.686159730582
 10
13045.65346184982
 20
8803.263736441548
 10
13039.95983804771
 20
8846.510387178918
 10
13030.51854830531
 20
8889.095185969095
 10
13017.40242462108
 20
8930.696399226643
 10
13000.70975483761
 20
8970.995121793249
 10
12980.56923238907
 20
9009.685883539434
 10
12957.13217812664
 20
9046.474528044219
 10
12930.57819717275
 20
9081.07962680871
 10
12901.1095220668
 20
9113.239550323857
 10
12868.94959855165
 20
9142.708225429805
 10
12834.34449978716
 20
9169.262206383704
 10
12797.55656238915
 20
9192.698553539354
 10
12758.86509353619
 20
9212.83978309467
 10
12718.56637096959
 20
9229.532452878141
 10
12676.96586481882
 20
9242.649283669157
 10
12634.38035892185
 20
9252.089866304777
 10
12591.13441529127
 20
9257.784197213664
 10
12547.5568385803
 20
9259.686314455064
 10
12503.97855476256
 20
9257.783490106893
 10
12460.73261113196
 20
9252.090573411557
 10
12418.14639812822
 20
9242.64928366915
 10
11717.94451465997
 20
8760.605398546131
 10
11102.10683414829
 20
8402.550566183821
 10
10439.168063835
 20
7938.356884645068
 10
10425.88506295041
 20
7930.476179568742
 10
10411.96637306953
 20
7923.782706778027
 10
10397.5159388892
 20
7918.328085067961
 10
10382.64548328085
 20
7914.153326631833
 10
10367.46885043624
 20
7911.29025127481
 10
10352.09917744037
 20
7909.761486413884
 10
10336.65525823248
 20
7909.578345757556
 10
10321.25447253824
 20
7910.740829305829
 10
10306.01278586976
 20
7913.241865990882
 10
10291.04757795273
 20
7917.061656822854
 10
7046.777789545605
 20
7692.316731206386
 10
6554.777789545605
 20
7692.316731206386
  0
LWPOLYLINE
  5
E83
330
E79
100
AcDbEntity
  8
CuPads
100
AcDbPolyline
 90
       74
 70
     1
 43
0.0
 10
5954.136789545605
 20
7642.316731206385
 10
2714.086544014757
 20
7683.469638764659
 10
2695.952790611227
 20
7676.646765432995
 10
2677.292949762497
 20
7671.430438708175
 10
2658.249857038365
 20
7667.860256569966
 10
2638.968469328964
 20
7665.962381969261
 10
2619.594450631234
 20
7665.753785468808
 10
2600.27629336922
 20
7667.233052855056
 10
2581.161075753404
 20
7670.391698846613
 10
2562.393047567149
 20
7675.204267599369
 10
2544.115751487043
 20
7681.633282453917
 10
2526.468487548966
 20
7689.631367255916
 10
2525.131348625742
 20
7690.315139513328
 10
1724.443934696624
 20
8250.962428646609
 10
1667.515474850079
 20
8280.79455663809
 10
1608.203358044149
 20
8305.553193474557
 10
1546.959425512017
 20
8325.046713218307
 10
1484.249660622488
 20
8339.128744765638
 10
1420.550653346079
 20
8347.691807885809
 10
1356.348186041469
 20
8350.670141648164
 10
370.5904213791801
 20
8276.723742898797
 10
328.9899152284052
 20
8289.84057368981
 10
288.6904855550238
 20
8306.5325363665
 10
250.0004309156211
 20
8326.673765921816
 10
213.2117864108295
 20
8350.110820184246
 10
178.6059805395634
 20
8376.664094031363
 10
146.4460570244191
 20
8406.132769137308
 10
116.9780890252441
 20
8438.291985545673
 10
90.42340096457335
 20
8472.89779141694
 10
66.98705380891624
 20
8509.685728814949
 10
46.84582425359987
 20
8548.377197667916
 10
30.15315447012836
 20
8588.675920234527
 10
17.0363236791236
 20
8630.276426385288
 10
7.595741043500311
 20
8672.86193228225
 10
1.902824348173453
 20
8716.107875912841
 10
0.0
 20
8759.686159730582
 10
1.902117241384985
 20
8803.263736441548
 10
7.595741043500311
 20
8846.510387178918
 10
17.03703078589751
 20
8889.095185969095
 10
30.15315447012836
 20
8930.696399226643
 10
46.84582425359987
 20
8970.995121793249
 10
66.98634670213505
 20
9009.685883539434
 10
90.4234009645661
 20
9046.474528044219
 10
116.9773819184629
 20
9081.07962680871
 10
146.4460570244118
 20
9113.239550323857
 10
178.6059805395634
 20
9142.708225429805
 10
213.2110793040483
 20
9169.262206383704
 10
249.9990167020587
 20
9192.698553539354
 10
288.6904855550238
 20
9212.83978309467
 10
328.9892081216239
 20
9229.532452878141
 10
370.5897142723917
 20
9242.649283669157
 10
413.1752201693598
 20
9252.089866304777
 10
456.4211637999396
 20
9257.784197213664
 10
499.9987405109059
 20
9259.686314455064
 10
543.5770243286533
 20
9257.783490106893
 10
586.8229679592477
 20
9252.090573411557
 10
629.4091809629899
 20
9242.64928366915
 10
1329.611064431243
 20
8760.605398546131
 10
1945.448744942914
 20
8402.550566183821
 10
2608.387515256211
 20
7938.356884645068
 10
2621.670516140799
 20
7930.476179568742
 10
2635.589206021676
 20
7923.782706778027
 10
2650.039640202005
 20
7918.328085067961
 10
2664.910095810359
 20
7914.153326631833
 10
2680.086728654966
 20
7911.29025127481
 10
2695.456401650834
 20
7909.761486413884
 10
2710.900320858728
 20
7909.578345757556
 10
2726.301106552972
 20
7910.740829305829
 10
2741.542793221448
 20
7913.241865990882
 10
2756.508001138482
 20
7917.061656822854
 10
6000.777789545606
 20
7692.316731206386
 10
6492.777789545606
 20
7692.316731206386
 10
6492.777789545606
 20
7692.316731206386
 10
6492.777789545606
 20
7642.316731206385
  0
LWPOLYLINE
  5
E84
330
E79
100
AcDbEntity
  8
CuPads
100
AcDbPolyline
 90
       73
 70
     0
 43
0.0
 10
6503.101789545606
 20
8493.686000000003
 10
6503.177789545603
 20
8495.428999999999
 10
6503.405789545606
 20
8497.158999999999
 10
6503.782789545606
 20
8498.862
 10
6504.307789545608
 20
8500.526000000002
 10
6504.975789545605
 20
8502.138000000002
 10
6505.780789545607
 20
8503.686000000001
 10
6506.718789545608
 20
8505.157999999999
 10
6507.780789545606
 20
8506.542000000001
 10
6508.959789545605
 20
8507.828000000001
 10
6510.245789545606
 20
8509.007000000003
 10
6511.629789545608
 20
8510.068999999999
 10
6513.101789545607
 20
8511.007000000004
 10
6514.649789545605
 20
8511.812000000002
 10
6516.261789545605
 20
8512.48
 10
6517.925789545603
 20
8513.005000000001
 10
6519.628789545603
 20
8513.382000000001
 10
6521.358789545607
 20
8513.610000000001
 10
6523.101789545605
 20
8513.686000000001
 10
6524.844789545605
 20
8513.610000000001
 10
6526.574789545609
 20
8513.382000000001
 10
6528.277789545606
 20
8513.005000000001
 10
6529.941789545606
 20
8512.48
 10
6531.553789545609
 20
8511.812000000002
 10
6533.101789545606
 20
8511.007000000004
 10
6534.573789545603
 20
8510.068999999999
 10
6535.957789545605
 20
8509.007000000003
 10
6537.243789545605
 20
8507.828000000001
 10
6538.422789545605
 20
8506.542000000001
 10
6539.484789545603
 20
8505.157999999999
 10
6540.422789545605
 20
8503.686000000001
 10
6541.227789545607
 20
8502.138000000002
 10
6541.895789545605
 20
8500.526000000002
 10
6542.420789545606
 20
8498.862
 10
6542.797789545605
 20
8497.158999999999
 10
6543.025789545605
 20
8495.428999999999
 10
6543.101789545605
 20
8493.686000000003
 10
6543.025789545605
 20
8491.943000000004
 10
6542.797789545605
 20
8490.213
 10
6542.420789545606
 20
8488.510000000003
 10
6541.895789545605
 20
8486.846000000001
 10
6541.227789545607
 20
8485.234000000001
 10
6540.422789545605
 20
8483.686000000004
 10
6539.484789545603
 20
8482.214
 10
6538.422789545605
 20
8480.830000000002
 10
6537.243789545605
 20
8479.544000000002
 10
6535.957789545605
 20
8478.365000000001
 10
6534.573789545603
 20
8477.303
 10
6533.101789545606
 20
8476.365000000001
 10
6531.553789545609
 20
8475.560000000001
 10
6529.941789545606
 20
8474.892
 10
6528.277789545606
 20
8474.367000000002
 10
6526.574789545609
 20
8473.990000000002
 10
6524.844789545605
 20
8473.762000000002
 10
6523.101789545605
 20
8473.686000000004
 10
6521.360789545608
 20
8473.762000000002
 10
6519.630789545606
 20
8473.990000000002
 10
6517.926789545605
 20
8474.367000000002
 10
6516.262789545606
 20
8474.892
 10
6514.650789545605
 20
8475.559000000002
 10
6513.102789545607
 20
8476.365000000001
 10
6511.631789545607
 20
8477.301999999999
 10
6510.246789545607
 20
8478.364000000004
 10
6508.960789545607
 20
8479.543000000001
 10
6507.781789545607
 20
8480.829000000001
 10
6506.719789545606
 20
8482.214
 10
6505.781789545607
 20
8483.685000000001
 10
6504.975789545605
 20
8485.233
 10
6504.308789545605
 20
8486.845
 10
6503.783789545604
 20
8488.509000000002
 10
6503.405789545606
 20
8490.211999999999
 10
6503.177789545603
 20
8491.942000000003
 10
6503.101789545606
 20
8493.685000000004
  0
LWPOLYLINE
  5
E85
330
E79
100
AcDbEntity
  8
CuPads
100
AcDbPolyline
 90
       73
 70
     0
 43
0.0
 10
6455.434789545606
 20
8672.440000000003
 10
6455.510789545606
 20
8674.183000000001
 10
6455.738789545605
 20
8675.913000000001
 10
6456.115789545605
 20
8677.616000000002
 10
6456.640789545606
 20
8679.280000000003
 10
6457.308789545604
 20
8680.892
 10
6458.113789545606
 20
8682.440000000003
 10
6459.051789545608
 20
8683.912000000002
 10
6460.113789545606
 20
8685.296000000002
 10
6461.292789545606
 20
8686.582000000003
 10
6462.578789545606
 20
8687.761
 10
6463.962789545607
 20
8688.823000000001
 10
6465.434789545605
 20
8689.761000000002
 10
6466.982789545602
 20
8690.566000000002
 10
6468.594789545605
 20
8691.233999999999
 10
6470.258789545605
 20
8691.759000000002
 10
6471.961789545602
 20
8692.136000000003
 10
6473.691789545606
 20
8692.364000000003
 10
6475.434789545606
 20
8692.440000000003
 10
6477.177789545604
 20
8692.364000000003
 10
6478.907789545607
 20
8692.136000000003
 10
6480.610789545607
 20
8691.759000000002
 10
6482.274789545605
 20
8691.233999999999
 10
6483.886789545604
 20
8690.566000000002
 10
6485.434789545604
 20
8689.761000000002
 10
6486.906789545606
 20
8688.823000000001
 10
6488.290789545608
 20
8687.761
 10
6489.576789545608
 20
8686.582000000003
 10
6490.755789545605
 20
8685.296000000002
 10
6491.817789545605
 20
8683.912000000002
 10
6492.755789545603
 20
8682.440000000003
 10
6493.560789545606
 20
8680.892
 10
6494.228789545603
 20
8679.280000000003
 10
6494.753789545605
 20
8677.616000000002
 10
6495.130789545605
 20
8675.913000000001
 10
6495.358789545608
 20
8674.183000000001
 10
6495.434789545605
 20
8672.440000000003
 10
6495.358789545608
 20
8670.697
 10
6495.130789545605
 20
8668.967
 10
6494.753789545605
 20
8667.263999999999
 10
6494.228789545603
 20
8665.600000000003
 10
6493.560789545606
 20
8663.988000000001
 10
6492.755789545603
 20
8662.440000000001
 10
6491.817789545605
 20
8660.968000000002
 10
6490.755789545605
 20
8659.584000000002
 10
6489.576789545608
 20
8658.298000000002
 10
6488.290789545608
 20
8657.119000000003
 10
6486.906789545606
 20
8656.057000000002
 10
6485.434789545604
 20
8655.119000000002
 10
6483.886789545604
 20
8654.314000000002
 10
6482.274789545605
 20
8653.646
 10
6480.610789545607
 20
8653.121000000004
 10
6478.907789545607
 20
8652.744000000003
 10
6477.177789545604
 20
8652.516
 10
6475.434789545606
 20
8652.440000000003
 10
6473.693789545606
 20
8652.516
 10
6471.963789545603
 20
8652.744000000003
 10
6470.259789545605
 20
8653.121000000004
 10
6468.595789545606
 20
8653.646
 10
6466.983789545608
 20
8654.313000000001
 10
6465.435789545606
 20
8655.119000000002
 10
6463.964789545608
 20
8656.056000000001
 10
6462.579789545606
 20
8657.118000000002
 10
6461.293789545606
 20
8658.297000000002
 10
6460.114789545605
 20
8659.583000000003
 10
6459.052789545603
 20
8660.968000000002
 10
6458.114789545605
 20
8662.439000000002
 10
6457.308789545604
 20
8663.987000000004
 10
6456.641789545604
 20
8665.599000000002
 10
6456.116789545605
 20
8667.263000000003
 10
6455.738789545605
 20
8668.966000000001
 10
6455.510789545606
 20
8670.695999999997
 10
6455.434789545606
 20
8672.439000000002
  0
LWPOLYLINE
  5
E86
330
E79
100
AcDbEntity
  8
CuPads
100
AcDbPolyline
 90
       73
 70
     0
 43
0.0
 10
6402.740789545605
 20
8836.275000000004
 10
6402.816789545607
 20
8838.017999999998
 10
6403.044789545605
 20
8839.748
 10
6403.421789545607
 20
8841.451000000001
 10
6403.946789545604
 20
8843.115000000002
 10
6404.614789545606
 20
8844.727000000004
 10
6405.419789545605
 20
8846.275000000003
 10
6406.357789545603
 20
8847.747
 10
6407.419789545605
 20
8849.131000000001
 10
6408.598789545606
 20
8850.417000000001
 10
6409.884789545606
 20
8851.596000000004
 10
6411.268789545603
 20
8852.657999999999
 10
6412.740789545606
 20
8853.596000000001
 10
6414.288789545608
 20
8854.401000000001
 10
6415.900789545606
 20
8855.069
 10
6417.564789545607
 20
8855.594000000001
 10
6419.267789545606
 20
8855.971000000003
 10
6420.997789545603
 20
8856.199000000001
 10
6422.740789545605
 20
8856.275000000001
 10
6424.483789545607
 20
8856.199000000001
 10
6426.213789545602
 20
8855.971000000003
 10
6427.916789545605
 20
8855.594000000001
 10
6429.580789545605
 20
8855.069
 10
6431.192789545605
 20
8854.401000000001
 10
6432.740789545604
 20
8853.596000000001
 10
6434.212789545608
 20
8852.657999999999
 10
6435.596789545605
 20
8851.596000000004
 10
6436.882789545605
 20
8850.417000000001
 10
6438.061789545606
 20
8849.131000000001
 10
6439.123789545607
 20
8847.747
 10
6440.061789545605
 20
8846.275000000003
 10
6440.866789545606
 20
8844.727000000004
 10
6441.534789545605
 20
8843.115000000002
 10
6442.059789545606
 20
8841.451000000001
 10
6442.436789545606
 20
8839.748
 10
6442.664789545604
 20
8838.017999999998
 10
6442.740789545606
 20
8836.275000000004
 10
6442.664789545604
 20
8834.532000000002
 10
6442.436789545606
 20
8832.801999999999
 10
6442.059789545606
 20
8831.099000000001
 10
6441.534789545605
 20
8829.435000000001
 10
6440.866789545606
 20
8827.823
 10
6440.061789545605
 20
8826.275
 10
6439.123789545607
 20
8824.803000000001
 10
6438.061789545606
 20
8823.419000000001
 10
6436.882789545605
 20
8822.133000000002
 10
6435.596789545605
 20
8820.954000000002
 10
6434.212789545608
 20
8819.892000000001
 10
6432.740789545604
 20
8818.954000000003
 10
6431.192789545605
 20
8818.149000000001
 10
6429.580789545605
 20
8817.480999999999
 10
6427.916789545605
 20
8816.956000000002
 10
6426.213789545602
 20
8816.579000000002
 10
6424.483789545607
 20
8816.351000000002
 10
6422.740789545605
 20
8816.275000000002
 10
6420.999789545604
 20
8816.351000000002
 10
6419.269789545608
 20
8816.579000000002
 10
6417.565789545605
 20
8816.956000000002
 10
6415.901789545606
 20
8817.480999999999
 10
6414.289789545605
 20
8818.148
 10
6412.741789545606
 20
8818.954000000003
 10
6411.270789545604
 20
8819.891
 10
6409.885789545606
 20
8820.953000000001
 10
6408.599789545606
 20
8822.132000000001
 10
6407.420789545605
 20
8823.418000000001
 10
6406.358789545608
 20
8824.803000000001
 10
6405.420789545606
 20
8826.274000000001
 10
6404.614789545606
 20
8827.822000000002
 10
6403.947789545608
 20
8829.434000000004
 10
6403.422789545605
 20
8831.098000000002
 10
6403.044789545605
 20
8832.801000000003
 10
6402.816789545607
 20
8834.531000000003
 10
6402.740789545605
 20
8836.274000000001
  0
LWPOLYLINE
  5
E87
330
E79
100
AcDbEntity
  8
CuPads
100
AcDbPolyline
 90
       73
 70
     0
 43
0.0
 10
6522.740789545605
 20
8856.275000000001
 10
6524.483789545607
 20
8856.199000000001
 10
6526.213789545605
 20
8855.971000000003
 10
6527.916789545606
 20
8855.594000000001
 10
6529.580789545605
 20
8855.069
 10
6531.192789545605
 20
8854.401000000001
 10
6532.740789545605
 20
8853.596000000001
 10
6534.212789545607
 20
8852.657999999999
 10
6535.596789545604
 20
8851.596000000004
 10
6536.882789545605
 20
8850.417000000001
 10
6538.061789545605
 20
8849.131000000001
 10
6539.123789545607
 20
8847.747
 10
6540.061789545605
 20
8846.275000000003
 10
6540.866789545606
 20
8844.727000000004
 10
6541.534789545607
 20
8843.115000000002
 10
6542.059789545605
 20
8841.451000000001
 10
6542.436789545606
 20
8839.748
 10
6542.664789545604
 20
8838.017999999998
 10
6542.740789545606
 20
8836.275000000004
 10
6542.664789545604
 20
8834.532000000002
 10
6542.436789545606
 20
8832.801999999999
 10
6542.059789545605
 20
8831.099000000001
 10
6541.534789545607
 20
8829.435000000001
 10
6540.866789545606
 20
8827.823
 10
6540.061789545605
 20
8826.275
 10
6539.123789545607
 20
8824.803000000001
 10
6538.061789545605
 20
8823.419000000001
 10
6536.882789545605
 20
8822.133000000002
 10
6535.596789545604
 20
8820.954000000002
 10
6534.212789545607
 20
8819.892000000001
 10
6532.740789545605
 20
8818.954000000003
 10
6531.192789545605
 20
8818.149000000001
 10
6529.580789545605
 20
8817.480999999999
 10
6527.916789545606
 20
8816.956000000002
 10
6526.213789545605
 20
8816.579000000002
 10
6524.483789545607
 20
8816.351000000002
 10
6522.740789545605
 20
8816.275000000002
 10
6520.997789545603
 20
8816.351000000002
 10
6519.267789545605
 20
8816.579000000002
 10
6517.564789545606
 20
8816.956000000002
 10
6515.900789545606
 20
8817.480999999999
 10
6514.288789545608
 20
8818.149000000001
 10
6512.740789545606
 20
8818.954000000003
 10
6511.268789545603
 20
8819.892000000001
 10
6509.884789545606
 20
8820.954000000002
 10
6508.598789545605
 20
8822.133000000002
 10
6507.419789545605
 20
8823.419000000001
 10
6506.357789545603
 20
8824.803000000001
 10
6505.419789545605
 20
8826.275
 10
6504.614789545605
 20
8827.823
 10
6503.946789545604
 20
8829.435000000001
 10
6503.421789545607
 20
8831.099000000001
 10
6503.044789545604
 20
8832.801999999999
 10
6502.816789545605
 20
8834.532000000002
 10
6502.740789545605
 20
8836.275000000004
 10
6502.816789545605
 20
8838.016000000001
 10
6503.044789545604
 20
8839.746000000003
 10
6503.421789545607
 20
8841.45
 10
6503.946789545604
 20
8843.114000000001
 10
6504.613789545605
 20
8844.726000000003
 10
6505.419789545605
 20
8846.274000000001
 10
6506.356789545606
 20
8847.745000000003
 10
6507.418789545605
 20
8849.13
 10
6508.597789545605
 20
8850.416
 10
6509.883789545606
 20
8851.595000000001
 10
6511.268789545603
 20
8852.657000000004
 10
6512.739789545605
 20
8853.595000000003
 10
6514.287789545604
 20
8854.401000000001
 10
6515.899789545605
 20
8855.068000000002
 10
6517.563789545606
 20
8855.593
 10
6519.266789545604
 20
8855.971000000003
 10
6520.996789545606
 20
8856.199000000001
 10
6522.739789545605
 20
8856.275000000001
  0
LWPOLYLINE
  5
E88
330
E79
100
AcDbEntity
  8
CuPads
100
AcDbPolyline
 90
       73
 70
     0
 43
0.0
 10
6642.740789545605
 20
8836.275000000004
 10
6642.664789545604
 20
8834.532000000002
 10
6642.436789545605
 20
8832.801999999999
 10
6642.059789545605
 20
8831.099000000001
 10
6641.534789545605
 20
8829.435000000001
 10
6640.866789545606
 20
8827.823
 10
6640.061789545605
 20
8826.275
 10
6639.123789545607
 20
8824.803000000001
 10
6638.061789545606
 20
8823.419000000001
 10
6636.882789545605
 20
8822.133000000002
 10
6635.596789545605
 20
8820.954000000002
 10
6634.212789545607
 20
8819.892000000001
 10
6632.740789545604
 20
8818.954000000003
 10
6631.192789545607
 20
8818.149000000001
 10
6629.580789545605
 20
8817.480999999999
 10
6627.916789545605
 20
8816.956000000002
 10
6626.213789545602
 20
8816.579000000002
 10
6624.483789545607
 20
8816.351000000002
 10
6622.740789545606
 20
8816.275000000002
 10
6620.997789545604
 20
8816.351000000002
 10
6619.267789545606
 20
8816.579000000002
 10
6617.564789545607
 20
8816.956000000002
 10
6615.900789545605
 20
8817.480999999999
 10
6614.288789545608
 20
8818.149000000001
 10
6612.740789545606
 20
8818.954000000003
 10
6611.268789545603
 20
8819.892000000001
 10
6609.884789545606
 20
8820.954000000002
 10
6608.598789545606
 20
8822.133000000002
 10
6607.419789545605
 20
8823.419000000001
 10
6606.357789545604
 20
8824.803000000001
 10
6605.419789545606
 20
8826.275
 10
6604.614789545606
 20
8827.823
 10
6603.946789545604
 20
8829.435000000001
 10
6603.421789545606
 20
8831.099000000001
 10
6603.044789545605
 20
8832.801999999999
 10
6602.816789545605
 20
8834.532000000002
 10
6602.740789545605
 20
8836.275000000004
 10
6602.816789545605
 20
8838.017999999998
 10
6603.044789545605
 20
8839.748
 10
6603.421789545606
 20
8841.451000000001
 10
6603.946789545604
 20
8843.115000000002
 10
6604.614789545606
 20
8844.727000000004
 10
6605.419789545606
 20
8846.275000000003
 10
6606.357789545604
 20
8847.747
 10
6607.419789545605
 20
8849.131000000001
 10
6608.598789545606
 20
8850.417000000001
 10
6609.884789545606
 20
8851.596000000004
 10
6611.268789545603
 20
8852.657999999999
 10
6612.740789545606
 20
8853.596000000001
 10
6614.288789545608
 20
8854.401000000001
 10
6615.900789545605
 20
8855.069
 10
6617.564789545607
 20
8855.594000000001
 10
6619.267789545606
 20
8855.971000000003
 10
6620.997789545604
 20
8856.199000000001
 10
6622.740789545606
 20
8856.275000000001
 10
6624.482789545604
 20
8856.199000000001
 10
6626.212789545608
 20
8855.971000000003
 10
6627.915789545608
 20
8855.594000000001
 10
6629.579789545605
 20
8855.069
 10
6631.191789545605
 20
8854.402000000002
 10
6632.739789545606
 20
8853.596000000001
 10
6634.211789545602
 20
8852.659
 10
6635.595789545604
 20
8851.597000000003
 10
6636.881789545604
 20
8850.418000000003
 10
6638.060789545605
 20
8849.132000000002
 10
6639.122789545602
 20
8847.747
 10
6640.060789545604
 20
8846.276000000001
 10
6640.866789545606
 20
8844.727999999999
 10
6641.534789545605
 20
8843.116000000001
 10
6642.058789545605
 20
8841.452000000002
 10
6642.436789545605
 20
8839.749000000002
 10
6642.664789545604
 20
8838.019
 10
6642.740789545605
 20
8836.276000000003
  0
LWPOLYLINE
  5
E89
330
E79
100
AcDbEntity
  8
CuPads
100
AcDbPolyline
 90
       73
 70
     0
 43
0.0
 10
6595.434789545605
 20
8672.440000000003
 10
6595.358789545608
 20
8670.697
 10
6595.130789545605
 20
8668.967
 10
6594.753789545605
 20
8667.263999999999
 10
6594.228789545603
 20
8665.600000000003
 10
6593.560789545605
 20
8663.988000000001
 10
6592.755789545606
 20
8662.440000000001
 10
6591.817789545607
 20
8660.968000000002
 10
6590.755789545605
 20
8659.584000000002
 10
6589.576789545609
 20
8658.298000000002
 10
6588.290789545609
 20
8657.119000000003
 10
6586.906789545607
 20
8656.057000000002
 10
6585.434789545606
 20
8655.119000000002
 10
6583.886789545605
 20
8654.314000000002
 10
6582.274789545604
 20
8653.646
 10
6580.610789545608
 20
8653.121000000004
 10
6578.907789545607
 20
8652.744000000003
 10
6577.177789545604
 20
8652.516
 10
6575.434789545607
 20
8652.440000000003
 10
6573.691789545605
 20
8652.516
 10
6571.961789545603
 20
8652.744000000003
 10
6570.258789545604
 20
8653.121000000004
 10
6568.594789545605
 20
8653.646
 10
6566.982789545605
 20
8654.314000000002
 10
6565.434789545605
 20
8655.119000000002
 10
6563.962789545607
 20
8656.057000000002
 10
6562.578789545606
 20
8657.119000000003
 10
6561.292789545605
 20
8658.298000000002
 10
6560.113789545606
 20
8659.584000000002
 10
6559.051789545607
 20
8660.968000000002
 10
6558.113789545607
 20
8662.440000000001
 10
6557.308789545604
 20
8663.988000000001
 10
6556.640789545607
 20
8665.600000000003
 10
6556.115789545605
 20
8667.263999999999
 10
6555.738789545604
 20
8668.967
 10
6555.510789545606
 20
8670.697
 10
6555.434789545604
 20
8672.440000000003
 10
6555.510789545606
 20
8674.183000000001
 10
6555.738789545604
 20
8675.913000000001
 10
6556.115789545605
 20
8677.616000000002
 10
6556.640789545607
 20
8679.280000000003
 10
6557.308789545604
 20
8680.892
 10
6558.113789545607
 20
8682.440000000003
 10
6559.051789545607
 20
8683.912000000002
 10
6560.113789545606
 20
8685.296000000002
 10
6561.292789545605
 20
8686.582000000003
 10
6562.578789545606
 20
8687.761
 10
6563.962789545607
 20
8688.823000000001
 10
6565.434789545605
 20
8689.761000000002
 10
6566.982789545605
 20
8690.566000000002
 10
6568.594789545605
 20
8691.233999999999
 10
6570.258789545604
 20
8691.759000000002
 10
6571.961789545603
 20
8692.136000000003
 10
6573.691789545605
 20
8692.364000000003
 10
6575.434789545607
 20
8692.440000000003
 10
6577.176789545607
 20
8692.364000000003
 10
6578.906789545607
 20
8692.136000000003
 10
6580.609789545604
 20
8691.759000000002
 10
6582.273789545604
 20
8691.233999999999
 10
6583.885789545606
 20
8690.566999999999
 10
6585.433789545604
 20
8689.761000000002
 10
6586.905789545607
 20
8688.824000000002
 10
6588.289789545604
 20
8687.762000000002
 10
6589.575789545604
 20
8686.583000000004
 10
6590.754789545608
 20
8685.297000000003
 10
6591.816789545607
 20
8683.912000000002
 10
6592.754789545608
 20
8682.441000000002
 10
6593.560789545605
 20
8680.893000000002
 10
6594.228789545603
 20
8679.281000000003
 10
6594.752789545608
 20
8677.617000000003
 10
6595.130789545605
 20
8675.914
 10
6595.358789545608
 20
8674.184000000002
 10
6595.434789545605
 20
8672.441000000002
  0
LWPOLYLINE
  5
E8A
330
E79
100
AcDbEntity
  8
CuPads
100
AcDbPolyline
 90
       68
 70
     0
 43
0.0
 10
3692.174789545607
 20
10185.859
 10
5954.136789545605
 20
7865.698
 10
6492.777789545606
 20
7865.698
 10
6492.777789545606
 20
7915.698
 10
6000.777789545606
 20
7915.698
 10
3887.345789545605
 20
10321.037
 10
3874.062789545606
 20
10328.918
 10
3861.516789545603
 20
10337.927
 10
3849.804789545605
 20
10347.995
 10
3839.013789545607
 20
10359.045
 10
3829.226789545606
 20
10370.994
 10
3820.519789545608
 20
10383.75
 10
3812.956789545605
 20
10397.217
 10
3806.595789545605
 20
10411.292
 10
3801.486789545605
 20
10425.867
 10
3797.666789545605
 20
10440.832
 10
3657.132789545605
 20
11237.835
 10
3474.852789545606
 20
11926.481
 10
3320.591789545608
 20
12762.455
 10
3297.154789545608
 20
12799.244
 10
3270.600789545606
 20
12833.849
 10
3241.131789545605
 20
12866.009
 10
3208.972789545605
 20
12895.478
 10
3174.366789545606
 20
12922.031
 10
3137.578789545605
 20
12945.468
 10
3098.887789545607
 20
12965.609
 10
3058.588789545604
 20
12982.301
 10
3016.987789545605
 20
12995.418
 10
2974.402789545606
 20
13004.859
 10
2931.156789545608
 20
13010.552
 10
2887.578789545605
 20
13012.455
 10
2844.000789545607
 20
13010.552
 10
2800.754789545605
 20
13004.859
 10
2758.168789545605
 20
12995.418
 10
2716.568789545608
 20
12982.301
 10
2676.269789545608
 20
12965.609
 10
2637.578789545605
 20
12945.467
 10
2600.790789545605
 20
12922.031
 10
2566.184789545605
 20
12895.477
 10
2534.025789545605
 20
12866.00799999999
 10
2504.556789545604
 20
12833.848
 10
2478.002789545608
 20
12799.243
 10
2454.565789545606
 20
12762.455
 10
2434.424789545607
 20
12723.764
 10
2417.732789545604
 20
12683.465
 10
2404.615789545605
 20
12641.864
 10
2395.174789545607
 20
12599.279
 10
2389.481789545607
 20
12556.032
 10
2387.578789545605
 20
12512.455
 10
2389.481789545607
 20
12468.877
 10
2395.175789545607
 20
12425.631
 10
2404.616789545606
 20
12383.045
 10
2417.732789545604
 20
12341.445
 10
2434.425789545607
 20
12301.146
 10
2454.566789545606
 20
12262.455
 10
3203.890789545607
 20
11617.707
 10
3247.182789545608
 20
11570.203
 10
3286.169789545605
 20
11519.106
 10
3320.554789545604
 20
11464.806
 10
3350.076789545605
 20
11407.716
 10
3374.509789545605
 20
11348.269
 10
3393.669789545606
 20
11286.92
 10
3563.403789545606
 20
10324.311
 10
3563.865789545606
 20
10322.882
 10
3570.688789545606
 20
10304.748
 10
3579.066789545606
 20
10287.278
 10
3588.934789545605
 20
10270.604
 10
3600.217789545605
 20
10254.854
  0
ENDBLK
  5
E8E
330
E79
100
AcDbEntity
  8
0
100
AcDbBlockEnd
  0
ENDSEC
  0
SECTION
  2
ENTITIES
  0
LWPOLYLINE
  5
FE6
330
1D
100
AcDbEntity
  8
CuPads
100
AcDbPolyline
 90
       75
 70
     1
 43
0.0
 10
67707.96239112681
 20
35693.41772261493
 10
67166.0673911268
 20
35691.01572261492
 10
65164.26439112681
 20
33192.00872261494
 10
65158.8093911268
 20
33177.55872261493
 10
65152.1163911268
 20
33163.63972261493
 10
65144.23539112681
 20
33150.35672261493
 10
65135.22639112681
 20
33137.81072261493
 10
65125.1583911268
 20
33126.09772261493
 10
65114.10839112681
 20
33115.30772261493
 10
65102.15939112681
 20
33105.52072261492
 10
65089.40339112681
 20
33096.81272261493
 10
65075.93639112681
 20
33089.24972261493
 10
65061.86239112681
 20
33082.88972261493
 10
64301.37139112679
 20
32806.09372261493
 10
63654.8393911268
 20
32507.00072261493
 10
62858.3533911268
 20
32209.91772261493
 10
62826.19339112681
 20
32180.44872261492
 10
62796.7243911268
 20
32148.28972261493
 10
62770.1713911268
 20
32113.68372261493
 10
62746.73439112681
 20
32076.89572261493
 10
62726.59339112681
 20
32038.20472261493
 10
62709.90039112681
 20
31997.90572261493
 10
62696.7843911268
 20
31956.30572261493
 10
62687.34339112681
 20
31913.71972261493
 10
62681.64939112679
 20
31870.47372261493
 10
62679.74639112679
 20
31826.89572261492
 10
62681.64939112679
 20
31783.31872261493
 10
62687.34239112681
 20
31740.07172261493
 10
62696.7833911268
 20
31697.48672261493
 10
62709.90039112681
 20
31655.88572261493
 10
62726.5923911268
 20
31615.58672261493
 10
62746.7333911268
 20
31576.89572261493
 10
62770.17039112681
 20
31540.10772261493
 10
62796.7243911268
 20
31505.50172261493
 10
62826.19239112679
 20
31473.34272261492
 10
62858.35239112681
 20
31443.87372261492
 10
62892.95739112681
 20
31417.31972261493
 10
62929.74639112681
 20
31393.88272261493
 10
62968.4363911268
 20
31373.74172261493
 10
63008.7363911268
 20
31357.04972261493
 10
63050.3363911268
 20
31343.93272261493
 10
63092.9223911268
 20
31334.49172261493
 10
63136.1683911268
 20
31328.79772261493
 10
63179.74639112681
 20
31326.89572261493
 10
63223.3243911268
 20
31328.79772261493
 10
63266.57039112681
 20
31334.49172261493
 10
63309.15539112681
 20
31343.93172261493
 10
63350.7563911268
 20
31357.04872261493
 10
63391.0553911268
 20
31373.74072261493
 10
63429.74639112681
 20
31393.88272261493
 10
63466.5343911268
 20
31417.31872261493
 10
63501.14039112679
 20
31443.87272261493
 10
64005.9743911268
 20
32293.77372261493
 10
64045.2393911268
 20
32344.65672261493
 10
64088.78939112681
 20
32391.92372261493
 10
64136.29439112679
 20
32435.21572261492
 10
64187.39039112681
 20
32474.20172261493
 10
64241.6903911268
 20
32508.58672261493
 10
64298.78039112679
 20
32538.10872261493
 10
64298.7813911268
 20
32538.10872261493
 10
65217.29239112682
 20
32872.41972261493
 10
65218.61939112681
 20
32873.12272261494
 10
65235.29339112681
 20
32882.99072261493
 10
65251.04339112681
 20
32894.27472261493
 10
65265.74939112681
 20
32906.88872261493
 10
65279.3013911268
 20
32920.73572261493
 10
65291.59439112681
 20
32935.71172261493
 10
65302.53439112681
 20
32951.70172261492
 10
65312.0403911268
 20
32968.58372261493
 10
65320.03839112682
 20
32986.23072261493
 10
65326.46839112681
 20
33004.50772261493
 10
65331.28039112679
 20
33023.27572261493
 10
67215.96239112681
 20
35643.41772261493
 10
67707.96239112681
 20
35643.41772261493
 10
67707.96239112681
 20
35693.41772261493
  0
LINE
  5
FE7
330
1D
100
AcDbEntity
  8
CuPads
100
AcDbLine
 10
67698.46243533389
 20
36142.76877614224
 30
0.0
 11
67698.46243533389
 21
36142.76877614224
 31
0.0
  0
LINE
  5
FE8
330
1D
100
AcDbEntity
  8
CuPads
100
AcDbLine
 10
67769.46243533388
 20
36142.76877614224
 30
0.0
 11
67769.46243533388
 21
36142.76877614224
 31
0.0
  0
LWPOLYLINE
  5
FE9
330
1D
100
AcDbEntity
  8
CuPads
100
AcDbPolyline
 90
       75
 70
     1
 43
0.0
 10
67759.96243533389
 20
35693.39777614224
 10
67759.96243533389
 20
35643.39777614224
 10
68251.96243533389
 20
35643.39777614224
 10
70136.64443533389
 20
33023.25577614224
 10
70141.45643533389
 20
33004.48777614224
 10
70147.88643533388
 20
32986.21077614224
 10
70155.88443533389
 20
32968.56377614224
 10
70165.39043533389
 20
32951.68177614224
 10
70176.33043533389
 20
32935.69177614224
 10
70188.62343533389
 20
32920.71577614224
 10
70202.17543533389
 20
32906.86877614224
 10
70216.88143533389
 20
32894.25477614225
 10
70232.63143533389
 20
32882.97077614223
 10
70249.3054353339
 20
32873.10277614225
 10
70250.63243533389
 20
32872.39977614224
 10
71169.14343533388
 20
32538.08877614224
 10
71169.14443533389
 20
32538.08877614224
 10
71226.23443533388
 20
32508.56677614224
 10
71280.53443533389
 20
32474.18177614224
 10
71331.63043533389
 20
32435.19577614224
 10
71379.13543533388
 20
32391.90377614224
 10
71422.68543533388
 20
32344.63677614224
 10
71461.95043533388
 20
32293.75377614224
 10
71966.78443533389
 20
31443.85277614224
 10
72001.39043533389
 20
31417.29877614224
 10
72038.17843533388
 20
31393.86277614224
 10
72076.86943533389
 20
31373.72077614223
 10
72117.16843533389
 20
31357.02877614224
 10
72158.76943533388
 20
31343.91177614224
 10
72201.35443533389
 20
31334.47177614224
 10
72244.60043533389
 20
31328.77777614224
 10
72288.17843533389
 20
31326.87577614224
 10
72331.7564353339
 20
31328.77777614224
 10
72375.00243533388
 20
31334.47177614224
 10
72417.58843533389
 20
31343.91277614224
 10
72459.18843533388
 20
31357.02977614224
 10
72499.48843533388
 20
31373.72177614224
 10
72538.17843533389
 20
31393.86277614224
 10
72574.96743533389
 20
31417.29977614224
 10
72609.57243533389
 20
31443.85377614224
 10
72641.73243533389
 20
31473.32277614224
 10
72671.20043533388
 20
31505.48177614224
 10
72697.75443533389
 20
31540.08777614224
 10
72721.19143533389
 20
31576.87577614224
 10
72741.33243533388
 20
31615.56677614224
 10
72758.02443533389
 20
31655.86577614224
 10
72771.14143533389
 20
31697.46677614224
 10
72780.58243533388
 20
31740.05177614224
 10
72786.27543533388
 20
31783.29877614224
 10
72788.17843533389
 20
31826.87577614224
 10
72786.27543533388
 20
31870.45377614224
 10
72780.58143533389
 20
31913.69977614225
 10
72771.14043533389
 20
31956.28577614224
 10
72758.02443533389
 20
31997.88577614224
 10
72741.33143533389
 20
32038.18477614224
 10
72721.19043533389
 20
32076.87577614224
 10
72697.75343533388
 20
32113.66377614224
 10
72671.20043533388
 20
32148.26977614224
 10
72641.73143533389
 20
32180.42877614224
 10
72609.57143533389
 20
32209.89777614224
 10
71813.08543533389
 20
32506.98077614224
 10
71166.55343533389
 20
32806.07377614224
 10
70406.06243533389
 20
33082.86977614224
 10
70391.98843533388
 20
33089.22977614224
 10
70378.52143533388
 20
33096.79277614224
 10
70365.76543533389
 20
33105.50077614224
 10
70353.81643533389
 20
33115.28777614225
 10
70342.76643533389
 20
33126.07777614223
 10
70332.69843533389
 20
33137.79077614224
 10
70323.68943533389
 20
33150.33677614224
 10
70315.80843533389
 20
33163.61977614224
 10
70309.11543533389
 20
33177.53877614224
 10
70303.66043533389
 20
33191.98877614224
 10
68301.85743533389
 20
35690.99577614224
 10
67759.96243533389
 20
35693.39777614224
  0
LWPOLYLINE
  5
FEA
330
1D
100
AcDbEntity
  8
CuPads
100
AcDbPolyline
 90
      253
 70
     1
 43
0.0
 10
67749.96243533388
 20
36493.22477614224
 10
67983.96243533389
 20
37293.22477614224
 10
68233.96243533388
 20
40793.22477614224
 10
68232.05943533388
 20
40836.80277614224
 10
68226.36643533388
 20
40880.04877614224
 10
68216.92543533389
 20
40922.63477614223
 10
68203.80843533389
 20
40964.23477614224
 10
68187.11643533388
 20
41004.53377614224
 10
68166.97543533389
 20
41043.22477614225
 10
68143.53843533389
 20
41080.01277614223
 10
68116.98443533388
 20
41114.61877614223
 10
68087.51543533388
 20
41146.77777614223
 10
68055.35643533389
 20
41176.24677614224
 10
68020.75043533388
 20
41202.80077614223
 10
67983.96243533389
 20
41226.23777614224
 10
67945.27143533388
 20
41246.37877614224
 10
67904.97243533388
 20
41263.07077614224
 10
67863.37243533389
 20
41276.18777614223
 10
67820.78643533389
 20
41285.62877614224
 10
67777.54043533388
 20
41291.32177614224
 10
67733.96243533388
 20
41293.22477614224
 10
67690.38443533389
 20
41291.32177614224
 10
67647.13843533388
 20
41285.62877614224
 10
67604.55243533388
 20
41276.18777614223
 10
67562.95243533389
 20
41263.07077614224
 10
67522.65343533389
 20
41246.37877614224
 10
67483.96243533389
 20
41226.23777614224
 10
67447.17443533389
 20
41202.80077614223
 10
67412.56843533388
 20
41176.24677614224
 10
67380.40943533389
 20
41146.77777614223
 10
67350.94043533389
 20
41114.61877614223
 10
67324.38643533389
 20
41080.01277614223
 10
67300.9494353339
 20
41043.22477614225
 10
67280.80843533389
 20
41004.53377614224
 10
67264.11643533388
 20
40964.23477614224
 10
67250.99943533388
 20
40922.63477614223
 10
67241.55843533389
 20
40880.04877614224
 10
67235.86543533389
 20
40836.80277614224
 10
67233.96243533389
 20
40793.22477614224
 10
67483.96243533389
 20
37293.22577614224
 10
67717.96243533389
 20
36493.22477614224
 10
67717.96243533389
 20
35308.22477614224
 10
67719.3624353339
 20
35208.22477614224
 10
67726.96243533388
 20
35093.22477614224
 10
67533.96243533389
 20
35093.22477614224
 10
67521.39343533388
 20
35091.34777614224
 10
67509.0364353339
 20
35088.38277614224
 10
67496.98343533388
 20
35084.35277614224
 10
67485.32943533389
 20
35079.28677614224
 10
67474.16043533389
 20
35073.22377614225
 10
67463.56143533389
 20
35066.21177614224
 10
67453.61543533389
 20
35058.30177614224
 10
67444.39543533389
 20
35049.55577614224
 10
67435.97343533388
 20
35040.03877614224
 10
67428.41343533389
 20
35029.82377614224
 10
67421.77143533388
 20
35018.98977614224
 10
67416.09943533389
 20
35007.61677614224
 10
67411.44043533389
 20
34995.79377614224
 10
66672.76543533389
 20
31959.19077614224
 10
66613.90243533388
 20
31768.59777614224
 10
66501.28043533388
 20
31479.88377614224
 10
66455.65743533388
 20
31287.15277614224
 10
66280.06843533388
 20
29403.44777614224
 10
66277.84543533389
 20
29392.86077614224
 10
66274.7074353339
 20
29382.50777614224
 10
66270.68043533389
 20
29372.46677614224
 10
66265.79243533389
 20
29362.81577614224
 10
66260.0824353339
 20
29353.62777614224
 10
66253.59243533389
 20
29344.97177614224
 10
66246.3734353339
 20
29336.91477614224
 10
66238.48043533389
 20
29329.51677614224
 10
66229.97143533389
 20
29322.83577614224
 10
66220.91343533389
 20
29316.92077614224
 10
66211.3734353339
 20
29311.81877614224
 10
66201.42643533388
 20
29307.56677614224
 10
66191.14543533389
 20
29304.19877614224
 10
65164.1834353339
 20
29196.91777614224
 10
65123.8844353339
 20
29180.22577614224
 10
65085.19343533389
 20
29160.08377614224
 10
65048.40543533388
 20
29136.64777614224
 10
65013.79943533389
 20
29110.09377614224
 10
64981.64043533389
 20
29080.62477614224
 10
64952.17143533388
 20
29048.46577614224
 10
64925.61743533388
 20
29013.85977614225
 10
64902.18043533388
 20
28977.07177614224
 10
64882.03943533389
 20
28938.38077614224
 10
64865.34743533389
 20
28898.08177614224
 10
64852.23043533388
 20
28856.48077614224
 10
64842.78943533389
 20
28813.89577614224
 10
64837.09643533389
 20
28770.64977614224
 10
64835.19343533388
 20
28727.07177614224
 10
64837.09643533389
 20
28683.49377614224
 10
64842.78943533389
 20
28640.24777614224
 10
64852.23043533388
 20
28597.66177614224
 10
64865.34743533389
 20
28556.06177614224
 10
64882.03943533389
 20
28515.76277614224
 10
64902.18043533388
 20
28477.07177614224
 10
64925.61743533388
 20
28440.28377614224
 10
64952.17143533388
 20
28405.67777614224
 10
64981.63943533389
 20
28373.51777614224
 10
65013.79943533389
 20
28344.04977614224
 10
65048.40543533388
 20
28317.49577614224
 10
65085.19343533389
 20
28294.05877614224
 10
65123.8844353339
 20
28273.91777614224
 10
65164.1834353339
 20
28257.22477614224
 10
65205.78343533388
 20
28244.10877614224
 10
65248.36943533388
 20
28234.66777614224
 10
65291.6154353339
 20
28228.97377614224
 10
65335.19343533389
 20
28227.07077614224
 10
65378.77143533389
 20
28228.97377614224
 10
65422.01743533389
 20
28234.66777614224
 10
65464.60343533389
 20
28244.10877614224
 10
65506.20343533389
 20
28257.22477614224
 10
66360.39043533388
 20
28834.16877614224
 10
66624.85743533389
 20
28957.49177614224
 10
66637.71643533388
 20
28963.35177614224
 10
66650.01643533389
 20
28970.30977614224
 10
66661.66343533388
 20
28978.31377614224
 10
66672.56743533388
 20
28987.30277614224
 10
66682.64743533389
 20
28997.20777614224
 10
66691.82543533389
 20
29007.95277614224
 10
66700.03243533388
 20
29019.45777614224
 10
66707.20443533388
 20
29031.63377614224
 10
66713.28843533388
 20
29044.38877614224
 10
66718.23843533388
 20
29057.62577614224
 10
66722.01543533389
 20
29071.24277614224
 10
66724.59043533388
 20
29085.13777614224
 10
66725.94543533388
 20
29099.20477614224
 10
66946.88543533388
 20
31200.44577614224
 10
66955.05643533389
 20
31399.87077614224
 10
66947.97243533388
 20
31709.69177614224
 10
66968.18143533389
 20
31907.10277614224
 10
67664.49043533389
 20
34762.04477614224
 10
67664.49043533389
 20
34762.04577614224
 10
67666.00043533388
 20
34765.83977614224
 10
67667.83443533389
 20
34769.48777614224
 10
67669.98043533388
 20
34772.96277614224
 10
67672.42043533388
 20
34776.23677614224
 10
67675.13643533389
 20
34779.28577614223
 10
67678.10743533389
 20
34782.08677614224
 10
67681.31243533389
 20
34784.61777614224
 10
67684.72543533389
 20
34786.86077614224
 10
67688.32043533388
 20
34788.79677614223
 10
67692.07043533388
 20
34790.41277614224
 10
67695.94743533389
 20
34791.69477614224
 10
67699.92143533388
 20
34792.63477614224
 10
67703.96243533388
 20
34793.22477614224
 10
67763.96243533389
 20
34793.22477614224
 10
67768.00343533389
 20
34792.63477614224
 10
67771.97743533388
 20
34791.69477614224
 10
67775.85443533389
 20
34790.41177614224
 10
67779.60443533389
 20
34788.79677614223
 10
67783.19943533389
 20
34786.85977614224
 10
67786.6124353339
 20
34784.61777614224
 10
67789.8164353339
 20
34782.08677614224
 10
67792.78843533389
 20
34779.28577614223
 10
67795.50443533389
 20
34776.23577614224
 10
67797.94443533389
 20
34772.96177614224
 10
67800.08943533388
 20
34769.48777614224
 10
67801.92443533389
 20
34765.83877614224
 10
67803.43343533389
 20
34762.04477614224
 10
68499.74343533389
 20
31907.10277614224
 10
68519.95243533389
 20
31709.69177614224
 10
68512.86743533388
 20
31399.87077614224
 10
68521.03843533389
 20
31200.44577614224
 10
68741.97843533389
 20
29099.20477614224
 10
68743.33343533389
 20
29085.13777614224
 10
68745.90843533388
 20
29071.24277614224
 10
68749.68543533388
 20
29057.62577614224
 10
68754.63543533388
 20
29044.38877614224
 10
68760.71943533388
 20
29031.63377614224
 10
68767.89143533389
 20
29019.45777614224
 10
68776.09843533388
 20
29007.95377614224
 10
68785.27643533389
 20
28997.20777614224
 10
68795.35643533388
 20
28987.30277614224
 10
68806.26043533388
 20
28978.31477614224
 10
68817.90743533388
 20
28970.31077614224
 10
68830.20643533389
 20
28963.35177614224
 10
68843.06643533389
 20
28957.49177614224
 10
69107.53343533388
 20
28834.16877614224
 10
69961.72043533388
 20
28257.22477614224
 10
70003.32143533388
 20
28244.10777614224
 10
70045.90643533389
 20
28234.66677614224
 10
70089.15243533389
 20
28228.97377614224
 10
70132.73043533388
 20
28227.07077614224
 10
70176.30843533389
 20
28228.97377614224
 10
70219.5554353339
 20
28234.66677614224
 10
70262.14043533388
 20
28244.10777614224
 10
70303.74143533388
 20
28257.22477614224
 10
70344.04043533388
 20
28273.91677614224
 10
70382.73143533388
 20
28294.05777614224
 10
70419.51943533389
 20
28317.49477614224
 10
70454.12543533388
 20
28344.04877614224
 10
70486.28443533389
 20
28373.51777614224
 10
70515.75343533388
 20
28405.67677614224
 10
70542.30743533389
 20
28440.28277614224
 10
70565.74443533389
 20
28477.07077614224
 10
70585.88543533388
 20
28515.76177614224
 10
70602.57743533389
 20
28556.06077614224
 10
70615.69443533389
 20
28597.66177614224
 10
70625.13543533389
 20
28640.24677614224
 10
70630.82943533388
 20
28683.49277614224
 10
70632.73143533389
 20
28727.07077614224
 10
70630.82943533388
 20
28770.64877614224
 10
70625.13543533389
 20
28813.89477614225
 10
70615.69443533389
 20
28856.48077614224
 10
70602.57843533388
 20
28898.08077614224
 10
70585.88543533388
 20
28938.38077614224
 10
70565.74443533389
 20
28977.07077614224
 10
70542.30743533389
 20
29013.85977614225
 10
70515.75443533389
 20
29048.46477614224
 10
70486.28543533389
 20
29080.62477614224
 10
70454.12543533388
 20
29110.09377614224
 10
70419.52043533389
 20
29136.64677614224
 10
70382.73143533388
 20
29160.08377614224
 10
70344.04143533389
 20
29180.22477614224
 10
70303.74243533389
 20
29196.91777614224
 10
70303.74143533388
 20
29196.91777614224
 10
69276.77843533389
 20
29304.19877614224
 10
69266.49943533388
 20
29307.56677614224
 10
69256.55143533389
 20
29311.81777614224
 10
69247.01143533389
 20
29316.92077614224
 10
69237.95343533388
 20
29322.83477614224
 10
69229.44443533389
 20
29329.51577614224
 10
69221.55043533389
 20
29336.91377614224
 10
69214.3314353339
 20
29344.97077614224
 10
69207.84243533389
 20
29353.62677614224
 10
69202.1314353339
 20
29362.81577614224
 10
69197.24443533388
 20
29372.46677614224
 10
69193.21643533389
 20
29382.50677614224
 10
69190.07843533388
 20
29392.86077614224
 10
69187.85543533388
 20
29403.44777614224
 10
69012.26643533389
 20
31287.15277614224
 10
68966.64443533389
 20
31479.88377614224
 10
68854.02143533388
 20
31768.59777614224
 10
68795.15843533388
 20
31959.19077614224
 10
68056.48443533388
 20
34995.79377614224
 10
68051.82543533389
 20
35007.61677614224
 10
68046.15343533389
 20
35018.98977614224
 10
68039.51143533389
 20
35029.82377614224
 10
68031.95143533389
 20
35040.03877614224
 10
68023.52943533388
 20
35049.55577614224
 10
68014.30943533388
 20
35058.30177614224
 10
68004.36343533388
 20
35066.21177614224
 10
67993.76443533388
 20
35073.22377614225
 10
67982.59543533389
 20
35079.28677614224
 10
67970.9414353339
 20
35084.35277614224
 10
67958.88843533388
 20
35088.38277614224
 10
67946.53143533389
 20
35091.34777614224
 10
67933.96243533389
 20
35093.22477614224
 10
67740.96243533389
 20
35093.22477614224
 10
67748.56243533389
 20
35208.22477614224
 10
67749.96243533388
 20
35308.22477614224
  0
LINE
  5
FEB
330
1D
100
AcDbEntity
  8
CuPads
100
AcDbLine
 10
67721.96243533389
 20
35093.22477614224
 30
0.0
 11
67721.96243533389
 21
35093.22477614224
 31
0.0
  0
LINE
  5
FEC
330
1D
100
AcDbEntity
  8
CuPads
100
AcDbLine
 10
67765.51255344263
 20
35919.38750734862
 30
0.0
 11
67765.51255344263
 21
35919.38750734862
 31
0.0
  0
LWPOLYLINE
  5
FED
330
1D
100
AcDbEntity
  8
CuPads
100
AcDbPolyline
 90
       73
 70
     1
 43
0.0
 10
67759.96243533389
 20
36092.76877614224
 10
68298.60343533389
 20
36092.76877614224
 10
70560.56543533389
 20
38412.92977614225
 10
70578.21243533388
 20
38420.92777614224
 10
70595.09543533389
 20
38430.43377614224
 10
70611.08543533389
 20
38441.37477614225
 10
70626.06143533389
 20
38453.66677614224
 10
70639.90843533388
 20
38467.21877614224
 10
70652.52243533389
 20
38481.92477614225
 10
70663.80543533389
 20
38497.67477614225
 10
70673.67343533388
 20
38514.34877614225
 10
70682.05143533389
 20
38531.81877614225
 10
70688.87443533388
 20
38549.95277614224
 10
70689.33643533388
 20
38551.38177614224
 10
70859.07043533388
 20
39513.99077614224
 10
70878.23043533388
 20
39575.33977614225
 10
70902.66343533389
 20
39634.78677614224
 10
70932.18543533389
 20
39691.87677614224
 10
70966.57043533387
 20
39746.17677614224
 10
71005.55743533389
 20
39797.27377614225
 10
71048.84943533389
 20
39844.77777614223
 10
71798.17343533388
 20
40489.52577614223
 10
71818.31443533389
 20
40528.21677614223
 10
71835.00743533389
 20
40568.51577614223
 10
71848.1234353339
 20
40610.11577614223
 10
71857.56443533389
 20
40652.70177614223
 10
71863.25843533388
 20
40695.94777614224
 10
71865.16143533389
 20
40739.52577614224
 10
71863.25843533388
 20
40783.10277614225
 10
71857.56543533389
 20
40826.34977614224
 10
71848.12443533388
 20
40868.93477614225
 10
71835.00743533389
 20
40910.53577614223
 10
71818.31543533389
 20
40950.83477614225
 10
71798.17443533389
 20
40989.52577614224
 10
71774.7374353339
 20
41026.31377614224
 10
71748.18343533389
 20
41060.91877614224
 10
71718.71443533388
 20
41093.07877614224
 10
71686.5554353339
 20
41122.54777614223
 10
71651.94943533389
 20
41149.10177614223
 10
71615.1614353339
 20
41172.53777614224
 10
71576.47043533389
 20
41192.67977614224
 10
71536.17143533389
 20
41209.37177614224
 10
71494.57143533388
 20
41222.48877614224
 10
71451.98543533389
 20
41231.92977614223
 10
71408.73943533389
 20
41237.62277614223
 10
71365.16143533389
 20
41239.52577614224
 10
71321.58343533388
 20
41237.62277614223
 10
71278.33743533389
 20
41231.92977614223
 10
71235.75243533388
 20
41222.48877614224
 10
71194.15143533388
 20
41209.37177614224
 10
71153.85243533388
 20
41192.67977614224
 10
71115.16143533389
 20
41172.53877614224
 10
71078.3734353339
 20
41149.10177614223
 10
71043.76743533389
 20
41122.54877614224
 10
71011.60843533388
 20
41093.07977614224
 10
70982.13943533388
 20
41060.91977614225
 10
70955.58543533389
 20
41026.31477614224
 10
70932.14843533389
 20
40989.52577614224
 10
70777.88743533389
 20
40153.55177614224
 10
70595.60743533389
 20
39464.90577614224
 10
70455.07343533389
 20
38667.90277614224
 10
70451.25343533388
 20
38652.93777614224
 10
70446.14443533388
 20
38638.36277614224
 10
70439.78343533388
 20
38624.28777614224
 10
70432.22043533389
 20
38610.82077614224
 10
70423.5134353339
 20
38598.06477614224
 10
70413.72643533388
 20
38586.11577614224
 10
70402.93543533389
 20
38575.06577614223
 10
70391.22343533389
 20
38564.99777614224
 10
70378.67743533388
 20
38555.98877614225
 10
70365.39443533389
 20
38548.10777614224
 10
68251.96243533389
 20
36142.76877614224
 10
67759.96243533389
 20
36142.76877614224
  0
LWPOLYLINE
  5
FEE
330
1D
100
AcDbEntity
  8
CuPads
100
AcDbPolyline
 90
       73
 70
     1
 43
0.0
 10
67759.96243533389
 20
35869.38750734862
 10
68298.60343533389
 20
35869.38750734862
 10
71538.65368086473
 20
35910.54041490691
 10
71556.78743426827
 20
35903.71754157523
 10
71575.447275117
 20
35898.50121485042
 10
71594.49036784113
 20
35894.93103271221
 10
71613.77175555052
 20
35893.0331581115
 10
71633.14577424825
 20
35892.82456161106
 10
71652.46393151028
 20
35894.30382899729
 10
71671.57914912609
 20
35897.46247498885
 10
71690.34717731235
 20
35902.27504374161
 10
71708.62447339246
 20
35908.70405859616
 10
71726.27173733054
 20
35916.70214339816
 10
71727.60887625376
 20
35917.38591565557
 10
72528.29629018287
 20
36478.03320478885
 10
72585.22475002943
 20
36507.86533278033
 10
72644.53686683535
 20
36532.62396961679
 10
72705.78079936748
 20
36552.11748936055
 10
72768.490564257
 20
36566.19952090788
 10
72832.18957153342
 20
36574.76258402805
 10
72896.39203883804
 20
36577.74091779041
 10
73882.14980350031
 20
36503.79451904104
 10
73923.75030965109
 20
36516.91134983206
 10
73964.04973932448
 20
36533.60331250874
 10
74002.73979396388
 20
36553.74454206406
 10
74039.52843846867
 20
36577.18159632649
 10
74074.13424433993
 20
36603.7348701736
 10
74106.29416785508
 20
36633.20354527956
 10
74135.76213585425
 20
36665.36276168791
 10
74162.31682391492
 20
36699.96856755918
 10
74185.75317107058
 20
36736.75650495719
 10
74205.8944006259
 20
36775.44797381016
 10
74222.58707040937
 20
36815.74669637675
 10
74235.70390120037
 20
36857.34720252753
 10
74245.14448383598
 20
36899.93270842449
 10
74250.83740053132
 20
36943.17865205508
 10
74252.7402248795
 20
36986.75693587282
 10
74250.8381076381
 20
37030.33451258379
 10
74245.14448383598
 20
37073.58116332116
 10
74235.7031940936
 20
37116.16596211132
 10
74222.58707040937
 20
37157.76717536887
 10
74205.8944006259
 20
37198.06589793549
 10
74185.75387817736
 20
37236.75665968168
 10
74162.31682391492
 20
37273.54530418645
 10
74135.76284296103
 20
37308.15040295095
 10
74106.29416785508
 20
37340.31032646609
 10
74074.13424433993
 20
37369.77900157204
 10
74039.52914557545
 20
37396.33298252595
 10
74002.74120817743
 20
37419.7693296816
 10
73964.04973932448
 20
37439.91055923691
 10
73923.75101675787
 20
37456.60322902038
 10
73882.1505106071
 20
37469.7200598114
 10
73839.56500471014
 20
37479.16064244701
 10
73796.31906107956
 20
37484.8549733559
 10
73752.74148436858
 20
37486.75709059731
 10
73709.16320055084
 20
37484.85426624912
 10
73665.91725692025
 20
37479.16134955379
 10
73623.33104391651
 20
37469.72005981139
 10
72923.12916044825
 20
36987.67617468837
 10
72307.29147993658
 20
36629.62134232606
 10
71644.35270962329
 20
36165.42766078731
 10
71631.06970873871
 20
36157.54695571097
 10
71617.15101885782
 20
36150.85348292025
 10
71602.70058467748
 20
36145.39886121021
 10
71587.83012906913
 20
36141.22410277407
 10
71572.65349622452
 20
36138.36102741705
 10
71557.28382322866
 20
36136.83226255613
 10
71541.83990402077
 20
36136.6491218998
 10
71526.43911832653
 20
36137.81160544807
 10
71511.19743165804
 20
36140.31264213312
 10
71496.23222374101
 20
36144.1324329651
 10
68251.96243533389
 20
35919.38750734862
 10
67759.96243533389
 20
35919.38750734862
  0
LWPOLYLINE
  5
FEF
330
1D
100
AcDbEntity
  8
CuPads
100
AcDbPolyline
 90
       74
 70
     1
 43
0.0
 10
67169.32143533388
 20
35869.38750734862
 10
63929.27118980304
 20
35910.54041490691
 10
63911.13743639951
 20
35903.71754157523
 10
63892.47759555078
 20
35898.50121485042
 10
63873.43450282664
 20
35894.93103271221
 10
63854.15311511725
 20
35893.0331581115
 10
63834.77909641952
 20
35892.82456161106
 10
63815.46093915749
 20
35894.30382899729
 10
63796.34572154167
 20
35897.46247498885
 10
63777.57769335543
 20
35902.27504374161
 10
63759.30039727532
 20
35908.70405859616
 10
63741.65313333724
 20
35916.70214339816
 10
63740.31599441402
 20
35917.38591565557
 10
62939.62858048491
 20
36478.03320478885
 10
62882.70012063835
 20
36507.86533278033
 10
62823.38800383243
 20
36532.62396961679
 10
62762.14407130029
 20
36552.11748936055
 10
62699.43430641077
 20
36566.19952090788
 10
62635.73529913436
 20
36574.76258402805
 10
62571.53283182974
 20
36577.74091779041
 10
61585.77506716746
 20
36503.79451904104
 10
61544.17456101668
 20
36516.91134983206
 10
61503.87513134331
 20
36533.60331250874
 10
61465.1850767039
 20
36553.74454206406
 10
61428.39643219911
 20
36577.18159632649
 10
61393.79062632784
 20
36603.7348701736
 10
61361.6307028127
 20
36633.20354527956
 10
61332.16273481352
 20
36665.36276168791
 10
61305.60804675286
 20
36699.96856755918
 10
61282.17169959719
 20
36736.75650495719
 10
61262.03047004188
 20
36775.44797381016
 10
61245.3378002584
 20
36815.74669637675
 10
61232.22096946741
 20
36857.34720252753
 10
61222.78038683178
 20
36899.93270842449
 10
61217.08747013647
 20
36943.17865205508
 10
61215.18464578827
 20
36986.75693587282
 10
61217.08676302967
 20
37030.33451258379
 10
61222.78038683178
 20
37073.58116332116
 10
61232.22167657418
 20
37116.16596211132
 10
61245.3378002584
 20
37157.76717536887
 10
61262.03047004188
 20
37198.06589793549
 10
61282.17099249042
 20
37236.75665968168
 10
61305.60804675285
 20
37273.54530418645
 10
61332.16202770674
 20
37308.15040295095
 10
61361.63070281269
 20
37340.31032646609
 10
61393.79062632784
 20
37369.77900157204
 10
61428.39572509233
 20
37396.33298252595
 10
61465.18366249034
 20
37419.7693296816
 10
61503.87513134331
 20
37439.91055923691
 10
61544.1738539099
 20
37456.60322902038
 10
61585.77436006066
 20
37469.7200598114
 10
61628.35986595764
 20
37479.16064244701
 10
61671.60580958822
 20
37484.8549733559
 10
61715.18338629919
 20
37486.75709059731
 10
61758.76167011693
 20
37484.85426624912
 10
61802.00761374752
 20
37479.16134955379
 10
61844.59382675127
 20
37469.72005981139
 10
62544.79571021952
 20
36987.67617468837
 10
63160.6333907312
 20
36629.62134232606
 10
63823.57216104448
 20
36165.42766078731
 10
63836.85516192908
 20
36157.54695571097
 10
63850.77385180997
 20
36150.85348292025
 10
63865.22428599029
 20
36145.39886121021
 10
63880.09474159864
 20
36141.22410277407
 10
63895.27137444325
 20
36138.36102741705
 10
63910.64104743912
 20
36136.83226255613
 10
63926.08496664702
 20
36136.6491218998
 10
63941.48575234123
 20
36137.81160544807
 10
63956.72743900973
 20
36140.31264213312
 10
63971.69264692676
 20
36144.1324329651
 10
67215.96243533388
 20
35919.38750734862
 10
67707.96243533388
 20
35919.38750734862
 10
67707.96243533388
 20
35919.38750734862
 10
67707.96243533388
 20
35869.38750734862
  0
LWPOLYLINE
  5
FF0
330
1D
100
AcDbEntity
  8
CuPads
100
AcDbPolyline
 90
       73
 70
     0
 43
0.0
 10
67713.28643533389
 20
36720.75677614224
 10
67713.36243533389
 20
36722.49977614225
 10
67713.59043533388
 20
36724.22977614224
 10
67713.96743533389
 20
36725.93277614224
 10
67714.49243533388
 20
36727.59677614224
 10
67715.16043533389
 20
36729.20877614225
 10
67715.96543533388
 20
36730.75677614224
 10
67716.90343533389
 20
36732.22877614224
 10
67717.96543533389
 20
36733.61277614224
 10
67719.14443533389
 20
36734.89877614224
 10
67720.4304353339
 20
36736.07777614224
 10
67721.81443533389
 20
36737.13977614224
 10
67723.2864353339
 20
36738.07777614224
 10
67724.83443533389
 20
36738.88277614224
 10
67726.44643533388
 20
36739.55077614224
 10
67728.11043533389
 20
36740.07577614224
 10
67729.81343533389
 20
36740.45277614224
 10
67731.5434353339
 20
36740.68077614224
 10
67733.28643533389
 20
36740.75677614224
 10
67735.02943533388
 20
36740.68077614224
 10
67736.75943533389
 20
36740.45277614224
 10
67738.46243533388
 20
36740.07577614224
 10
67740.12643533389
 20
36739.55077614224
 10
67741.73843533389
 20
36738.88277614224
 10
67743.28643533389
 20
36738.07777614224
 10
67744.75843533389
 20
36737.13977614224
 10
67746.14243533389
 20
36736.07777614224
 10
67747.42843533388
 20
36734.89877614224
 10
67748.60743533389
 20
36733.61277614224
 10
67749.6694353339
 20
36732.22877614224
 10
67750.60743533389
 20
36730.75677614224
 10
67751.41243533388
 20
36729.20877614225
 10
67752.08043533389
 20
36727.59677614224
 10
67752.60543533388
 20
36725.93277614224
 10
67752.98243533389
 20
36724.22977614224
 10
67753.2104353339
 20
36722.49977614225
 10
67753.2864353339
 20
36720.75677614224
 10
67753.2104353339
 20
36719.01377614224
 10
67752.98243533389
 20
36717.28377614224
 10
67752.60543533388
 20
36715.58077614224
 10
67752.08043533389
 20
36713.91677614225
 10
67751.41243533388
 20
36712.30477614225
 10
67750.60743533389
 20
36710.75677614224
 10
67749.6694353339
 20
36709.28477614225
 10
67748.60743533389
 20
36707.90077614224
 10
67747.42843533388
 20
36706.61477614224
 10
67746.14243533389
 20
36705.43577614224
 10
67744.75843533389
 20
36704.37377614224
 10
67743.28643533389
 20
36703.43577614224
 10
67741.73843533389
 20
36702.63077614224
 10
67740.12643533389
 20
36701.96277614224
 10
67738.46243533388
 20
36701.43777614224
 10
67736.75943533389
 20
36701.06077614224
 10
67735.02943533388
 20
36700.83277614224
 10
67733.28643533389
 20
36700.75677614224
 10
67731.54543533388
 20
36700.83277614224
 10
67729.81543533389
 20
36701.06077614224
 10
67728.11143533389
 20
36701.43777614224
 10
67726.44743533389
 20
36701.96277614224
 10
67724.8354353339
 20
36702.62977614226
 10
67723.28743533388
 20
36703.43577614224
 10
67721.81643533389
 20
36704.37277614224
 10
67720.43143533388
 20
36705.43477614224
 10
67719.14543533389
 20
36706.61377614224
 10
67717.96643533389
 20
36707.89977614224
 10
67716.90443533388
 20
36709.28477614225
 10
67715.96643533388
 20
36710.75577614224
 10
67715.16043533389
 20
36712.30377614226
 10
67714.49343533389
 20
36713.91577614224
 10
67713.96843533389
 20
36715.57977614225
 10
67713.59043533388
 20
36717.28277614224
 10
67713.36243533389
 20
36719.01277614224
 10
67713.28643533389
 20
36720.75577614223
  0
LWPOLYLINE
  5
FF1
330
1D
100
AcDbEntity
  8
CuPads
100
AcDbPolyline
 90
       73
 70
     0
 43
0.0
 10
67665.61943533388
 20
36899.51077614224
 10
67665.69543533388
 20
36901.25377614224
 10
67665.92343533388
 20
36902.98377614224
 10
67666.30043533389
 20
36904.68677614224
 10
67666.82543533389
 20
36906.35077614224
 10
67667.49343533389
 20
36907.96277614224
 10
67668.29843533388
 20
36909.51077614224
 10
67669.23643533389
 20
36910.98277614224
 10
67670.29843533388
 20
36912.36677614224
 10
67671.47743533389
 20
36913.65277614224
 10
67672.76343533388
 20
36914.83177614224
 10
67674.14743533389
 20
36915.89377614224
 10
67675.61943533388
 20
36916.83177614224
 10
67677.16743533389
 20
36917.63677614224
 10
67678.77943533388
 20
36918.30477614225
 10
67680.44343533389
 20
36918.82977614224
 10
67682.14643533388
 20
36919.20677614224
 10
67683.87643533389
 20
36919.43477614224
 10
67685.61943533388
 20
36919.51077614224
 10
67687.36243533389
 20
36919.43477614224
 10
67689.09243533389
 20
36919.20677614224
 10
67690.79543533388
 20
36918.82977614224
 10
67692.45943533389
 20
36918.30477614225
 10
67694.07143533388
 20
36917.63677614224
 10
67695.61943533388
 20
36916.83177614224
 10
67697.09143533389
 20
36915.89377614224
 10
67698.47543533389
 20
36914.83177614224
 10
67699.76143533389
 20
36913.65277614224
 10
67700.94043533389
 20
36912.36677614224
 10
67702.00243533388
 20
36910.98277614224
 10
67702.94043533389
 20
36909.51077614224
 10
67703.74543533388
 20
36907.96277614224
 10
67704.41343533389
 20
36906.35077614224
 10
67704.93843533389
 20
36904.68677614224
 10
67705.31543533389
 20
36902.98377614224
 10
67705.54343533389
 20
36901.25377614224
 10
67705.61943533388
 20
36899.51077614224
 10
67705.54343533389
 20
36897.76777614224
 10
67705.31543533389
 20
36896.03777614224
 10
67704.93843533389
 20
36894.33477614224
 10
67704.41343533389
 20
36892.67077614224
 10
67703.74543533388
 20
36891.05877614224
 10
67702.94043533389
 20
36889.51077614224
 10
67702.00243533388
 20
36888.03877614224
 10
67700.94043533389
 20
36886.65477614224
 10
67699.76143533389
 20
36885.36877614224
 10
67698.47543533389
 20
36884.18977614225
 10
67697.09143533389
 20
36883.12777614224
 10
67695.61943533388
 20
36882.18977614225
 10
67694.07143533388
 20
36881.38477614224
 10
67692.45943533389
 20
36880.71677614224
 10
67690.79543533388
 20
36880.19177614224
 10
67689.09243533389
 20
36879.81477614225
 10
67687.36243533389
 20
36879.58677614224
 10
67685.61943533388
 20
36879.51077614224
 10
67683.87843533388
 20
36879.58677614224
 10
67682.14843533389
 20
36879.81477614225
 10
67680.44443533389
 20
36880.19177614224
 10
67678.78043533388
 20
36880.71677614224
 10
67677.16843533389
 20
36881.38377614224
 10
67675.62043533388
 20
36882.18977614225
 10
67674.14943533389
 20
36883.12677614224
 10
67672.76443533388
 20
36884.18877614224
 10
67671.47843533389
 20
36885.36777614225
 10
67670.29943533389
 20
36886.65377614224
 10
67669.23743533389
 20
36888.03877614224
 10
67668.29943533388
 20
36889.50977614224
 10
67667.49343533389
 20
36891.05777614224
 10
67666.82643533389
 20
36892.66977614224
 10
67666.30143533387
 20
36894.33377614224
 10
67665.92343533388
 20
36896.03677614224
 10
67665.69543533388
 20
36897.76677614224
 10
67665.61943533388
 20
36899.50977614224
  0
LWPOLYLINE
  5
FF2
330
1D
100
AcDbEntity
  8
CuPads
100
AcDbPolyline
 90
       73
 70
     0
 43
0.0
 10
67612.92543533389
 20
37063.34577614224
 10
67613.00143533389
 20
37065.08877614224
 10
67613.22943533389
 20
37066.81877614224
 10
67613.60643533389
 20
37068.52177614224
 10
67614.13143533389
 20
37070.18577614224
 10
67614.79943533388
 20
37071.79777614224
 10
67615.60443533389
 20
37073.34577614223
 10
67616.54243533389
 20
37074.81777614224
 10
67617.6044353339
 20
37076.20177614224
 10
67618.78343533388
 20
37077.48777614224
 10
67620.06943533389
 20
37078.66677614224
 10
67621.45343533388
 20
37079.72877614224
 10
67622.92543533389
 20
37080.66677614224
 10
67624.47343533389
 20
37081.47177614224
 10
67626.0854353339
 20
37082.13977614224
 10
67627.74943533388
 20
37082.66477614225
 10
67629.45243533389
 20
37083.04177614225
 10
67631.18243533389
 20
37083.26977614225
 10
67632.92543533389
 20
37083.34577614223
 10
67634.6684353339
 20
37083.26977614225
 10
67636.39843533389
 20
37083.04177614225
 10
67638.10143533389
 20
37082.66477614225
 10
67639.76543533389
 20
37082.13977614224
 10
67641.37743533388
 20
37081.47177614224
 10
67642.92543533389
 20
37080.66677614224
 10
67644.39743533388
 20
37079.72877614224
 10
67645.78143533389
 20
37078.66677614224
 10
67647.06743533388
 20
37077.48777614224
 10
67648.24643533389
 20
37076.20177614224
 10
67649.30843533389
 20
37074.81777614224
 10
67650.24643533388
 20
37073.34577614223
 10
67651.05143533387
 20
37071.79777614224
 10
67651.71943533388
 20
37070.18577614224
 10
67652.24443533388
 20
37068.52177614224
 10
67652.62143533388
 20
37066.81877614224
 10
67652.84943533389
 20
37065.08877614224
 10
67652.92543533389
 20
37063.34577614224
 10
67652.84943533389
 20
37061.60277614225
 10
67652.62143533388
 20
37059.87277614223
 10
67652.24443533388
 20
37058.16977614224
 10
67651.71943533388
 20
37056.50577614224
 10
67651.05143533387
 20
37054.89377614224
 10
67650.24643533388
 20
37053.34577614223
 10
67649.30843533389
 20
37051.87377614224
 10
67648.24643533389
 20
37050.48977614224
 10
67647.06743533388
 20
37049.20377614224
 10
67645.78143533389
 20
37048.02477614224
 10
67644.39743533388
 20
37046.96277614224
 10
67642.92543533389
 20
37046.02477614224
 10
67641.37743533388
 20
37045.21977614224
 10
67639.76543533389
 20
37044.55177614224
 10
67638.10143533389
 20
37044.02677614225
 10
67636.39843533389
 20
37043.64977614224
 10
67634.6684353339
 20
37043.42177614223
 10
67632.92543533389
 20
37043.34577614223
 10
67631.18443533388
 20
37043.42177614223
 10
67629.45443533388
 20
37043.64977614224
 10
67627.75043533388
 20
37044.02677614225
 10
67626.08643533388
 20
37044.55177614224
 10
67624.47443533389
 20
37045.21877614224
 10
67622.92643533388
 20
37046.02477614224
 10
67621.45543533389
 20
37046.96177614224
 10
67620.07043533388
 20
37048.02377614224
 10
67618.78443533388
 20
37049.20277614224
 10
67617.60543533388
 20
37050.48877614224
 10
67616.54343533389
 20
37051.87377614224
 10
67615.60543533388
 20
37053.34477614224
 10
67614.79943533388
 20
37054.89277614224
 10
67614.13243533389
 20
37056.50477614225
 10
67613.60743533389
 20
37058.16877614224
 10
67613.22943533389
 20
37059.87177614224
 10
67613.00143533389
 20
37061.60177614224
 10
67612.92543533389
 20
37063.34477614225
  0
LWPOLYLINE
  5
FF3
330
1D
100
AcDbEntity
  8
CuPads
100
AcDbPolyline
 90
       73
 70
     0
 43
0.0
 10
67732.92543533389
 20
37083.34577614223
 10
67734.66843533389
 20
37083.26977614225
 10
67736.39843533389
 20
37083.04177614225
 10
67738.10143533388
 20
37082.66477614225
 10
67739.76543533389
 20
37082.13977614224
 10
67741.37743533388
 20
37081.47177614224
 10
67742.92543533389
 20
37080.66677614224
 10
67744.39743533388
 20
37079.72877614224
 10
67745.78143533389
 20
37078.66677614224
 10
67747.06743533388
 20
37077.48777614224
 10
67748.24643533388
 20
37076.20177614224
 10
67749.30843533389
 20
37074.81777614224
 10
67750.24643533389
 20
37073.34577614223
 10
67751.05143533388
 20
37071.79777614224
 10
67751.71943533388
 20
37070.18577614224
 10
67752.24443533388
 20
37068.52177614224
 10
67752.62143533389
 20
37066.81877614224
 10
67752.84943533389
 20
37065.08877614224
 10
67752.92543533389
 20
37063.34577614224
 10
67752.84943533389
 20
37061.60277614225
 10
67752.62143533389
 20
37059.87277614223
 10
67752.24443533388
 20
37058.16977614224
 10
67751.71943533388
 20
37056.50577614224
 10
67751.05143533388
 20
37054.89377614224
 10
67750.24643533389
 20
37053.34577614223
 10
67749.30843533389
 20
37051.87377614224
 10
67748.24643533388
 20
37050.48977614224
 10
67747.06743533388
 20
37049.20377614224
 10
67745.78143533389
 20
37048.02477614224
 10
67744.39743533388
 20
37046.96277614224
 10
67742.92543533389
 20
37046.02477614224
 10
67741.37743533388
 20
37045.21977614224
 10
67739.76543533389
 20
37044.55177614224
 10
67738.10143533388
 20
37044.02677614225
 10
67736.39843533389
 20
37043.64977614224
 10
67734.66843533389
 20
37043.42177614223
 10
67732.92543533389
 20
37043.34577614223
 10
67731.18243533389
 20
37043.42177614223
 10
67729.45243533389
 20
37043.64977614224
 10
67727.74943533388
 20
37044.02677614225
 10
67726.08543533389
 20
37044.55177614224
 10
67724.47343533388
 20
37045.21977614224
 10
67722.92543533389
 20
37046.02477614224
 10
67721.45343533388
 20
37046.96277614224
 10
67720.06943533389
 20
37048.02477614224
 10
67718.78343533388
 20
37049.20377614224
 10
67717.6044353339
 20
37050.48977614224
 10
67716.54243533388
 20
37051.87377614224
 10
67715.60443533389
 20
37053.34577614223
 10
67714.79943533389
 20
37054.89377614224
 10
67714.1314353339
 20
37056.50577614224
 10
67713.60643533388
 20
37058.16977614224
 10
67713.22943533389
 20
37059.87277614223
 10
67713.00143533389
 20
37061.60277614225
 10
67712.92543533389
 20
37063.34577614224
 10
67713.00143533389
 20
37065.08677614224
 10
67713.22943533389
 20
37066.81677614224
 10
67713.60643533388
 20
37068.52077614223
 10
67714.1314353339
 20
37070.18477614224
 10
67714.79843533388
 20
37071.79677614223
 10
67715.60443533389
 20
37073.34477614224
 10
67716.54143533388
 20
37074.81577614224
 10
67717.60343533389
 20
37076.20077614224
 10
67718.78243533388
 20
37077.48677614224
 10
67720.06843533389
 20
37078.66577614224
 10
67721.45343533388
 20
37079.72777614225
 10
67722.92443533388
 20
37080.66577614224
 10
67724.47243533388
 20
37081.47177614224
 10
67726.08443533389
 20
37082.13877614224
 10
67727.74843533389
 20
37082.66377614224
 10
67729.45143533389
 20
37083.04177614225
 10
67731.18143533388
 20
37083.26977614225
 10
67732.92443533389
 20
37083.34577614223
  0
LWPOLYLINE
  5
FF4
330
1D
100
AcDbEntity
  8
CuPads
100
AcDbPolyline
 90
       73
 70
     0
 43
0.0
 10
67852.92543533389
 20
37063.34577614224
 10
67852.84943533389
 20
37061.60277614225
 10
67852.62143533389
 20
37059.87277614223
 10
67852.24443533388
 20
37058.16977614224
 10
67851.71943533389
 20
37056.50577614224
 10
67851.05143533388
 20
37054.89377614224
 10
67850.24643533389
 20
37053.34577614223
 10
67849.30843533389
 20
37051.87377614224
 10
67848.24643533388
 20
37050.48977614224
 10
67847.06743533388
 20
37049.20377614224
 10
67845.78143533389
 20
37048.02477614224
 10
67844.39743533388
 20
37046.96277614224
 10
67842.92543533389
 20
37046.02477614224
 10
67841.37743533388
 20
37045.21977614224
 10
67839.76543533388
 20
37044.55177614224
 10
67838.10143533388
 20
37044.02677614225
 10
67836.39843533388
 20
37043.64977614224
 10
67834.66843533389
 20
37043.42177614223
 10
67832.92543533389
 20
37043.34577614223
 10
67831.18243533388
 20
37043.42177614223
 10
67829.45243533389
 20
37043.64977614224
 10
67827.74943533389
 20
37044.02677614225
 10
67826.08543533389
 20
37044.55177614224
 10
67824.47343533388
 20
37045.21977614224
 10
67822.92543533389
 20
37046.02477614224
 10
67821.45343533388
 20
37046.96277614224
 10
67820.06943533389
 20
37048.02477614224
 10
67818.78343533389
 20
37049.20377614224
 10
67817.60443533389
 20
37050.48977614224
 10
67816.54243533389
 20
37051.87377614224
 10
67815.60443533389
 20
37053.34577614223
 10
67814.79943533389
 20
37054.89377614224
 10
67814.1314353339
 20
37056.50577614224
 10
67813.60643533389
 20
37058.16977614224
 10
67813.22943533389
 20
37059.87277614223
 10
67813.00143533389
 20
37061.60277614225
 10
67812.92543533389
 20
37063.34577614224
 10
67813.00143533389
 20
37065.08877614224
 10
67813.22943533389
 20
37066.81877614224
 10
67813.60643533389
 20
37068.52177614224
 10
67814.1314353339
 20
37070.18577614224
 10
67814.79943533389
 20
37071.79777614224
 10
67815.60443533389
 20
37073.34577614223
 10
67816.54243533389
 20
37074.81777614224
 10
67817.60443533389
 20
37076.20177614224
 10
67818.78343533389
 20
37077.48777614224
 10
67820.06943533389
 20
37078.66677614224
 10
67821.45343533388
 20
37079.72877614224
 10
67822.92543533389
 20
37080.66677614224
 10
67824.47343533388
 20
37081.47177614224
 10
67826.08543533389
 20
37082.13977614224
 10
67827.74943533389
 20
37082.66477614225
 10
67829.45243533389
 20
37083.04177614225
 10
67831.18243533388
 20
37083.26977614225
 10
67832.92543533389
 20
37083.34577614223
 10
67834.66743533389
 20
37083.26977614225
 10
67836.39743533388
 20
37083.04177614225
 10
67838.1004353339
 20
37082.66477614225
 10
67839.76443533388
 20
37082.13977614224
 10
67841.37643533389
 20
37081.47277614224
 10
67842.92443533389
 20
37080.66677614224
 10
67844.39643533388
 20
37079.72977614224
 10
67845.78043533389
 20
37078.66777614224
 10
67847.0664353339
 20
37077.48877614224
 10
67848.24543533388
 20
37076.20277614224
 10
67849.30743533389
 20
37074.81777614224
 10
67850.24543533388
 20
37073.34677614224
 10
67851.05143533388
 20
37071.79877614224
 10
67851.71943533389
 20
37070.18677614224
 10
67852.24343533389
 20
37068.52277614224
 10
67852.62143533389
 20
37066.81977614224
 10
67852.84943533389
 20
37065.08977614224
 10
67852.92543533389
 20
37063.34677614224
  0
LWPOLYLINE
  5
FF5
330
1D
100
AcDbEntity
  8
CuPads
100
AcDbPolyline
 90
       73
 70
     0
 43
0.0
 10
67805.61943533387
 20
36899.51077614224
 10
67805.54343533389
 20
36897.76777614224
 10
67805.31543533389
 20
36896.03777614224
 10
67804.93843533389
 20
36894.33477614224
 10
67804.41343533389
 20
36892.67077614224
 10
67803.74543533389
 20
36891.05877614224
 10
67802.94043533388
 20
36889.51077614224
 10
67802.00243533388
 20
36888.03877614224
 10
67800.94043533389
 20
36886.65477614224
 10
67799.76143533389
 20
36885.36877614224
 10
67798.4754353339
 20
36884.18977614225
 10
67797.09143533389
 20
36883.12777614224
 10
67795.61943533388
 20
36882.18977614225
 10
67794.07143533388
 20
36881.38477614224
 10
67792.45943533389
 20
36880.71677614224
 10
67790.79543533389
 20
36880.19177614224
 10
67789.09243533389
 20
36879.81477614225
 10
67787.3624353339
 20
36879.58677614224
 10
67785.61943533388
 20
36879.51077614224
 10
67783.87643533389
 20
36879.58677614224
 10
67782.14643533388
 20
36879.81477614225
 10
67780.44343533388
 20
36880.19177614224
 10
67778.77943533388
 20
36880.71677614224
 10
67777.16743533389
 20
36881.38477614224
 10
67775.61943533388
 20
36882.18977614225
 10
67774.14743533388
 20
36883.12777614224
 10
67772.76343533388
 20
36884.18977614225
 10
67771.47743533388
 20
36885.36877614224
 10
67770.29843533388
 20
36886.65477614224
 10
67769.23643533389
 20
36888.03877614224
 10
67768.29843533388
 20
36889.51077614224
 10
67767.49343533388
 20
36891.05877614224
 10
67766.82543533389
 20
36892.67077614224
 10
67766.30043533389
 20
36894.33477614224
 10
67765.92343533388
 20
36896.03777614224
 10
67765.69543533388
 20
36897.76777614224
 10
67765.61943533388
 20
36899.51077614224
 10
67765.69543533388
 20
36901.25377614224
 10
67765.92343533388
 20
36902.98377614224
 10
67766.30043533389
 20
36904.68677614224
 10
67766.82543533389
 20
36906.35077614224
 10
67767.49343533388
 20
36907.96277614224
 10
67768.29843533388
 20
36909.51077614224
 10
67769.23643533389
 20
36910.98277614224
 10
67770.29843533388
 20
36912.36677614224
 10
67771.47743533388
 20
36913.65277614224
 10
67772.76343533388
 20
36914.83177614224
 10
67774.14743533388
 20
36915.89377614224
 10
67775.61943533388
 20
36916.83177614224
 10
67777.16743533389
 20
36917.63677614224
 10
67778.77943533388
 20
36918.30477614225
 10
67780.44343533388
 20
36918.82977614224
 10
67782.14643533388
 20
36919.20677614224
 10
67783.87643533389
 20
36919.43477614224
 10
67785.61943533388
 20
36919.51077614224
 10
67787.36143533389
 20
36919.43477614224
 10
67789.09143533389
 20
36919.20677614224
 10
67790.79443533389
 20
36918.82977614224
 10
67792.45843533389
 20
36918.30477614225
 10
67794.07043533388
 20
36917.63777614224
 10
67795.61843533389
 20
36916.83177614224
 10
67797.09043533388
 20
36915.89477614225
 10
67798.47443533389
 20
36914.83277614224
 10
67799.76043533388
 20
36913.65377614224
 10
67800.93943533389
 20
36912.36777614224
 10
67802.00143533389
 20
36910.98277614224
 10
67802.93943533388
 20
36909.51177614224
 10
67803.74543533389
 20
36907.96377614224
 10
67804.41343533389
 20
36906.35177614224
 10
67804.93743533389
 20
36904.68777614224
 10
67805.31543533389
 20
36902.98477614226
 10
67805.54343533389
 20
36901.25477614225
 10
67805.61943533387
 20
36899.51177614224
  0
LWPOLYLINE
  5
FF6
330
1D
100
AcDbEntity
  8
CuPads
100
AcDbPolyline
 90
       73
 70
     1
 43
0.0
 10
64907.35943533389
 20
38412.92977614225
 10
67169.32143533388
 20
36092.76877614224
 10
67707.96243533388
 20
36092.76877614224
 10
67707.96243533388
 20
36142.76877614224
 10
67215.96243533388
 20
36142.76877614224
 10
65102.53043533388
 20
38548.10777614224
 10
65089.24743533389
 20
38555.98877614225
 10
65076.70143533388
 20
38564.99777614224
 10
65064.98943533388
 20
38575.06577614223
 10
65054.19843533389
 20
38586.11577614224
 10
65044.41143533389
 20
38598.06477614224
 10
65035.70443533388
 20
38610.82077614224
 10
65028.14143533389
 20
38624.28777614224
 10
65021.78043533389
 20
38638.36277614224
 10
65016.67143533389
 20
38652.93777614224
 10
65012.85143533388
 20
38667.90277614224
 10
64872.31743533389
 20
39464.90577614224
 10
64690.03743533388
 20
40153.55177614224
 10
64535.77643533389
 20
40989.52577614224
 10
64512.33943533389
 20
41026.31477614224
 10
64485.78543533389
 20
41060.91977614225
 10
64456.31643533388
 20
41093.07977614224
 10
64424.15743533389
 20
41122.54877614224
 10
64389.55143533388
 20
41149.10177614223
 10
64352.76343533389
 20
41172.53877614224
 10
64314.07243533389
 20
41192.67977614224
 10
64273.77343533387
 20
41209.37177614224
 10
64232.1724353339
 20
41222.48877614224
 10
64189.58743533389
 20
41231.92977614223
 10
64146.34143533389
 20
41237.62277614223
 10
64102.76343533388
 20
41239.52577614224
 10
64059.18543533388
 20
41237.62277614223
 10
64015.93943533389
 20
41231.92977614223
 10
63973.35343533389
 20
41222.48877614224
 10
63931.75343533388
 20
41209.37177614224
 10
63891.45443533388
 20
41192.67977614224
 10
63852.76343533389
 20
41172.53777614224
 10
63815.9754353339
 20
41149.10177614223
 10
63781.36943533387
 20
41122.54777614223
 10
63749.21043533388
 20
41093.07877614224
 10
63719.74143533389
 20
41060.91877614224
 10
63693.18743533389
 20
41026.31377614224
 10
63669.75043533389
 20
40989.52577614224
 10
63649.60943533389
 20
40950.83477614225
 10
63632.91743533388
 20
40910.53577614223
 10
63619.80043533389
 20
40868.93477614225
 10
63610.35943533388
 20
40826.34977614224
 10
63604.66643533388
 20
40783.10277614225
 10
63602.76343533389
 20
40739.52577614224
 10
63604.66643533388
 20
40695.94777614224
 10
63610.36043533388
 20
40652.70177614223
 10
63619.80143533388
 20
40610.11577614223
 10
63632.91743533388
 20
40568.51577614223
 10
63649.61043533389
 20
40528.21677614223
 10
63669.75143533389
 20
40489.52577614223
 10
64419.07543533388
 20
39844.77777614223
 10
64462.36743533389
 20
39797.27377614225
 10
64501.35443533389
 20
39746.17677614224
 10
64535.73943533387
 20
39691.87677614224
 10
64565.26143533388
 20
39634.78677614224
 10
64589.69443533389
 20
39575.33977614225
 10
64608.85443533388
 20
39513.99077614224
 10
64778.58843533389
 20
38551.38177614224
 10
64779.05043533389
 20
38549.95277614224
 10
64785.87343533389
 20
38531.81877614225
 10
64794.25143533389
 20
38514.34877614225
 10
64804.11943533389
 20
38497.67477614225
 10
64815.40243533389
 20
38481.92477614225
 10
64828.01643533389
 20
38467.21877614224
 10
64841.86343533388
 20
38453.66677614224
 10
64856.83943533389
 20
38441.37477614225
 10
64872.82943533388
 20
38430.43377614224
 10
64889.71243533389
 20
38420.92777614224
  0
VIEWPORT
  5
9B2
102
{ACAD_XDICTIONARY
360
9B3
102
}
330
1B
100
AcDbEntity
 67
     1
  8
0
  6
ByBlock
348
94B
100
AcDbViewport
 10
5.249999639556164
 20
3.999999883606678
 30
0.0
 40
21.09726957472711
 41
9.201883602942466
 68
     1
 69
     1
 12
5.249999639556164
 22
3.999999883606678
 13
0.0
 23
0.0
 14
10.0
 24
10.0
 15
10.0
 25
10.0
 16
0.0
 26
0.0
 36
1.0
 17
0.0
 27
0.0
 37
0.0
 42
50.0
 43
0.0
 44
0.0
 45
9.201883602942466
 50
0.0
 51
0.0
 72
   100
 90
   819232
  1

281
     0
 71
     1
 74
     0
110
0.0
120
0.0
130
0.0
111
1.0
121
0.0
131
0.0
112
0.0
122
1.0
132
0.0
 79
     0
146
0.0
170
     0
 61
     5
292
     1
282
     1
141
0.0
142
0.0
 63
   250
421
  3355443
  0
VIEWPORT
  5
9B7
102
{ACAD_XDICTIONARY
360
9B8
102
}
330
1B
100
AcDbEntity
 67
     1
  8
0
  6
ByBlock
348
94B
100
AcDbViewport
 10
5.24999976158142
 20
3.999999761581421
 30
0.0
 40
8.399999618530275
 41
6.399999618530272
 68
     2
 69
     2
 12
0.0
 22
0.0999999999985448
 13
0.0
 23
0.0
 14
0.5
 24
0.5
 15
0.5
 25
0.5
 16
0.0
 26
0.0
 36
1.0
 17
0.0
 27
0.0
 37
0.0
 42
50.0
 43
0.0
 44
0.0
 45
89818.27435456111
 50
0.0
 51
0.0
 72
   100
 90
   819296
  1

281
     0
 71
     1
 74
     0
110
0.0
120
0.0
130
0.0
111
1.0
121
0.0
131
0.0
112
0.0
122
1.0
132
0.0
 79
     0
146
0.0
170
     0
 61
     5
292
     1
282
     1
141
0.0
142
0.0
 63
   250
421
  3355443
  0
ENDSEC
  0
SECTION
  2
OBJECTS
  0
DICTIONARY
  5
C
330
0
100
AcDbDictionary
281
     1
  3
ACAD_CIP_PREVIOUS_PRODUCT_INFO
350
9A5
  3
ACAD_COLOR
350
99F
  3
ACAD_DETAILVIEWSTYLE
350
99C
  3
ACAD_GROUP
350
D
  3
ACAD_LAYOUT
350
1A
  3
ACAD_MATERIAL
350
95F
  3
ACAD_MLEADERSTYLE
350
965
  3
ACAD_MLINESTYLE
350
17
  3
ACAD_PLOTSETTINGS
350
19
  3
ACAD_PLOTSTYLENAME
350
E
  3
ACAD_SCALELIST
350
930
  3
ACAD_SECTIONVIEWSTYLE
350
99D
  3
ACAD_TABLESTYLE
350
963
  3
ACAD_VISUALSTYLE
350
946
  3
ACDB_RECOMPOSE_DATA
350
FF8
  3
AcDbVariableDictionary
350
967
  0
DICTIONARY
  5
9A9
330
2
100
AcDbDictionary
280
     1
281
     1
  3
ACAD_LAYERSTATES
360
9AA
  0
DICTIONARY
  5
9D0
330
1D
100
AcDbDictionary
280
     1
281
     1
  3
ACAD_SORTENTS
360
9F1
  0
DICTIONARY
  5
E8B
330
E79
100
AcDbDictionary
280
     1
281
     1
  3
ACAD_SORTENTS
360
E8C
  0
DICTIONARY
  5
9B3
330
9B2
100
AcDbDictionary
280
     1
281
     1
  3
ASDK_XREC_ANNOTATION_SCALE_INFO
360
9B4
  0
DICTIONARY
  5
9B8
330
9B7
100
AcDbDictionary
280
     1
281
     1
  3
ASDK_XREC_ANNOTATION_SCALE_INFO
360
9B9
  0
XRECORD
  5
9A5
102
{ACAD_REACTORS
330
C
102
}
330
C
100
AcDbXrecord
280
     1
300
ACD
300
2022
300

  0
DICTIONARY
  5
99F
102
{ACAD_REACTORS
330
C
102
}
330
C
100
AcDbDictionary
281
     1
  0
DICTIONARY
  5
99C
102
{ACAD_REACTORS
330
C
102
}
330
C
100
AcDbDictionary
281
     1
  3
Imperial24
350
9A1
  0
DICTIONARY
  5
D
102
{ACAD_REACTORS
330
C
102
}
330
C
100
AcDbDictionary
281
     1
  0
DICTIONARY
  5
1A
102
{ACAD_REACTORS
330
C
102
}
330
C
100
AcDbDictionary
281
     1
  3
Layout1
350
1C
  3
Model
350
1E
  0
DICTIONARY
  5
95F
102
{ACAD_REACTORS
330
C
102
}
330
C
100
AcDbDictionary
281
     1
  3
ByBlock
350
961
  3
ByLayer
350
960
  3
Global
350
962
  0
DICTIONARY
  5
965
102
{ACAD_REACTORS
330
C
102
}
330
C
100
AcDbDictionary
281
     1
  3
Standard
350
966
  0
DICTIONARY
  5
17
102
{ACAD_REACTORS
330
C
102
}
330
C
100
AcDbDictionary
281
     1
  3
Standard
350
18
  0
DICTIONARY
  5
19
102
{ACAD_REACTORS
330
C
102
}
330
C
100
AcDbDictionary
281
     1
  0
ACDBDICTIONARYWDFLT
  5
E
102
{ACAD_REACTORS
330
C
102
}
330
C
100
AcDbDictionary
281
     1
  3
Normal
350
F
100
AcDbDictionaryWithDefault
340
F
  0
DICTIONARY
  5
930
102
{ACAD_REACTORS
330
C
102
}
330
C
100
AcDbDictionary
281
     1
  3
A0
350
931
  3
A1
350
932
  3
A2
350
933
  3
A3
350
934
  3
A4
350
935
  3
A5
350
936
  3
A6
350
937
  3
A7
350
938
  3
A8
350
939
  3
A9
350
93A
  3
B1
350
93B
  3
B2
350
93C
  3
B3
350
93D
  3
B4
350
93E
  3
B5
350
93F
  3
B6
350
940
  3
B7
350
941
  0
DICTIONARY
  5
99D
102
{ACAD_REACTORS
330
C
102
}
330
C
100
AcDbDictionary
281
     1
  3
Imperial24
350
9A0
  0
DICTIONARY
  5
963
102
{ACAD_REACTORS
330
C
102
}
330
C
100
AcDbDictionary
281
     1
  3
Standard
350
964
  0
DICTIONARY
  5
946
102
{ACAD_REACTORS
330
C
102
}
330
C
100
AcDbDictionary
281
     1
  3
2dWireframe
350
94B
  3
Basic
350
94E
  3
Brighten
350
952
  3
ColorChange
350
956
  3
Conceptual
350
950
  3
Dim
350
951
  3
EdgeColorOff
350
959
  3
Facepattern
350
955
  3
Flat
350
947
  3
FlatWithEdges
350
948
  3
Gouraud
350
949
  3
GouraudWithEdges
350
94A
  3
Hidden
350
94D
  3
JitterOff
350
957
  3
Linepattern
350
954
  3
OverhangOff
350
958
  3
Realistic
350
94F
  3
Shaded
350
95E
  3
Shaded with edges
350
95D
  3
Shades of Gray
350
95A
  3
Sketchy
350
95B
  3
Thicken
350
953
  3
Wireframe
350
94C
  3
X-Ray
350
95C
  0
XRECORD
  5
FF8
102
{ACAD_REACTORS
330
C
102
}
330
C
100
AcDbXrecord
280
     1
 90
        1
330
964
  0
DICTIONARY
  5
967
102
{ACAD_REACTORS
330
C
102
}
330
C
100
AcDbDictionary
281
     1
  3
CANNOSCALE
350
968
  3
CMLEADERSTYLE
350
99A
  3
CTABLESTYLE
350
999
  3
CVIEWDETAILSTYLE
350
CFA
  3
CVIEWSECTIONSTYLE
350
CFB
  3
MSLTSCALE
350
99B
  0
DICTIONARY
  5
9AA
102
{ACAD_REACTORS
330
9A9
102
}
330
9A9
100
AcDbDictionary
281
     1
  0
SORTENTSTABLE
  5
9F1
102
{ACAD_REACTORS
330
9D0
102
}
330
9D0
100
AcDbSortentsTable
330
1D
  0
SORTENTSTABLE
  5
E8C
102
{ACAD_REACTORS
330
E8B
102
}
330
E8B
100
AcDbSortentsTable
330
E79
  0
XRECORD
  5
9B4
102
{ACAD_REACTORS
330
9B3
102
}
330
9B3
100
AcDbXrecord
280
     1
 90
        1
340
931
  0
XRECORD
  5
9B9
102
{ACAD_REACTORS
330
9B8
102
}
330
9B8
100
AcDbXrecord
280
     1
 90
        1
340
931
  0
ACDBDETAILVIEWSTYLE
  5
9A1
102
{ACAD_REACTORS
330
99C
102
}
330
99C
100
AcDbModelDocViewStyle
 70
     0
  3
Imperial24
290
     0
300
Imperial24
 90
        0
100
AcDbDetailViewStyle
 70
     0
 71
     0
 90
        3
 71
     1
340
11
 62
   256
 40
0.24
340
0
 62
   256
 40
0.24
300

 40
0.36
280
     3
 71
     2
340
16
 90
       25
 62
   256
 71
     3
340
11
 62
   256
 40
0.24
 90
        1
 40
0.75
 90
        1
300
%<\AcVar ViewType \f "%tc1">% %<\AcVar ViewDetailId>%\PSCALE %<\AcVar ViewScale \f "%sn">%
 71
     4
340
16
 90
       25
 62
   256
340
16
 90
       25
 62
   256
280
     0
  0
LAYOUT
  5
1C
102
{ACAD_REACTORS
330
1A
102
}
330
1A
100
AcDbPlotSettings
  1

  2
none_device
  4
Letter_(8.50_x_11.00_Inches)
  6

 40
6.349999904632567
 41
6.349999904632567
 42
6.350006103515625
 43
6.350006103515625
 44
215.8999938964844
 45
279.3999938964844
 46
0.0
 47
0.0
 48
0.0
 49
0.0
140
0.0
141
0.0
142
1.0
143
1.0
 70
   688
 72
     0
 73
     1
 74
     5
  7

 75
    16
147
1.0
 76
     0
 77
     2
 78
   300
148
0.0
149
0.0
100
AcDbLayout
  1
Layout1
 70
     1
 71
     1
 10
-0.2500002402958907
 20
-0.2499999962453767
 11
10.74999951940822
 21
8.249999763458731
 12
0.0
 22
0.0
 32
0.0
 14
1.049999952316283
 24
0.7999999523162842
 34
0.0
 15
9.449999570846559
 25
7.199999570846557
 35
0.0
146
0.0
 13
0.0
 23
0.0
 33
0.0
 16
1.0
 26
0.0
 36
0.0
 17
0.0
 27
1.0
 37
0.0
 76
     0
330
1B
331
9B2
1001
ACAD_PSEXT
1000
None
1000
None
1000
Not applicable
1000
The layout will not be plotted unless a new plotter configuration name is selected.
1070
     0
  0
LAYOUT
  5
1E
102
{ACAD_REACTORS
330
1A
102
}
330
1A
100
AcDbPlotSettings
  1

  2
none_device
  4
Letter_(8.50_x_11.00_Inches)
  6

 40
6.349999999999997
 41
6.349999999999997
 42
6.350005079999997
 43
6.350005079999997
 44
215.9
 45
279.4
 46
0.0
 47
0.0
 48
0.0
 49
0.0
140
0.0
141
0.0
142
1.0
143
1.0
 70
  1712
 72
     0
 73
     0
 74
     0
  7

 75
     0
147
1.0
 76
     0
 77
     2
 78
   300
148
0.0
149
0.0
100
AcDbLayout
  1
Model
 70
     1
 71
     0
 10
0.0
 20
0.0
 11
12.0
 21
9.0
 12
0.0
 22
0.0
 32
0.0
 14
-44450.0
 24
-44450.0
 34
0.0
 15
44450.0
 25
44450.0
 35
0.0
146
0.0
 13
0.0
 23
0.0
 33
0.0
 16
1.0
 26
0.0
 36
0.0
 17
0.0
 27
1.0
 37
0.0
 76
     0
330
1D
331
24
  0
MATERIAL
  5
961
102
{ACAD_REACTORS
330
95F
102
}
330
95F
100
AcDbMaterial
  1
ByBlock
 73
     1
 78
     1
172
     1
176
     1
270
     1
274
     1
  0
MATERIAL
  5
960
102
{ACAD_REACTORS
330
95F
102
}
330
95F
100
AcDbMaterial
  1
ByLayer
 73
     1
 78
     1
172
     1
176
     1
270
     1
274
     1
  0
MATERIAL
  5
962
102
{ACAD_REACTORS
330
95F
102
}
330
95F
100
AcDbMaterial
  1
Global
 73
     1
 78
     1
172
     1
176
     1
270
     1
274
     1
  0
MLEADERSTYLE
  5
966
102
{ACAD_REACTORS
330
965
102
}
330
965
100
AcDbMLeaderStyle
179
     2
170
     2
171
     1
172
     0
 90
        2
 40
0.0
 41
0.0
173
     1
 91
-1056964608
340
14
 92
       -2
290
     1
 42
0.09
291
     1
 43
0.36
  3
Standard
 44
0.18
300

342
11
174
     1
178
     6
175
     1
176
     0
 93
-1056964608
 45
0.18
292
     0
297
     0
 46
0.18
 94
-1056964608
 47
1.0
 49
1.0
140
1.0
293
     1
141
0.0
294
     1
177
     0
142
1.0
295
     0
296
     0
143
0.125
271
     0
272
     9
273
     9
298
     0
  0
MLINESTYLE
  5
18
102
{ACAD_REACTORS
330
17
102
}
330
17
100
AcDbMlineStyle
  2
STANDARD
 70
     0
  3

 62
   256
 51
90.0
 52
90.0
 71
     2
 49
0.5
 62
   256
  6
BYLAYER
 49
-0.5
 62
   256
  6
BYLAYER
  0
ACDBPLACEHOLDER
  5
F
102
{ACAD_REACTORS
330
E
102
}
330
E
  0
SCALE
  5
931
102
{ACAD_REACTORS
330
930
102
}
330
930
100
AcDbScale
 70
     0
300
1:1
140
1.0
141
1.0
290
     1
  0
SCALE
  5
932
102
{ACAD_REACTORS
330
930
102
}
330
930
100
AcDbScale
 70
     0
300
1/128" = 1'-0"
140
0.0078125
141
12.0
290
     0
  0
SCALE
  5
933
102
{ACAD_REACTORS
330
930
102
}
330
930
100
AcDbScale
 70
     0
300
1/64" = 1'-0"
140
0.015625
141
12.0
290
     0
  0
SCALE
  5
934
102
{ACAD_REACTORS
330
930
102
}
330
930
100
AcDbScale
 70
     0
300
1/32" = 1'-0"
140
0.03125
141
12.0
290
     0
  0
SCALE
  5
935
102
{ACAD_REACTORS
330
930
102
}
330
930
100
AcDbScale
 70
     0
300
1/16" = 1'-0"
140
0.0625
141
12.0
290
     0
  0
SCALE
  5
936
102
{ACAD_REACTORS
330
930
102
}
330
930
100
AcDbScale
 70
     0
300
3/32" = 1'-0"
140
0.09375
141
12.0
290
     0
  0
SCALE
  5
937
102
{ACAD_REACTORS
330
930
102
}
330
930
100
AcDbScale
 70
     0
300
1/8" = 1'-0"
140
0.125
141
12.0
290
     0
  0
SCALE
  5
938
102
{ACAD_REACTORS
330
930
102
}
330
930
100
AcDbScale
 70
     0
300
3/16" = 1'-0"
140
0.1875
141
12.0
290
     0
  0
SCALE
  5
939
102
{ACAD_REACTORS
330
930
102
}
330
930
100
AcDbScale
 70
     0
300
1/4" = 1'-0"
140
0.25
141
12.0
290
     0
  0
SCALE
  5
93A
102
{ACAD_REACTORS
330
930
102
}
330
930
100
AcDbScale
 70
     0
300
3/8" = 1'-0"
140
0.375
141
12.0
290
     0
  0
SCALE
  5
93B
102
{ACAD_REACTORS
330
930
102
}
330
930
100
AcDbScale
 70
     0
300
1/2" = 1'-0"
140
0.5
141
12.0
290
     0
  0
SCALE
  5
93C
102
{ACAD_REACTORS
330
930
102
}
330
930
100
AcDbScale
 70
     0
300
3/4" = 1'-0"
140
0.75
141
12.0
290
     0
  0
SCALE
  5
93D
102
{ACAD_REACTORS
330
930
102
}
330
930
100
AcDbScale
 70
     0
300
1" = 1'-0"
140
1.0
141
12.0
290
     0
  0
SCALE
  5
93E
102
{ACAD_REACTORS
330
930
102
}
330
930
100
AcDbScale
 70
     0
300
1-1/2" = 1'-0"
140
1.5
141
12.0
290
     0
  0
SCALE
  5
93F
102
{ACAD_REACTORS
330
930
102
}
330
930
100
AcDbScale
 70
     0
300
3" = 1'-0"
140
3.0
141
12.0
290
     0
  0
SCALE
  5
940
102
{ACAD_REACTORS
330
930
102
}
330
930
100
AcDbScale
 70
     0
300
6" = 1'-0"
140
6.0
141
12.0
290
     0
  0
SCALE
  5
941
102
{ACAD_REACTORS
330
930
102
}
330
930
100
AcDbScale
 70
     0
300
1'-0" = 1'-0"
140
12.0
141
12.0
290
     0
  0
ACDBSECTIONVIEWSTYLE
  5
9A0
102
{ACAD_REACTORS
330
99D
102
}
330
99D
100
AcDbModelDocViewStyle
 70
     0
  3
Imperial24
290
     0
300
Imperial24
 90
        0
100
AcDbSectionViewStyle
 70
     0
 71
     0
 90
       78
 71
     1
340
11
 62
   256
 40
0.24
340
0
340
0
 62
   256
 40
0.24
300
I, O, Q, S, X, Z
 40
0.48
 90
        3
 40
0.18
 90
        1
 71
     2
340
16
 90
       25
 62
   256
340
16
 90
       50
 62
   256
 40
0.24
 40
0.0
 40
0.24
 71
     3
340
11
 62
   256
 40
0.24
 90
        1
 40
0.75
 90
        1
300
%<\AcVar ViewType \f "%tc1">% %<\AcVar ViewSectionStartId>%-%<\AcVar ViewSectionEndId>%\PSCALE %<\AcVar ViewScale \f "%sn">%
 71
     4
 62
   256
 62
   257
300
ANSI31
 40
1.0
 90
        0
290
     0
290
     0
 90
        6
 40
0.0
 40
1.570796326794896
 40
0.2617993877991494
 40
1.308996938995747
 40
-0.2617993877991494
 40
1.832595714594044
  0
TABLESTYLE
  5
964
102
{ACAD_XDICTIONARY
360
F9B
102
}
102
{ACAD_REACTORS
330
963
102
}
330
963
100
AcDbTableStyle
280
     0
  3
Standard
 70
     0
 71
     0
 40
0.06
 41
0.06
280
     0
281
     0
  7
Standard
140
0.18
170
     2
 62
     0
 63
     7
283
     0
 90
        4
 91
        0
  1

274
    -2
284
     1
 64
     0
275
    -2
285
     1
 65
     0
276
    -2
286
     1
 66
     0
277
    -2
287
     1
 67
     0
278
    -2
288
     1
 68
     0
279
    -2
289
     1
 69
     0
  7
Standard
140
0.25
170
     5
 62
     0
 63
     7
283
     0
 90
        4
 91
        0
  1

274
    -2
284
     1
 64
     0
275
    -2
285
     1
 65
     0
276
    -2
286
     1
 66
     0
277
    -2
287
     1
 67
     0
278
    -2
288
     1
 68
     0
279
    -2
289
     1
 69
     0
  7
Standard
140
0.18
170
     5
 62
     0
 63
     7
283
     0
 90
        4
 91
        0
  1

274
    -2
284
     1
 64
     0
275
    -2
285
     1
 65
     0
276
    -2
286
     1
 66
     0
277
    -2
287
     1
 67
     0
278
    -2
288
     1
 68
     0
279
    -2
289
     1
 69
     0
  0
VISUALSTYLE
  5
94B
102
{ACAD_REACTORS
330
946
102
}
330
946
100
AcDbVisualStyle
  2
2dWireframe
 70
     4
177
     3
291
     0
 70
    58
 90
        0
176
     1
 90
        2
176
     1
 90
        0
176
     1
 90
        0
176
     1
 40
0.6
176
     1
 40
30.0
176
     1
 62
     7
420
 16777215
176
     1
 90
        1
176
     1
 90
        4
176
     1
 62
     7
176
     1
 62
   257
176
     1
 90
        1
176
     1
 90
        1
176
     1
 40
1.0
176
     1
 90
        0
176
     1
 62
   257
176
     1
 40
1.0
176
     1
 90
        1
176
     1
 90
        6
176
     1
 90
        2
176
     1
 62
     7
176
     1
 90
        5
176
     1
 90
        0
176
     1
 90
        0
176
     1
290
     0
176
     1
 90
        1
176
     1
 40
0.0
176
     1
 90
        0
176
     1
290
     1
176
     1
290
     1
176
     1
290
     0
176
     1
290
     0
176
     1
290
     0
176
     1
290
     0
176
     1
290
     0
176
     1
290
     0
176
     1
290
     0
176
     1
 90
       50
176
     1
 40
0.0
176
     1
 40
1.0
176
     1
 90
        0
176
     1
 62
    18
176
     1
 90
       50
176
     1
 90
        3
176
     1
 62
     5
420
      255
176
     1
290
     0
176
     1
 90
       50
176
     1
 90
       50
176
     1
 90
       50
176
     1
290
     0
176
     1
 90
       50
176
     1
 62
   256
176
     0
 40
1.0
176
     0
 90
        2
176
     1
  1
strokes_ogs.tif
176
     1
290
     0
176
     1
 40
1.0
176
     1
 40
1.0
176
     1
  0
VISUALSTYLE
  5
94E
102
{ACAD_REACTORS
330
946
102
}
330
946
100
AcDbVisualStyle
  2
Basic
 70
     7
177
     3
291
     1
 70
    58
 90
        1
176
     1
 90
        0
176
     1
 90
        1
176
     1
 90
        0
176
     1
 40
0.6
176
     1
 40
30.0
176
     1
 62
     7
420
 16777215
176
     1
 90
        0
176
     1
 90
        4
176
     1
 62
     7
176
     1
 62
   257
176
     1
 90
        1
176
     1
 90
        1
176
     1
 40
1.0
176
     1
 90
        8
176
     1
 62
     7
176
     1
 40
1.0
176
     1
 90
        1
176
     1
 90
        6
176
     1
 90
        2
176
     1
 62
     7
176
     1
 90
        5
176
     1
 90
        0
176
     1
 90
        0
176
     1
290
     0
176
     1
 90
        1
176
     1
 40
0.0
176
     1
 90
        0
176
     1
290
     0
176
     1
290
     1
176
     1
290
     1
176
     1
290
     0
176
     1
290
     0
176
     1
290
     0
176
     1
290
     0
176
     1
290
     0
176
     1
290
     0
176
     1
 90
       50
176
     1
 40
0.0
176
     1
 40
1.0
176
     1
 90
        0
176
     1
 62
    18
176
     1
 90
       50
176
     1
 90
        3
176
     1
 62
     5
420
      255
176
     1
290
     0
176
     1
 90
       50
176
     1
 90
       50
176
     1
 90
       50
176
     1
290
     0
176
     1
 90
       50
176
     1
 62
   256
176
     0
 40
1.0
176
     0
 90
        2
176
     1
  1
strokes_ogs.tif
176
     1
290
     0
176
     1
 40
1.0
176
     1
 40
1.0
176
     1
  0
VISUALSTYLE
  5
952
102
{ACAD_REACTORS
330
946
102
}
330
946
100
AcDbVisualStyle
  2
Brighten
 70
    12
177
     3
291
     1
 70
    58
 90
        2
176
     1
 90
        2
176
     1
 90
        0
176
     1
 90
        0
176
     1
 40
0.6
176
     1
 40
30.0
176
     1
 62
     7
420
 16777215
176
     1
 90
        1
176
     1
 90
        4
176
     1
 62
     7
176
     1
 62
   257
176
     1
 90
        1
176
     1
 90
        1
176
     1
 40
1.0
176
     1
 90
        8
176
     1
 62
     7
176
     1
 40
1.0
176
     1
 90
        1
176
     1
 90
        6
176
     1
 90
        2
176
     1
 62
     7
176
     1
 90
        5
176
     1
 90
        0
176
     1
 90
        0
176
     1
290
     0
176
     1
 90
        1
176
     1
 40
50.0
176
     1
 90
        0
176
     1
290
     0
176
     1
290
     1
176
     1
290
     1
176
     1
290
     0
176
     1
290
     0
176
     1
290
     0
176
     1
290
     0
176
     1
290
     0
176
     1
290
     0
176
     1
 90
       50
176
     1
 40
0.0
176
     1
 40
1.0
176
     1
 90
        0
176
     1
 62
    18
176
     1
 90
       50
176
     1
 90
        3
176
     1
 62
     5
420
      255
176
     1
290
     0
176
     1
 90
       50
176
     1
 90
       50
176
     1
 90
       50
176
     1
290
     0
176
     1
 90
       50
176
     1
 62
   256
176
     0
 40
1.0
176
     0
 90
        2
176
     1
  1
strokes_ogs.tif
176
     1
290
     0
176
     1
 40
1.0
176
     1
 40
1.0
176
     1
  0
VISUALSTYLE
  5
956
102
{ACAD_REACTORS
330
946
102
}
330
946
100
AcDbVisualStyle
  2
ColorChange
 70
    16
177
     3
291
     1
 70
    58
 90
        2
176
     1
 90
        2
176
     1
 90
        3
176
     1
 90
        0
176
     1
 40
0.6
176
     1
 40
30.0
176
     1
 62
     8
420
  8421504
176
     1
 90
        1
176
     1
 90
        4
176
     1
 62
     7
176
     1
 62
   257
176
     1
 90
        1
176
     1
 90
        1
176
     1
 40
1.0
176
     1
 90
        8
176
     1
 62
     8
420
  8421504
176
     1
 40
1.0
176
     1
 90
        1
176
     1
 90
        6
176
     1
 90
        2
176
     1
 62
     7
176
     1
 90
        5
176
     1
 90
        0
176
     1
 90
        0
176
     1
290
     0
176
     1
 90
        1
176
     1
 40
0.0
176
     1
 90
        0
176
     1
290
     0
176
     1
290
     1
176
     1
290
     1
176
     1
290
     0
176
     1
290
     0
176
     1
290
     0
176
     1
290
     0
176
     1
290
     0
176
     1
290
     0
176
     1
 90
       50
176
     1
 40
0.0
176
     1
 40
1.0
176
     1
 90
        0
176
     1
 62
    18
176
     1
 90
       50
176
     1
 90
        3
176
     1
 62
     5
420
      255
176
     1
290
     0
176
     1
 90
       50
176
     1
 90
       50
176
     1
 90
       50
176
     1
290
     0
176
     1
 90
       50
176
     1
 62
   256
176
     0
 40
1.0
176
     0
 90
        2
176
     1
  1
strokes_ogs.tif
176
     1
290
     0
176
     1
 40
1.0
176
     1
 40
1.0
176
     1
  0
VISUALSTYLE
  5
950
102
{ACAD_REACTORS
330
946
102
}
330
946
100
AcDbVisualStyle
  2
Conceptual
 70
     9
177
     3
291
     0
 70
    58
 90
        3
176
     1
 90
        2
176
     1
 90
        0
176
     1
 90
        0
176
     1
 40
0.6
176
     1
 40
30.0
176
     1
 62
     7
420
 16777215
176
     1
 90
        2
176
     1
 90
        2
176
     1
 62
     7
176
     1
 62
   257
176
     1
 90
        1
176
     1
 90
        1
176
     1
 40
179.0
176
     1
 90
        8
176
     1
 62
     7
176
     1
 40
1.0
176
     1
 90
        1
176
     1
 90
        6
176
     1
 90
        2
176
     1
 62
     7
176
     1
 90
        3
176
     1
 90
        0
176
     1
 90
        0
176
     1
290
     0
176
     1
 90
        1
176
     1
 40
0.0
176
     1
 90
        0
176
     1
290
     0
176
     1
290
     1
176
     1
290
     1
176
     1
290
     0
176
     1
290
     0
176
     1
290
     0
176
     1
290
     0
176
     1
290
     0
176
     1
290
     0
176
     1
 90
       50
176
     1
 40
0.0
176
     1
 40
1.0
176
     1
 90
        0
176
     1
 62
    18
176
     1
 90
       50
176
     1
 90
        3
176
     1
 62
     5
420
      255
176
     1
290
     0
176
     1
 90
       50
176
     1
 90
       50
176
     1
 90
       50
176
     1
290
     0
176
     1
 90
       50
176
     1
 62
   256
176
     0
 40
1.0
176
     0
 90
        2
176
     1
  1
strokes_ogs.tif
176
     1
290
     0
176
     1
 40
1.0
176
     1
 40
1.0
176
     1
  0
VISUALSTYLE
  5
951
102
{ACAD_REACTORS
330
946
102
}
330
946
100
AcDbVisualStyle
  2
Dim
 70
    11
177
     3
291
     1
 70
    58
 90
        2
176
     1
 90
        2
176
     1
 90
        0
176
     1
 90
        0
176
     1
 40
0.6
176
     1
 40
30.0
176
     1
 62
     7
420
 16777215
176
     1
 90
        1
176
     1
 90
        4
176
     1
 62
     7
176
     1
 62
   257
176
     1
 90
        1
176
     1
 90
        1
176
     1
 40
1.0
176
     1
 90
        8
176
     1
 62
     7
176
     1
 40
1.0
176
     1
 90
        1
176
     1
 90
        6
176
     1
 90
        2
176
     1
 62
     7
176
     1
 90
        5
176
     1
 90
        0
176
     1
 90
        0
176
     1
290
     0
176
     1
 90
        1
176
     1
 40
-50.0
176
     1
 90
        0
176
     1
290
     0
176
     1
290
     1
176
     1
290
     1
176
     1
290
     0
176
     1
290
     0
176
     1
290
     0
176
     1
290
     0
176
     1
290
     0
176
     1
290
     0
176
     1
 90
       50
176
     1
 40
0.0
176
     1
 40
1.0
176
     1
 90
        0
176
     1
 62
    18
176
     1
 90
       50
176
     1
 90
        3
176
     1
 62
     5
420
      255
176
     1
290
     0
176
     1
 90
       50
176
     1
 90
       50
176
     1
 90
       50
176
     1
290
     0
176
     1
 90
       50
176
     1
 62
   256
176
     0
 40
1.0
176
     0
 90
        2
176
     1
  1
strokes_ogs.tif
176
     1
290
     0
176
     1
 40
1.0
176
     1
 40
1.0
176
     1
  0
VISUALSTYLE
  5
959
102
{ACAD_REACTORS
330
946
102
}
330
946
100
AcDbVisualStyle
  2
EdgeColorOff
 70
    22
177
     3
291
     1
 70
    58
 90
        2
176
     0
 90
        2
176
     0
 90
        0
176
     0
 90
        0
176
     0
 40
0.6
176
     0
 40
30.0
176
     0
 62
     7
420
 16777215
176
     0
 90
        1
176
     0
 90
        4
176
     0
 62
     7
176
     0
 62
   257
176
     0
 90
        1
176
     0
 90
        1
176
     0
 40
1.0
176
     0
 90
        8
176
     2
 62
     7
176
     0
 40
1.0
176
     0
 90
        1
176
     0
 90
        6
176
     0
 90
        2
176
     0
 62
     7
176
     0
 90
        5
176
     0
 90
        0
176
     0
 90
        0
176
     0
290
     0
176
     0
 90
        1
176
     0
 40
0.0
176
     0
 90
        0
176
     0
290
     0
176
     0
290
     1
176
     0
290
     1
176
     0
290
     0
176
     0
290
     0
176
     0
290
     0
176
     0
290
     0
176
     0
290
     0
176
     0
290
     0
176
     0
 90
       50
176
     0
 40
0.0
176
     0
 40
1.0
176
     0
 90
        0
176
     0
 62
    18
176
     0
 90
       50
176
     0
 90
        3
176
     0
 62
     5
420
      255
176
     0
290
     0
176
     0
 90
       50
176
     0
 90
       50
176
     0
 90
       50
176
     0
290
     0
176
     0
 90
       50
176
     0
 62
   256
176
     0
 40
1.0
176
     0
 90
        2
176
     0
  1
strokes_ogs.tif
176
     0
290
     0
176
     0
 40
1.0
176
     0
 40
1.0
176
     0
  0
VISUALSTYLE
  5
955
102
{ACAD_REACTORS
330
946
102
}
330
946
100
AcDbVisualStyle
  2
Facepattern
 70
    15
177
     3
291
     1
 70
    58
 90
        2
176
     1
 90
        2
176
     1
 90
        0
176
     1
 90
        0
176
     1
 40
0.6
176
     1
 40
30.0
176
     1
 62
     7
420
 16777215
176
     1
 90
        1
176
     1
 90
        4
176
     1
 62
     7
176
     1
 62
   257
176
     1
 90
        1
176
     1
 90
        1
176
     1
 40
1.0
176
     1
 90
        8
176
     1
 62
     7
176
     1
 40
1.0
176
     1
 90
        1
176
     1
 90
        6
176
     1
 90
        2
176
     1
 62
     7
176
     1
 90
        5
176
     1
 90
        0
176
     1
 90
        0
176
     1
290
     0
176
     1
 90
        1
176
     1
 40
0.0
176
     1
 90
        0
176
     1
290
     0
176
     1
290
     1
176
     1
290
     1
176
     1
290
     0
176
     1
290
     0
176
     1
290
     0
176
     1
290
     0
176
     1
290
     0
176
     1
290
     0
176
     1
 90
       50
176
     1
 40
0.0
176
     1
 40
1.0
176
     1
 90
        0
176
     1
 62
    18
176
     1
 90
       50
176
     1
 90
        3
176
     1
 62
     5
420
      255
176
     1
290
     0
176
     1
 90
       50
176
     1
 90
       50
176
     1
 90
       50
176
     1
290
     0
176
     1
 90
       50
176
     1
 62
   256
176
     0
 40
1.0
176
     0
 90
        2
176
     1
  1
strokes_ogs.tif
176
     1
290
     0
176
     1
 40
1.0
176
     1
 40
1.0
176
     1
  0
VISUALSTYLE
  5
947
102
{ACAD_REACTORS
330
946
102
}
330
946
100
AcDbVisualStyle
  2
Flat
 70
     0
177
     3
291
     1
 70
    58
 90
        2
176
     1
 90
        1
176
     1
 90
        1
176
     1
 90
        2
176
     1
 40
0.6
176
     1
 40
30.0
176
     1
 62
     7
420
 16777215
176
     1
 90
        0
176
     1
 90
        0
176
     1
 62
     7
176
     1
 62
   257
176
     1
 90
        1
176
     1
 90
        1
176
     1
 40
1.0
176
     1
 90
        8
176
     1
 62
     7
176
     1
 40
1.0
176
     1
 90
        1
176
     1
 90
        6
176
     1
 90
        2
176
     1
 62
     7
176
     1
 90
        5
176
     1
 90
        0
176
     1
 90
        0
176
     1
290
     0
176
     1
 90
       13
176
     1
 40
0.0
176
     1
 90
        0
176
     1
290
     0
176
     1
290
     1
176
     1
290
     1
176
     1
290
     0
176
     1
290
     0
176
     1
290
     0
176
     1
290
     0
176
     1
290
     0
176
     1
290
     0
176
     1
 90
       50
176
     1
 40
0.0
176
     1
 40
1.0
176
     1
 90
        0
176
     1
 62
    18
176
     1
 90
       50
176
     1
 90
        3
176
     1
 62
     5
420
      255
176
     1
290
     0
176
     1
 90
       50
176
     1
 90
       50
176
     1
 90
       50
176
     1
290
     0
176
     1
 90
       50
176
     1
 62
   256
176
     0
 40
1.0
176
     0
 90
        2
176
     1
  1
strokes_ogs.tif
176
     1
290
     0
176
     1
 40
1.0
176
     1
 40
1.0
176
     1
  0
VISUALSTYLE
  5
948
102
{ACAD_REACTORS
330
946
102
}
330
946
100
AcDbVisualStyle
  2
FlatWithEdges
 70
     1
177
     3
291
     1
 70
    58
 90
        2
176
     1
 90
        1
176
     1
 90
        1
176
     1
 90
        2
176
     1
 40
0.6
176
     1
 40
30.0
176
     1
 62
     7
420
 16777215
176
     1
 90
        1
176
     1
 90
        0
176
     1
 62
     7
176
     1
 62
   257
176
     1
 90
        1
176
     1
 90
        1
176
     1
 40
1.0
176
     1
 90
        0
176
     1
 62
   257
176
     1
 40
1.0
176
     1
 90
        1
176
     1
 90
        6
176
     1
 90
        2
176
     1
 62
     7
176
     1
 90
        5
176
     1
 90
        0
176
     1
 90
        0
176
     1
290
     0
176
     1
 90
       13
176
     1
 40
0.0
176
     1
 90
        0
176
     1
290
     0
176
     1
290
     1
176
     1
290
     1
176
     1
290
     0
176
     1
290
     0
176
     1
290
     0
176
     1
290
     0
176
     1
290
     0
176
     1
290
     0
176
     1
 90
       50
176
     1
 40
0.0
176
     1
 40
1.0
176
     1
 90
        0
176
     1
 62
    18
176
     1
 90
       50
176
     1
 90
        3
176
     1
 62
     5
420
      255
176
     1
290
     0
176
     1
 90
       50
176
     1
 90
       50
176
     1
 90
       50
176
     1
290
     0
176
     1
 90
       50
176
     1
 62
   256
176
     0
 40
1.0
176
     0
 90
        2
176
     1
  1
strokes_ogs.tif
176
     1
290
     0
176
     1
 40
1.0
176
     1
 40
1.0
176
     1
  0
VISUALSTYLE
  5
949
102
{ACAD_REACTORS
330
946
102
}
330
946
100
AcDbVisualStyle
  2
Gouraud
 70
     2
177
     3
291
     1
 70
    58
 90
        2
176
     1
 90
        2
176
     1
 90
        1
176
     1
 90
        2
176
     1
 40
0.6
176
     1
 40
30.0
176
     1
 62
     7
420
 16777215
176
     1
 90
        0
176
     1
 90
        0
176
     1
 62
     7
176
     1
 62
   257
176
     1
 90
        1
176
     1
 90
        1
176
     1
 40
1.0
176
     1
 90
        0
176
     1
 62
     7
176
     1
 40
1.0
176
     1
 90
        1
176
     1
 90
        6
176
     1
 90
        2
176
     1
 62
     7
176
     1
 90
        5
176
     1
 90
        0
176
     1
 90
        0
176
     1
290
     0
176
     1
 90
       13
176
     1
 40
0.0
176
     1
 90
        0
176
     1
290
     0
176
     1
290
     1
176
     1
290
     1
176
     1
290
     0
176
     1
290
     0
176
     1
290
     0
176
     1
290
     0
176
     1
290
     0
176
     1
290
     0
176
     1
 90
       50
176
     1
 40
0.0
176
     1
 40
1.0
176
     1
 90
        0
176
     1
 62
    18
176
     1
 90
       50
176
     1
 90
        3
176
     1
 62
     5
420
      255
176
     1
290
     0
176
     1
 90
       50
176
     1
 90
       50
176
     1
 90
       50
176
     1
290
     0
176
     1
 90
       50
176
     1
 62
   256
176
     0
 40
1.0
176
     0
 90
        2
176
     1
  1
strokes_ogs.tif
176
     1
290
     0
176
     1
 40
1.0
176
     1
 40
1.0
176
     1
  0
VISUALSTYLE
  5
94A
102
{ACAD_REACTORS
330
946
102
}
330
946
100
AcDbVisualStyle
  2
GouraudWithEdges
 70
     3
177
     3
291
     1
 70
    58
 90
        2
176
     1
 90
        2
176
     1
 90
        1
176
     1
 90
        2
176
     1
 40
0.6
176
     1
 40
30.0
176
     1
 62
     7
420
 16777215
176
     1
 90
        1
176
     1
 90
        0
176
     1
 62
     7
176
     1
 62
   257
176
     1
 90
        1
176
     1
 90
        1
176
     1
 40
1.0
176
     1
 90
        0
176
     1
 62
   257
176
     1
 40
1.0
176
     1
 90
        1
176
     1
 90
        6
176
     1
 90
        2
176
     1
 62
     7
176
     1
 90
        5
176
     1
 90
        0
176
     1
 90
        0
176
     1
290
     0
176
     1
 90
       13
176
     1
 40
0.0
176
     1
 90
        0
176
     1
290
     0
176
     1
290
     1
176
     1
290
     1
176
     1
290
     0
176
     1
290
     0
176
     1
290
     0
176
     1
290
     0
176
     1
290
     0
176
     1
290
     0
176
     1
 90
       50
176
     1
 40
0.0
176
     1
 40
1.0
176
     1
 90
        0
176
     1
 62
    18
176
     1
 90
       50
176
     1
 90
        3
176
     1
 62
     5
420
      255
176
     1
290
     0
176
     1
 90
       50
176
     1
 90
       50
176
     1
 90
       50
176
     1
290
     0
176
     1
 90
       50
176
     1
 62
   256
176
     0
 40
1.0
176
     0
 90
        2
176
     1
  1
strokes_ogs.tif
176
     1
290
     0
176
     1
 40
1.0
176
     1
 40
1.0
176
     1
  0
VISUALSTYLE
  5
94D
102
{ACAD_REACTORS
330
946
102
}
330
946
100
AcDbVisualStyle
  2
Hidden
 70
     6
177
     3
291
     0
 70
    58
 90
        1
176
     1
 90
        2
176
     1
 90
        2
176
     1
 90
        0
176
     1
 40
0.6
176
     1
 40
30.0
176
     1
 62
     7
420
 16777215
176
     1
 90
        2
176
     1
 90
        2
176
     1
 62
     7
176
     1
 62
   257
176
     1
 90
        2
176
     1
 90
        1
176
     1
 40
40.0
176
     1
 90
        0
176
     1
 62
   257
176
     1
 40
1.0
176
     1
 90
        1
176
     1
 90
        6
176
     1
 90
        2
176
     1
 62
     7
176
     1
 90
        3
176
     1
 90
        0
176
     1
 90
        0
176
     1
290
     0
176
     1
 90
        1
176
     1
 40
0.0
176
     1
 90
        0
176
     1
290
     0
176
     1
290
     1
176
     1
290
     1
176
     1
290
     0
176
     1
290
     0
176
     1
290
     0
176
     1
290
     0
176
     1
290
     0
176
     1
290
     0
176
     1
 90
       50
176
     1
 40
0.0
176
     1
 40
1.0
176
     1
 90
        0
176
     1
 62
    18
176
     1
 90
       50
176
     1
 90
        3
176
     1
 62
     5
420
      255
176
     1
290
     0
176
     1
 90
       50
176
     1
 90
       50
176
     1
 90
       50
176
     1
290
     0
176
     1
 90
       50
176
     1
 62
   256
176
     0
 40
1.0
176
     0
 90
        2
176
     1
  1
strokes_ogs.tif
176
     1
290
     0
176
     1
 40
1.0
176
     1
 40
1.0
176
     1
  0
VISUALSTYLE
  5
957
102
{ACAD_REACTORS
330
946
102
}
330
946
100
AcDbVisualStyle
  2
JitterOff
 70
    20
177
     3
291
     1
 70
    58
 90
        2
176
     0
 90
        2
176
     0
 90
        0
176
     0
 90
        0
176
     0
 40
0.6
176
     0
 40
30.0
176
     0
 62
     7
420
 16777215
176
     0
 90
        1
176
     0
 90
        4
176
     0
 62
     7
176
     0
 62
   257
176
     0
 90
        1
176
     0
 90
        1
176
     0
 40
1.0
176
     0
 90
       10
176
     2
 62
     7
176
     0
 40
1.0
176
     0
 90
        1
176
     0
 90
        6
176
     0
 90
        2
176
     0
 62
     7
176
     0
 90
        5
176
     0
 90
        0
176
     0
 90
        0
176
     0
290
     0
176
     0
 90
        1
176
     0
 40
0.0
176
     0
 90
        0
176
     0
290
     0
176
     0
290
     1
176
     0
290
     1
176
     0
290
     0
176
     0
290
     0
176
     0
290
     0
176
     0
290
     0
176
     0
290
     0
176
     0
290
     0
176
     0
 90
       50
176
     0
 40
0.0
176
     0
 40
1.0
176
     0
 90
        0
176
     0
 62
    18
176
     0
 90
       50
176
     0
 90
        3
176
     0
 62
     5
420
      255
176
     0
290
     0
176
     0
 90
       50
176
     0
 90
       50
176
     0
 90
       50
176
     0
290
     0
176
     0
 90
       50
176
     0
 62
   256
176
     0
 40
1.0
176
     0
 90
        2
176
     0
  1
strokes_ogs.tif
176
     0
290
     0
176
     0
 40
1.0
176
     0
 40
1.0
176
     0
  0
VISUALSTYLE
  5
954
102
{ACAD_REACTORS
330
946
102
}
330
946
100
AcDbVisualStyle
  2
Linepattern
 70
    14
177
     3
291
     1
 70
    58
 90
        2
176
     1
 90
        2
176
     1
 90
        0
176
     1
 90
        0
176
     1
 40
0.6
176
     1
 40
30.0
176
     1
 62
     7
420
 16777215
176
     1
 90
        1
176
     1
 90
        4
176
     1
 62
     7
176
     1
 62
   257
176
     1
 90
        7
176
     1
 90
        7
176
     1
 40
1.0
176
     1
 90
        8
176
     1
 62
     7
176
     1
 40
1.0
176
     1
 90
        1
176
     1
 90
        6
176
     1
 90
        2
176
     1
 62
     7
176
     1
 90
        5
176
     1
 90
        0
176
     1
 90
        0
176
     1
290
     0
176
     1
 90
        1
176
     1
 40
0.0
176
     1
 90
        0
176
     1
290
     0
176
     1
290
     1
176
     1
290
     1
176
     1
290
     0
176
     1
290
     0
176
     1
290
     0
176
     1
290
     0
176
     1
290
     0
176
     1
290
     0
176
     1
 90
       50
176
     1
 40
0.0
176
     1
 40
1.0
176
     1
 90
        0
176
     1
 62
    18
176
     1
 90
       50
176
     1
 90
        3
176
     1
 62
     5
420
      255
176
     1
290
     0
176
     1
 90
       50
176
     1
 90
       50
176
     1
 90
       50
176
     1
290
     0
176
     1
 90
       50
176
     1
 62
   256
176
     0
 40
1.0
176
     0
 90
        2
176
     1
  1
strokes_ogs.tif
176
     1
290
     0
176
     1
 40
1.0
176
     1
 40
1.0
176
     1
  0
VISUALSTYLE
  5
958
102
{ACAD_REACTORS
330
946
102
}
330
946
100
AcDbVisualStyle
  2
OverhangOff
 70
    21
177
     3
291
     1
 70
    58
 90
        2
176
     0
 90
        2
176
     0
 90
        0
176
     0
 90
        0
176
     0
 40
0.6
176
     0
 40
30.0
176
     0
 62
     7
420
 16777215
176
     0
 90
        1
176
     0
 90
        4
176
     0
 62
     7
176
     0
 62
   257
176
     0
 90
        1
176
     0
 90
        1
176
     0
 40
1.0
176
     0
 90
        9
176
     2
 62
     7
176
     0
 40
1.0
176
     0
 90
        1
176
     0
 90
        6
176
     0
 90
        2
176
     0
 62
     7
176
     0
 90
        5
176
     0
 90
        0
176
     0
 90
        0
176
     0
290
     0
176
     0
 90
        1
176
     0
 40
0.0
176
     0
 90
        0
176
     0
290
     0
176
     0
290
     1
176
     0
290
     1
176
     0
290
     0
176
     0
290
     0
176
     0
290
     0
176
     0
290
     0
176
     0
290
     0
176
     0
290
     0
176
     0
 90
       50
176
     0
 40
0.0
176
     0
 40
1.0
176
     0
 90
        0
176
     0
 62
    18
176
     0
 90
       50
176
     0
 90
        3
176
     0
 62
     5
420
      255
176
     0
290
     0
176
     0
 90
       50
176
     0
 90
       50
176
     0
 90
       50
176
     0
290
     0
176
     0
 90
       50
176
     0
 62
   256
176
     0
 40
1.0
176
     0
 90
        2
176
     0
  1
strokes_ogs.tif
176
     0
290
     0
176
     0
 40
1.0
176
     0
 40
1.0
176
     0
  0
VISUALSTYLE
  5
94F
102
{ACAD_REACTORS
330
946
102
}
330
946
100
AcDbVisualStyle
  2
Realistic
 70
     8
177
     3
291
     0
 70
    58
 90
        2
176
     1
 90
        3
176
     1
 90
        0
176
     1
 90
        2
176
     1
 40
0.6
176
     1
 40
30.0
176
     1
 62
     7
420
 16777215
176
     1
 90
        0
176
     1
 90
        0
176
     1
 62
     7
176
     1
 62
   257
176
     1
 90
        1
176
     1
 90
        1
176
     1
 40
1.0
176
     1
 90
        8
176
     1
 62
   257
176
     1
 40
1.0
176
     1
 90
        1
176
     1
 90
        6
176
     1
 90
        2
176
     1
 62
     7
176
     1
 90
        3
176
     1
 90
        0
176
     1
 90
        0
176
     1
290
     0
176
     1
 90
       13
176
     1
 40
0.0
176
     1
 90
        0
176
     1
290
     0
176
     1
290
     1
176
     1
290
     1
176
     1
290
     0
176
     1
290
     0
176
     1
290
     0
176
     1
290
     0
176
     1
290
     0
176
     1
290
     0
176
     1
 90
       50
176
     1
 40
0.0
176
     1
 40
1.0
176
     1
 90
        0
176
     1
 62
    18
176
     1
 90
       50
176
     1
 90
        3
176
     1
 62
     5
420
      255
176
     1
290
     0
176
     1
 90
       50
176
     1
 90
       50
176
     1
 90
       50
176
     1
290
     0
176
     1
 90
       50
176
     1
 62
   256
176
     0
 40
1.0
176
     0
 90
        2
176
     1
  1
strokes_ogs.tif
176
     1
290
     0
176
     1
 40
1.0
176
     1
 40
1.0
176
     1
  0
VISUALSTYLE
  5
95E
102
{ACAD_REACTORS
330
946
102
}
330
946
100
AcDbVisualStyle
  2
Shaded
 70
    27
177
     3
291
     0
 70
    58
 90
        2
176
     1
 90
        2
176
     1
 90
        1
176
     1
 90
        2
176
     1
 40
0.6
176
     1
 40
30.0
176
     1
 62
     7
420
 16777215
176
     1
 90
        0
176
     1
 90
        4
176
     1
 62
     7
176
     1
 62
   257
176
     1
 90
        1
176
     1
 90
        1
176
     1
 40
1.0
176
     1
 90
        8
176
     1
 62
   257
176
     1
 40
1.0
176
     1
 90
        1
176
     1
 90
        6
176
     1
 90
        2
176
     1
 62
     8
420
  7895160
176
     1
 90
        3
176
     1
 90
        0
176
     1
 90
        0
176
     1
290
     0
176
     1
 90
        5
176
     1
 40
0.0
176
     1
 90
        0
176
     1
290
     0
176
     1
290
     1
176
     1
290
     1
176
     1
290
     0
176
     1
290
     0
176
     1
290
     0
176
     1
290
     0
176
     1
290
     0
176
     1
290
     0
176
     1
 90
       50
176
     1
 40
0.0
176
     1
 40
1.0
176
     1
 90
        0
176
     1
 62
    18
176
     1
 90
       50
176
     1
 90
        3
176
     1
 62
     5
420
      255
176
     1
290
     0
176
     1
 90
       50
176
     1
 90
       50
176
     1
 90
       50
176
     1
290
     0
176
     1
 90
       50
176
     1
 62
   256
176
     0
 40
1.0
176
     0
 90
        2
176
     1
  1
strokes_ogs.tif
176
     1
290
     0
176
     1
 40
1.0
176
     1
 40
1.0
176
     1
  0
VISUALSTYLE
  5
95D
102
{ACAD_REACTORS
330
946
102
}
330
946
100
AcDbVisualStyle
  2
Shaded with edges
 70
    26
177
     3
291
     0
 70
    58
 90
        2
176
     1
 90
        2
176
     1
 90
        1
176
     1
 90
        2
176
     1
 40
0.6
176
     1
 40
30.0
176
     1
 62
     7
420
 16777215
176
     1
 90
        1
176
     1
 90
        2
176
     1
 62
     7
176
     1
 62
   257
176
     1
 90
        2
176
     1
 90
        1
176
     1
 40
1.0
176
     1
 90
        8
176
     1
 62
   257
176
     1
 40
1.0
176
     1
 90
        1
176
     1
 90
        6
176
     1
 90
        2
176
     1
 62
     7
176
     1
 90
        3
176
     1
 90
        0
176
     1
 90
        0
176
     1
290
     0
176
     1
 90
        5
176
     1
 40
0.0
176
     1
 90
        0
176
     1
290
     0
176
     1
290
     1
176
     1
290
     1
176
     1
290
     0
176
     1
290
     0
176
     1
290
     0
176
     1
290
     0
176
     1
290
     0
176
     1
290
     0
176
     1
 90
       50
176
     1
 40
0.0
176
     1
 40
1.0
176
     1
 90
        0
176
     1
 62
    18
176
     1
 90
       50
176
     1
 90
        3
176
     1
 62
     5
420
      255
176
     1
290
     0
176
     1
 90
       50
176
     1
 90
       50
176
     1
 90
       50
176
     1
290
     0
176
     1
 90
       50
176
     1
 62
   256
176
     0
 40
1.0
176
     0
 90
        2
176
     1
  1
strokes_ogs.tif
176
     1
290
     0
176
     1
 40
1.0
176
     1
 40
1.0
176
     1
  0
VISUALSTYLE
  5
95A
102
{ACAD_REACTORS
330
946
102
}
330
946
100
AcDbVisualStyle
  2
Shades of Gray
 70
    23
177
     3
291
     0
 70
    58
 90
        2
176
     1
 90
        2
176
     1
 90
        3
176
     1
 90
        0
176
     1
 40
0.6
176
     1
 40
30.0
176
     1
 62
     7
420
 16777215
176
     1
 90
        2
176
     1
 90
        2
176
     1
 62
     7
176
     1
 62
     7
176
     1
 90
        1
176
     1
 90
        1
176
     1
 40
40.0
176
     1
 90
        8
176
     1
 62
     7
176
     1
 40
1.0
176
     1
 90
        1
176
     1
 90
        6
176
     1
 90
        2
176
     1
 62
     7
176
     1
 90
        3
176
     1
 90
        0
176
     1
 90
        0
176
     1
290
     0
176
     1
 90
        1
176
     1
 40
0.0
176
     1
 90
        0
176
     1
290
     0
176
     1
290
     1
176
     1
290
     1
176
     1
290
     0
176
     1
290
     0
176
     1
290
     0
176
     1
290
     0
176
     1
290
     0
176
     1
290
     0
176
     1
 90
       50
176
     1
 40
0.0
176
     1
 40
1.0
176
     1
 90
        0
176
     1
 62
    18
176
     1
 90
       50
176
     1
 90
        3
176
     1
 62
     5
420
      255
176
     1
290
     0
176
     1
 90
       50
176
     1
 90
       50
176
     1
 90
       50
176
     1
290
     0
176
     1
 90
       50
176
     1
 62
   256
176
     0
 40
1.0
176
     0
 90
        2
176
     1
  1
strokes_ogs.tif
176
     1
290
     0
176
     1
 40
1.0
176
     1
 40
1.0
176
     1
  0
VISUALSTYLE
  5
95B
102
{ACAD_REACTORS
330
946
102
}
330
946
100
AcDbVisualStyle
  2
Sketchy
 70
    24
177
     3
291
     0
 70
    58
 90
        1
176
     1
 90
        2
176
     1
 90
        2
176
     1
 90
        0
176
     1
 40
0.6
176
     1
 40
30.0
176
     1
 62
     7
420
 16777215
176
     1
 90
        2
176
     1
 90
        2
176
     1
 62
     7
176
     1
 62
     7
176
     1
 90
        1
176
     1
 90
        1
176
     1
 40
40.0
176
     1
 90
       11
176
     1
 62
     7
176
     1
 40
1.0
176
     1
 90
        1
176
     1
 90
        6
176
     1
 90
        2
176
     1
 62
     7
176
     1
 90
        6
176
     1
 90
        0
176
     1
 90
        0
176
     1
290
     0
176
     1
 90
        1
176
     1
 40
0.0
176
     1
 90
        0
176
     1
290
     0
176
     1
290
     1
176
     1
290
     1
176
     1
290
     0
176
     1
290
     0
176
     1
290
     0
176
     1
290
     0
176
     1
290
     0
176
     1
290
     0
176
     1
 90
       50
176
     1
 40
0.0
176
     1
 40
1.0
176
     1
 90
        0
176
     1
 62
    18
176
     1
 90
       50
176
     1
 90
        3
176
     1
 62
     5
420
      255
176
     1
290
     0
176
     1
 90
       50
176
     1
 90
       50
176
     1
 90
       50
176
     1
290
     0
176
     1
 90
       50
176
     1
 62
   256
176
     0
 40
1.0
176
     0
 90
        2
176
     1
  1
strokes_ogs.tif
176
     1
290
     0
176
     1
 40
1.0
176
     1
 40
1.0
176
     1
  0
VISUALSTYLE
  5
953
102
{ACAD_REACTORS
330
946
102
}
330
946
100
AcDbVisualStyle
  2
Thicken
 70
    13
177
     3
291
     1
 70
    58
 90
        2
176
     1
 90
        2
176
     1
 90
        0
176
     1
 90
        0
176
     1
 40
0.6
176
     1
 40
30.0
176
     1
 62
     7
420
 16777215
176
     1
 90
        1
176
     1
 90
        4
176
     1
 62
     7
176
     1
 62
   257
176
     1
 90
        1
176
     1
 90
        1
176
     1
 40
1.0
176
     1
 90
       12
176
     1
 62
     7
176
     1
 40
1.0
176
     1
 90
        1
176
     1
 90
        6
176
     1
 90
        2
176
     1
 62
     7
176
     1
 90
        5
176
     1
 90
        0
176
     1
 90
        0
176
     1
290
     0
176
     1
 90
        1
176
     1
 40
0.0
176
     1
 90
        0
176
     1
290
     0
176
     1
290
     1
176
     1
290
     1
176
     1
290
     0
176
     1
290
     0
176
     1
290
     0
176
     1
290
     0
176
     1
290
     0
176
     1
290
     0
176
     1
 90
       50
176
     1
 40
0.0
176
     1
 40
1.0
176
     1
 90
        0
176
     1
 62
    18
176
     1
 90
       50
176
     1
 90
        3
176
     1
 62
     5
420
      255
176
     1
290
     0
176
     1
 90
       50
176
     1
 90
       50
176
     1
 90
       50
176
     1
290
     0
176
     1
 90
       50
176
     1
 62
   256
176
     0
 40
1.0
176
     0
 90
        2
176
     1
  1
strokes_ogs.tif
176
     1
290
     0
176
     1
 40
1.0
176
     1
 40
1.0
176
     1
  0
VISUALSTYLE
  5
94C
102
{ACAD_REACTORS
330
946
102
}
330
946
100
AcDbVisualStyle
  2
Wireframe
 70
     5
177
     3
291
     0
 70
    58
 90
        0
176
     1
 90
        2
176
     1
 90
        0
176
     1
 90
        0
176
     1
 40
0.6
176
     1
 40
30.0
176
     1
 62
     7
420
 16777215
176
     1
 90
        1
176
     1
 90
        4
176
     1
 62
     7
176
     1
 62
   257
176
     1
 90
        1
176
     1
 90
        1
176
     1
 40
1.0
176
     1
 90
        0
176
     1
 62
   257
176
     1
 40
1.0
176
     1
 90
        1
176
     1
 90
        6
176
     1
 90
        2
176
     1
 62
     7
176
     1
 90
        3
176
     1
 90
        0
176
     1
 90
        0
176
     1
290
     0
176
     1
 90
        1
176
     1
 40
0.0
176
     1
 90
        0
176
     1
290
     0
176
     1
290
     1
176
     1
290
     1
176
     1
290
     0
176
     1
290
     0
176
     1
290
     0
176
     1
290
     0
176
     1
290
     0
176
     1
290
     0
176
     1
 90
       50
176
     1
 40
0.0
176
     1
 40
1.0
176
     1
 90
        0
176
     1
 62
    18
176
     1
 90
       50
176
     1
 90
        3
176
     1
 62
     5
420
      255
176
     1
290
     0
176
     1
 90
       50
176
     1
 90
       50
176
     1
 90
       50
176
     1
290
     0
176
     1
 90
       50
176
     1
 62
   256
176
     0
 40
1.0
176
     0
 90
        2
176
     1
  1
strokes_ogs.tif
176
     1
290
     0
176
     1
 40
1.0
176
     1
 40
1.0
176
     1
  0
VISUALSTYLE
  5
95C
102
{ACAD_REACTORS
330
946
102
}
330
946
100
AcDbVisualStyle
  2
X-Ray
 70
    25
177
     3
291
     0
 70
    58
 90
        2
176
     1
 90
        2
176
     1
 90
        1
176
     1
 90
        1
176
     1
 40
0.5
176
     1
 40
30.0
176
     1
 62
     7
420
 16777215
176
     1
 90
        1
176
     1
 90
        0
176
     1
 62
     7
176
     1
 62
   257
176
     1
 90
        1
176
     1
 90
        1
176
     1
 40
1.0
176
     1
 90
        8
176
     1
 62
     7
176
     1
 40
1.0
176
     1
 90
        1
176
     1
 90
        6
176
     1
 90
        2
176
     1
 62
     7
176
     1
 90
        3
176
     1
 90
        0
176
     1
 90
        0
176
     1
290
     0
176
     1
 90
       13
176
     1
 40
0.0
176
     1
 90
        0
176
     1
290
     0
176
     1
290
     1
176
     1
290
     1
176
     1
290
     0
176
     1
290
     0
176
     1
290
     0
176
     1
290
     0
176
     1
290
     0
176
     1
290
     0
176
     1
 90
       50
176
     1
 40
0.0
176
     1
 40
1.0
176
     1
 90
        0
176
     1
 62
    18
176
     1
 90
       50
176
     1
 90
        3
176
     1
 62
     5
420
      255
176
     1
290
     0
176
     1
 90
       50
176
     1
 90
       50
176
     1
 90
       50
176
     1
290
     0
176
     1
 90
       50
176
     1
 62
   256
176
     0
 40
1.0
176
     0
 90
        2
176
     1
  1
strokes_ogs.tif
176
     1
290
     0
176
     1
 40
1.0
176
     1
 40
1.0
176
     1
  0
DICTIONARYVAR
  5
968
102
{ACAD_REACTORS
330
967
102
}
330
967
100
DictionaryVariables
280
     0
  1
1:1
  0
DICTIONARYVAR
  5
99A
102
{ACAD_REACTORS
330
967
102
}
330
967
100
DictionaryVariables
280
     0
  1
STANDARD
  0
DICTIONARYVAR
  5
999
102
{ACAD_REACTORS
330
967
102
}
330
967
100
DictionaryVariables
280
     0
  1
STANDARD
  0
DICTIONARYVAR
  5
CFA
102
{ACAD_REACTORS
330
967
102
}
330
967
100
DictionaryVariables
280
     0
  1
Imperial24
  0
DICTIONARYVAR
  5
CFB
102
{ACAD_REACTORS
330
967
102
}
330
967
100
DictionaryVariables
280
     0
  1
Imperial24
  0
DICTIONARYVAR
  5
99B
102
{ACAD_REACTORS
330
967
102
}
330
967
100
DictionaryVariables
280
     0
  1
0
  0
DICTIONARY
  5
F9B
330
964
100
AcDbDictionary
280
     1
281
     1
  3
ACAD_ROUNDTRIP_2008_TABLESTYLE_CELLSTYLEMAP
360
FF7
  0
CELLSTYLEMAP
  5
FF7
102
{ACAD_REACTORS
330
F9B
102
}
330
F9B
100
AcDbCellStyleMap
 90
        3
300
CELLSTYLE
  1
TABLEFORMAT_BEGIN
 90
        5
170
     1
 91
        0
 92
    32768
 62
   257
 93
        1
300
CONTENTFORMAT
  1
CONTENTFORMAT_BEGIN
 90
        0
 91
        0
 92
        4
 93
        0
300

 40
0.0
140
1.0
 94
        5
 62
     0
340
11
144
0.25
309
CONTENTFORMAT_END
171
     1
301
MARGIN
  1
CELLMARGIN_BEGIN
 40
0.06
 40
0.06
 40
0.06
 40
0.06
 40
0.18
 40
0.18
309
CELLMARGIN_END
 94
        6
 95
        1
302
GRIDFORMAT
  1
GRIDFORMAT_BEGIN
 90
        0
 91
        1
 62
     0
 92
       -2
340
14
 93
        0
 40
0.045
309
GRIDFORMAT_END
 95
        2
302
GRIDFORMAT
  1
GRIDFORMAT_BEGIN
 90
        0
 91
        1
 62
     0
 92
       -2
340
14
 93
        0
 40
0.045
309
GRIDFORMAT_END
 95
        4
302
GRIDFORMAT
  1
GRIDFORMAT_BEGIN
 90
        0
 91
        1
 62
     0
 92
       -2
340
14
 93
        0
 40
0.045
309
GRIDFORMAT_END
 95
        8
302
GRIDFORMAT
  1
GRIDFORMAT_BEGIN
 90
        0
 91
        1
 62
     0
 92
       -2
340
14
 93
        0
 40
0.045
309
GRIDFORMAT_END
 95
       16
302
GRIDFORMAT
  1
GRIDFORMAT_BEGIN
 90
        0
 91
        1
 62
     0
 92
       -2
340
14
 93
        0
 40
0.045
309
GRIDFORMAT_END
 95
       32
302
GRIDFORMAT
  1
GRIDFORMAT_BEGIN
 90
        0
 91
        1
 62
     0
 92
       -2
340
14
 93
        0
 40
0.045
309
GRIDFORMAT_END
309
TABLEFORMAT_END
  1
CELLSTYLE_BEGIN
 90
        1
 91
        1
300
_TITLE
309
CELLSTYLE_END
300
CELLSTYLE
  1
TABLEFORMAT_BEGIN
 90
        5
170
     1
 91
        0
 92
        0
 62
   257
 93
        1
300
CONTENTFORMAT
  1
CONTENTFORMAT_BEGIN
 90
        0
 91
        0
 92
        4
 93
        0
300

 40
0.0
140
1.0
 94
        5
 62
     0
340
11
144
0.18
309
CONTENTFORMAT_END
171
     1
301
MARGIN
  1
CELLMARGIN_BEGIN
 40
0.06
 40
0.06
 40
0.06
 40
0.06
 40
0.18
 40
0.18
309
CELLMARGIN_END
 94
        6
 95
        1
302
GRIDFORMAT
  1
GRIDFORMAT_BEGIN
 90
        0
 91
        1
 62
     0
 92
       -2
340
14
 93
        0
 40
0.045
309
GRIDFORMAT_END
 95
        2
302
GRIDFORMAT
  1
GRIDFORMAT_BEGIN
 90
        0
 91
        1
 62
     0
 92
       -2
340
14
 93
        0
 40
0.045
309
GRIDFORMAT_END
 95
        4
302
GRIDFORMAT
  1
GRIDFORMAT_BEGIN
 90
        0
 91
        1
 62
     0
 92
       -2
340
14
 93
        0
 40
0.045
309
GRIDFORMAT_END
 95
        8
302
GRIDFORMAT
  1
GRIDFORMAT_BEGIN
 90
        0
 91
        1
 62
     0
 92
       -2
340
14
 93
        0
 40
0.045
309
GRIDFORMAT_END
 95
       16
302
GRIDFORMAT
  1
GRIDFORMAT_BEGIN
 90
        0
 91
        1
 62
     0
 92
       -2
340
14
 93
        0
 40
0.045
309
GRIDFORMAT_END
 95
       32
302
GRIDFORMAT
  1
GRIDFORMAT_BEGIN
 90
        0
 91
        1
 62
     0
 92
       -2
340
14
 93
        0
 40
0.045
309
GRIDFORMAT_END
309
TABLEFORMAT_END
  1
CELLSTYLE_BEGIN
 90
        2
 91
        1
300
_HEADER
309
CELLSTYLE_END
300
CELLSTYLE
  1
TABLEFORMAT_BEGIN
 90
        5
170
     1
 91
        0
 92
        0
 62
   257
 93
        1
300
CONTENTFORMAT
  1
CONTENTFORMAT_BEGIN
 90
        0
 91
        0
 92
        4
 93
        0
300

 40
0.0
140
1.0
 94
        2
 62
     0
340
11
144
0.18
309
CONTENTFORMAT_END
171
     1
301
MARGIN
  1
CELLMARGIN_BEGIN
 40
0.06
 40
0.06
 40
0.06
 40
0.06
 40
0.18
 40
0.18
309
CELLMARGIN_END
 94
        6
 95
        1
302
GRIDFORMAT
  1
GRIDFORMAT_BEGIN
 90
        0
 91
        1
 62
     0
 92
       -2
340
14
 93
        0
 40
0.045
309
GRIDFORMAT_END
 95
        2
302
GRIDFORMAT
  1
GRIDFORMAT_BEGIN
 90
        0
 91
        1
 62
     0
 92
       -2
340
14
 93
        0
 40
0.045
309
GRIDFORMAT_END
 95
        4
302
GRIDFORMAT
  1
GRIDFORMAT_BEGIN
 90
        0
 91
        1
 62
     0
 92
       -2
340
14
 93
        0
 40
0.045
309
GRIDFORMAT_END
 95
        8
302
GRIDFORMAT
  1
GRIDFORMAT_BEGIN
 90
        0
 91
        1
 62
     0
 92
       -2
340
14
 93
        0
 40
0.045
309
GRIDFORMAT_END
 95
       16
302
GRIDFORMAT
  1
GRIDFORMAT_BEGIN
 90
        0
 91
        1
 62
     0
 92
       -2
340
14
 93
        0
 40
0.045
309
GRIDFORMAT_END
 95
       32
302
GRIDFORMAT
  1
GRIDFORMAT_BEGIN
 90
        0
 91
        1
 62
     0
 92
       -2
340
14
 93
        0
 40
0.045
309
GRIDFORMAT_END
309
TABLEFORMAT_END
  1
CELLSTYLE_BEGIN
 90
        3
 91
        2
300
_DATA
309
CELLSTYLE_END
  0
ENDSEC
  0
SECTION
  2
ACDSDATA
 70
     2
 71
     8
  0
ACDSSCHEMA
 90
        0
  1
AcDb_Thumbnail_Schema
  2
AcDbDs::ID
280
    10
 91
        8
  2
Thumbnail_Data
280
    15
 91
        0
101
ACDSRECORD
 95
        0
 90
        1
  2
AcDbDs::TreatedAsObjectData
280
     1
291
     1
101
ACDSRECORD
 95
        0
 90
        2
  2
AcDbDs::Legacy
280
     1
291
     1
101
ACDSRECORD
  1
AcDbDs::ID
 90
        3
  2
AcDs:Indexable
280
     1
291
     1
101
ACDSRECORD
  1
AcDbDs::ID
 90
        4
  2
AcDbDs::HandleAttribute
280
     7
282
     1
  0
ACDSSCHEMA
 90
        1
  1
AcDbDs::TreatedAsObjectDataSchema
  2
AcDbDs::TreatedAsObjectData
280
     1
 91
        0
  0
ACDSSCHEMA
 90
        2
  1
AcDbDs::LegacySchema
  2
AcDbDs::Legacy
280
     1
 91
        0
  0
ACDSSCHEMA
 90
        3
  1
AcDbDs::IndexedPropertySchema
  2
AcDs:Indexable
280
     1
 91
        0
  0
ACDSSCHEMA
 90
        4
  1
AcDbDs::HandleAttributeSchema
  2
AcDbDs::HandleAttribute
280
     7
 91
        1
284
     1
  0
ACDSRECORD
 90
        0
  2
AcDbDs::ID
280
    10
320
1C
  2
Thumbnail_Data
280
    15
 94
     2301
310
89504E470D0A1A0A0000000D4948445200000100000000C508030000008CFEDCE700000300504C5445FFFFFFFFFFFFFFFFFF0000000000000000000000000000000000000000000000000000330000660000990000CC0000FF0033000033330033660033990033CC0033FF0066000066330066660066990066CC0066FF0099
310
000099330099660099990099CC0099FF00CC0000CC3300CC6600CC9900CCCC00CCFF00FF0000FF3300FF6600FF9900FFCC00FFFF3300003300333300663300993300CC3300FF3333003333333333663333993333CC3333FF3366003366333366663366993366CC3366FF3399003399333399663399993399CC3399FF33CC00
310
33CC3333CC6633CC9933CCCC33CCFF33FF0033FF3333FF6633FF9933FFCC33FFFF6600006600336600666600996600CC6600FF6633006633336633666633996633CC6633FF6666006666336666666666996666CC6666FF6699006699336699666699996699CC6699FF66CC0066CC3366CC6666CC9966CCCC66CCFF66FF0066
310
FF3366FF6666FF9966FFCC66FFFF9900009900339900669900999900CC9900FF9933009933339933669933999933CC9933FF9966009966339966669966999966CC9966FF9999009999339999669999999999CC9999FF99CC0099CC3399CC6699CC9999CCCC99CCFF99FF0099FF3399FF6699FF9999FFCC99FFFFCC0000CC00
310
33CC0066CC0099CC00CCCC00FFCC3300CC3333CC3366CC3399CC33CCCC33FFCC6600CC6633CC6666CC6699CC66CCCC66FFCC9900CC9933CC9966CC9999CC99CCCC99FFCCCC00CCCC33CCCC66CCCC99CCCCCCCCCCFFCCFF00CCFF33CCFF66CCFF99CCFFCCCCFFFFFF0000FF0033FF0066FF0099FF00CCFF00FFFF3300FF3333
310
FF3366FF3399FF33CCFF33FFFF6600FF6633FF6666FF6699FF66CCFF66FFFF9900FF9933FF9966FF9999FF99CCFF99FFFFCC00FFCC33FFCC66FFCC99FFCCCCFFCCFFFFFF00FFFF33FFFF66FFFF99FFFFCCFFFFFF0000000D0D0D1A1A1A2828283535354343435050505D5D5D6B6B6B787878868686939393A1A1A1AEAEAEBB
310
BBBBC9C9C9D6D6D6E4E4E4F1F1F1FFFFFF000000000000000000000000000000000000000000000000000000000000AD4AB4E4000005B84944415478DAED9D6B72DB300C847955DC12E7D1EF1CA253BBB6A4D42256E212844C70A6EE4C82C8C66762C50704969FC95B99B8258004900012C013C0B2FCFD37D7EB1EC0F43D60
310
3ADF97D93520016408A40826800C8114C10490219022980032045204134086C03180E5EEAD55040F7E21B7FAA23B002034D9367F00A8082EDDFC067EFA7500000FD9109666117474BE078428004E7BC4421043042F79C3411001C0654F1808C68B609317ED08460368F6A0F50263459012C66D17190A80752F931E00FA8B20
310
7140D370A97100B8835AE91D027411640FEAAF768241007A4CEFA42B006E08FCFAAC5A541FFF6F5E3F34CB4CEE02E0C3D7FFF0460D000F046FBB0F6657FAD5001194CFAEADEE55FE5637769C30F00720879E9D02706026BD4280268252F3ECF09BDDF7941A27090E406ADFADAAD1011033E90380140252754DD5F2FF6556EB
310
27121880D47BB79AEE3FEF015A8F13A100E8218262BA065DC6B493A000A438013843C051044DFF410266089C22E007C0FC4C4F11C4348047C04D0401FF4977817304C200D097BE2BE03FB10B7889A0D8BDFAE5D6B112BC6741BAFE512B01270062457F59011C12D0F72C484B29E6A051A821D02682E600609D0F5517047415
310
0B1B0046200480ED8410B0B35DEF00A02904B0CEA898670A0380DED7030028477C00C83B7B88201800AAB6B4A366A100E00100281B6886BF777F111C9B2F260960B4088E4E189404305604C7678C4A021829827234F1D3FABC8F6928A100BCF7B52CBF5E1E9D342CBD005C0B01391ACA54B6F776B39ED3867A3608FC016C3E
310
28E2176C7871C7B4AB084A7D36630D67DF5B8598E1B51DD30100E075CD97153245ACAEA8CA281194FA940E9A21C1AB24B53575190340AA1F179ACE910C0900162A0078178C649800C688A0543FAD826E5162454600B03A00B811AA0411BC02A05D042D0D54F47B25184602A0EBF65EBD77EB3B6906302C75C37600AC1058B7
310
F78CC5DD9D61A91BAA6D28FE00E4A8AF6EFCAA0CF2C886E22F82C71301CC2FAE611800BBD9003616A6188ABF084A55B30B3A0E3863A8B70180CC71B986614470B388074CF315490581724662010087F9EFDF03A42CC36022E8DFFC0144ABA121DE229800BE0CC09200660350124086408A6002E087C080FC80607701FFFC80
310
6822E89F1F10ED2ED015401C11B41F9285B6FD71C3A2DCE9701000940489600B22FE0912D1003CB73CC1A53E7077D4320CB72C8E6EFAB20CA32D8939E707445B16F7CF0F8808C0353F60840886CA0F0805E0F149912EF0CF1079A2DA7AF038508ACCAFFC007B74638E997EE507040730283F60488ACC71AEB87F7E401C00BB
310
C13038146C370C9728D90740D75C612A00A064D66EA68F1A5201B48BE0F17D00DEF667194603000EF369F901E19E17F06EC300042110EDA1A99900842020D77B7002C867879B0B284C0F200B284C0FE0B635448A2300C54A6BAF537E34873A0400A80B6CF6CC81DAE2050610A18E1048A0506A8B9F7FE730001473CC2CADDD
310
0B40EF6A72B4DAE267C9FBD414058300DA2CC09FA369AB2758BC01C0657551008D2535A900C02EC02BAC4C00402EAC2CA0678566D75A55965D595A9C01DCAEB0323B04C201B85D6DF1C20660161766D616275497E703B09E262E40AD806DF101CE0CD4F590957A5D21B8B678B19E13A59C30D1E59499DA193BDBD2DA5A537F
310
B3B436E78C11CF5366B8B5C5239F32633E534EA82DCE3A67A8F401504F1A2094D6A69D34D50B404D094F005092FF230E5C94DA240FAD2D5E4867AD0D3971528EB3A7DA6A8B53CF1BF43C7192D46E73E2641F02423E73B47405C03F75F5EAF5F2DCE10122C8EF043D4E9EF6387D3EF4D9E379FABC07000282D60B0C3C7D9EE1
310
417B171A0FA0C10B46040D15C1364F3877911800FE7A235DEDC38AE0DE27E11ADE0C00E41BD5F92822F8C1C7FFFCFCF8C32F05F0DBE73E8EF344F0EEAD15C0D736540413C057B70490219022980032045204134086408A6002C8BB408A6002983C041E6B2753BDCE7E1728092001248004F004F033799B1EC01FC96F927C78
310
F1987C0000000049454E44AE426082
  0
ACDSRECORD
 90
        0
  2
AcDbDs::ID
280
    10
320
1E
  2
Thumbnail_Data
280
    15
 94
      887
310
89504E470D0A1A0A0000000D49484452000001000000006D080300000079B14F6400000300504C5445212830FFFFFF2128300000000000000000000000000000000000000000000000000000330000660000990000CC0000FF0033000033330033660033990033CC0033FF0066000066330066660066990066CC0066FF0099
310
000099330099660099990099CC0099FF00CC0000CC3300CC6600CC9900CCCC00CCFF00FF0000FF3300FF6600FF9900FFCC00FFFF3300003300333300663300993300CC3300FF3333003333333333663333993333CC3333FF3366003366333366663366993366CC3366FF3399003399333399663399993399CC3399FF33CC00
310
33CC3333CC6633CC9933CCCC33CCFF33FF0033FF3333FF6633FF9933FFCC33FFFF6600006600336600666600996600CC6600FF6633006633336633666633996633CC6633FF6666006666336666666666996666CC6666FF6699006699336699666699996699CC6699FF66CC0066CC3366CC6666CC9966CCCC66CCFF66FF0066
310
FF3366FF6666FF9966FFCC66FFFF9900009900339900669900999900CC9900FF9933009933339933669933999933CC9933FF9966009966339966669966999966CC9966FF9999009999339999669999999999CC9999FF99CC0099CC3399CC6699CC9999CCCC99CCFF99FF0099FF3399FF6699FF9999FFCC99FFFFCC0000CC00
310
33CC0066CC0099CC00CCCC00FFCC3300CC3333CC3366CC3399CC33CCCC33FFCC6600CC6633CC6666CC6699CC66CCCC66FFCC9900CC9933CC9966CC9999CC99CCCC99FFCCCC00CCCC33CCCC66CCCC99CCCCCCCCCCFFCCFF00CCFF33CCFF66CCFF99CCFFCCCCFFFFFF0000FF0033FF0066FF0099FF00CCFF00FFFF3300FF3333
310
FF3366FF3399FF33CCFF33FFFF6600FF6633FF6666FF6699FF66CCFF66FFFF9900FF9933FF9966FF9999FF99CCFF99FFFFCC00FFCC33FFCC66FFCC99FFCCCCFFCCFFFFFF00FFFF33FFFF66FFFF99FFFFCCFFFFFF0000000D0D0D1A1A1A2828283535354343435050505D5D5D6B6B6B787878868686939393A1A1A1AEAEAEBB
310
BBBBC9C9C9D6D6D6E4E4E4F1F1F1FFFFFF0000000000000000000000000000000000000000000000000000000000002E4550F1000000324944415478DAEDC13101000000C2A0F54F6D0D0FA00000000000000000000000000000000000000000000000000000000E0D6D6D000165E7A0B90000000049454E44AE426082
  0
ENDSEC
  0
EOF
