# Supplementary material for: Sexually dimorphic architecture and function of a mechanosensory circuit in C. elegans
Source: Nat Commun. 2022 Nov 11;13:6825. doi: 10.1038/s41467-022-34661-3 (PMC9652301; doi:10.1038/s41467-022-34661-3)
Supplement: Supplementary file 7 — Source Data [file 41467_2022_34661_MOESM7_ESM.xlsx]

## Sheet: Figure 1
	Figure 1B, response indices in tail-touch assays of animals with silenced sensory neurons
	PHA silencing				PHB silencing				PHC silencing
	control		histamine 10 mM		control		histamine 10 mM		control		histamine 10 mM
# of animal	Hermaphrodites	Males	Hermaphrodites	Males	Hermaphrodites	Males	Hermaphrodites	Males	Hermaphrodites	Males	Hermaphrodites	Males
1	0.8	0.8	0.8	0.6	1	1	0.4	0.8	1	1	1	0.4
2	1	0.8	0.8	1	0.6	0.8	0.8	0	1	1	0.8	1
3	1	1	1	0.8	1	0.8	0.6	0.4	0.6	0.6	0.4	1
4	1	1	1	0.2	1	1	0.2	0.4	0.6	0.8	0.2	1
5	0.6	1	1	0.6	0.8	0.8	0.2	0.2	0.6	1	0.4	0.6
6	0.8	1	0.8	0	1	0.8	0.4	0.2	0.6	0.8	1	0.8
7	0.8	0.8	1	0.2	0.4	1	0.2	0.6	1	0.8	0.4	1
8	1	0.6	0.6	0.6	0.8	0.4	0.4	0.8	1	0.8	0	1
9	0.8	0	0.8	0.6	1	0.8	0.6	0.2	1	1	0.4	1
10	1	0.8	0.8	0.8	1	1	0.4	0.4	0.8	1	0.8	1
11	1	1	0.4	1	1	1	0.6	1	1	1	0.4	0.8
12	1	0.6	1	0.2	0.8	1	0.4	0.6	1		0.6	1
13	1	1	0.8	0.4	1	0.8	0	0.6	0.6		1	0.6
14	1	0.8	0.8	0.4	0.8	1	0.4	0	1		0.2	1
15	1	0.8	0.6	0.6	1	1	0.4	0.2	1		0.8	0.8
16	1	0.6	0.8	0.8	0.8	0.8	0.6	0.6			0.4	1
17	0.8	0.6	0.8	0.6			0.6				0.2
18	1	0.8	1	0.4			0.2				0.6
19	1		1	0.6							0.8
20											0.6
	Figure 1D, response indices in tail-touch assays of RNAi fed animals
	control		mec-8		mec-12		trpa-1		del-1		del-2		unc-1		tmc-1		osm-10
# of animal	Hermaphrodites	Males	Hermaphrodites	Males	Hermaphrodites	Males	Hermaphrodites	Males	Hermaphrodites	Males	Hermaphrodites	Males	Hermaphrodites	Males	Hermaphrodites	Males	Hermaphrodites	Males
1	0.8	1	1	0.4	0.6	0.6	0.6	0.8	0.8	1	0.8	1	1	0.8	1	1	0.8	0.2
2	0.6	0.4	1	0.8	1	0	0.6	1	1	1	1	0.8	1	1	0.8	1	1	0.8
3	0.8	0.8	0.2	1	1	0.4	1	1	0.8	1	1	1	1	1	0.8	1	1	1
4	0.8	1	0.6	1	1	1	0.4	0.8	1	1	1	1	1	0.8	0.4	1	1	1
5	0.6	0.2	0.8	0.8	0.6	0.8	1	1	1	1	0.8	0.8	0.4	1	0.8	0.8	1	1
6	1	1	0	1	0.8	0	0.8	0.8	1	1	1	0.8	0.8	1	0.8	0.8	1	0.4
7	1	0.8	1	0.6	0.8	0.4	1	1	1	1	0.6	1	1	1	0.8	0.8	0.8	0.8
8	1	1	1	1	0.8	0.8	0.6	1	1	1	0.8	0.6	0.8	1	1	1	0.4	0.6
9	1	1	0.6	1	1	0	1	1	0.8	1	1	1	1	0.8	0.6	0.8	0.6	0.8
10	0.8	1	0.6	0.8	1	0.8	1	1	0.8	0.8	1	1	0.6	0.8	0.8	1	1	0.8
11	1	1	1	0.6	0.6	0	0.8	1	1	1	1	1	1	1	1	1	0.6	1
12	1	0.8	0.8	1	1	0.4	0.4	1	0.8	1	0.8	1	0.8	1	0.4	0.8	0.8	0.6
13	0.4	1	0.4	0.8	0.6	0.6	1	0.8	0.8	0.8	1	1	1	0.8	0.4	1	0.8	0.4
14	0.2	0.6	0.8	0.8	0.6	0.8	1	0.8	0.6	1	0.8	0.8	1	1	0.6	0.8	0.8	1
15	0.8	1	0.8	1	0.8	0.2	8	1	0.8	1	1	1	1	1	1	1	0.8	0.6
16	0.8	0.6	0.8	0.8	0.8	0.6	0.6	1	1	1	1	1	1	1	0.4	1	0.8
17		0.8	1	0.4	0.6	0.4			0.8	0.6	1	1	0.6	1	1	1
18		0.8	1	1		0.6			1		0.8		1	1	1	1
19		1	1	1		0.6					0.8		1	0.6
20						0.8								1
	Figure 1E, response indices in tail-touch assays of mutant animal
	him-5(e1490)		mec-12(e1605)		tmc-1(ok1859)		ocr-2(ak47)		osm-9(ky10)
# of animal	Hermaphrodites	Males	Hermaphrodites	Males	Hermaphrodites	Males	Hermaphrodites	Males	Hermaphrodites	Males
1	1	1	0.6	0.6	0.8	1	1	1	0.8	1
2	1	1	1	0	0.6	1	1	1	1	0.8
3	0.8	1	0.8	0.4	0.4	0.6	1	1	1	1
4	0.8	1	1	0.6	0.6	0.4	1	1	0.8	1
5	1	0.8	0.6	0.6	0.6	1	0.8	1	1	1
6	1	1	0.8	0.2	0.8	1	1	0.8	1	1
7	0.8	1	1	1	0.6	0.8	0.8	1	0.8	1
8	0.8	0.8	0.6	0.4	1	1	1	1	1	1
9	0.8	0.8	0.8	0.8	0.6	0.8	1	1	1	1
10	1	0.8	1	0.2	1	0.8	0.8	1	1	0.8
11	1	1	0.8	0.4	0.4	1	1	1	0.6	0.8
12	1	1	1	0.2	0	0.8	1	1	0.8	1
13	0.8	1	0.8	0.6	0.6	0.8	1	1	0.6	1
14	0.8	0.8	0.8	0.6	1	0.6	0.8	1	1	0.8
15	0.4	1	1	0.2	0.4	1	1	1		1
16	1		1		0.4	1	0.6
17	1		1			0.6	1
18	0.8					1

## Sheet: Figure 2
	Figure 2A, response indices in tail-touch assays of mec-12 rescue in PHA or PHB - males
# of animal	him-5(e1490)	mec-12(e1605)	mec-12(e1605);PHAp::mec-12	mec-12(e1605);PHBp::mec-12
1	1	0.6	1	0.4
2	1	0.4	1	0.8
3	1	0.2	1	0.6
4	0.8	0.2	0.8	0.6
5	0.8	0.6	1	1
6	0.8	0	0.6	0.4
7	1	0.6	1	0.6
8	0.8	0.8	0.8	0.6
9	0.8	0.2	1	0.6
10	1	0	0.8	0.4
11	1	0.2	1	0.6
12	0.8	1	1
13	1	0.6	1
14	1	0.4	0.6
15	1	0
	Figure 2B, response indices in tail-touch assays of mec-12 rescue in PHA in tmc-1 mutant hermaphrodites
# of animal	him-5(e1490)	tmc-1(ok1859)	tmc-1(ok1859);PHAp::mec-12
1	0.6	0.2	1
2	1	0.6	1
3	1	0.8	1
4	1	0.6	1
5	1	0.2	0.8
6	1	0	0.6
7	0.8	0.6	0.8
8	1	0.4	0.4
9	0.8	0.2	0.8
10	1	0	0.8
11	1	0.6	0.8
12	1	0.4	1
13	0.6	0.6	1
14	0.8	0.8
15	0.8	0.4
	Figure 2C, response indices in tail-touch assays of tmc-1 rescue in PHC in tmc-1 mutant hermaphrodites
# of animal	him-5(e1490)	tmc-1(ok1859)	tmc-1(ok1859);PHCp::tmc-1
1	1	0.2	0.6
2	0.8	0.4	1
3	0.6	0.4	1
4	0.8	1	1
5	1	0.6	1
6	1	0.6	0.8
7	0.8	0.2	0.6
8	1	0.2	1
9	0.8	0	0.6
10	1	0.2	0.8
11	1	0.8	0.8
12	0.6	0.6	1
13	1	0.6	1
14	1	0.4	0.6
15	1	0.6	1
16	0.8	0.6

## Sheet: Figure 3
	Figure 3A, response indices in tail-touch assays of animals with silenced interneurons
	AVG silencing				DVA silencing
	control		histamine 10 mM		control		histamine 10 mM
# of animal	Hermaphrodites	Males	Hermaphrodites	Males	Hermaphrodites	Males	Hermaphrodites	Males
1	1	1	0.8	0.6	1	0.8	1	1
2	1	0.6	0.8	0.4	0.8	1	0.4	1
3	0.6	1	1	0.6	0.6	0.8	0.2	1
4	0.6	0.8	0.8	0.2	0.8	1	0.6	0.8
5	0.8	1	0.8	0.6	0.8	1	0.4	0.4
6	1	1	0.8	0.4	0.6	0.6	0.6	0.8
7	0.8	1	1	0.8	1	0.8	0.2	1
8	1	0.8	0.8	0.2	0.8	1	0.2	0.8
9	1	1	0.8	0.6	0.6	0.8	0.2	0.8
10	1	1	1	0	1	0.8	0.2	1
11	0.8	1	0.8	0.4	0.6	1	0.6	1
12	0.8	0.8	1	0.2	1	0.8	0.4	0.8
13	0.6	0.8	1	0.4	1	0.8	0.4	1
14	1		1	0.2			0.6	0.8
15			1	0.8			0.6
16				0.6
	Figure 3B, response indices in tail-touch assays of animals with masculinized/feminized AVG when AVG is silenced
	histamine 10 mM
# of animal	Hermaphrodites	Males	Hermaphrodites; AVGp::FEM-3	Males, AVGp::tra-2
1	1	0.6	1	0.8
2	0.8	0.2	0.6	0.8
3	0.8	0.4	0.8	0.2
4	0.8	0.4	0.6	0.8
5	0.8	0.8	0.4	0.4
6	1	1	0	1
7	1	0.6	0.2	1
8	1	0.4	0.6	1
9	0.8	0.6	0.8	0.8
10	1	0.8	0.8	0
11	0.6	0.8	1	0.8
12	0.6	0.6	0.8	0.6
13	1	0.8	0.4	0.8
14	1	0.8	0	0.6
15	1	0	0.4	1
16	0.8	0.2	0.2	0.4
17	0.6	0.6	1	1
18	0.4	0	0.8	1
19	1	0.6	0.6	0.6
20	1	0.4	0.8	0.8
	Figure 3D, average speed (um/s) of hermaphrodites and males at the time of stimulus (optogentic inhibition)
	Hermaphrodites		Males
# of animal	control	ATR	control	ATR
1	192.476	127.338	201.513	181.195
2	103.459	119.399	301.023	177.823
3	153.561	49.8815	173.455	102.252
4	87.3901	148.267	291.615	95.7167
5	141.363	104.841	250.439	266.434
6	127.353	88.5902	276.09	263.89
7	140.421	131.406	316.252	301.156
8	100.083	123.312	278.793	249.706
9	199.554	180.169	298.777	268.615
10	118.688	167.28	304.622	218.647
11	97.7607	135.839	342.888	266.717
12	130.841	110.666	225.202	153.847
13	110.033	118.803	243.992	259.82
14	124.943	93.6575	270.615	230.999
15	94.7584	181.188	207.125	314.442
16	55.8514	69.0474	222.545	198.658
17	78.9883			202.05
18	115.835
	Figure 3F, response indices of tail-touch assays of mutant animals for glutamate receptors
	him-5(e1490)		glr-1(n2461)		glr-2(0k2342)		nmr-1(ak4)
# of animal	Hermaphrodites	Males	Hermaphrodites	Males	Hermaphrodites	Males	Hermaphrodites	Males
1	0.8	1	0.8	0.8	1	1	1	0.4
2	1	1	0.2	1	1	1	0.4	0.8
3	0.8	1	0.6	0.8	0.8	1	1	0.6
4	1	0.8	0.2	1	0.8	0.8	0.6	0.2
5	1	1	0.6	0.8	1	1	1	0.4
6	1	1	0.2	1	0.6	1	0.8	0.6
7	1	1	0.8	1	0.8	1	0.4	0.4
8	1	1	0.6	0.8	0.8	1	0.6	0.6
9	0.8	1	0.4	1	0.8	1	0.6	0
10	0.8	0.8	0.6	1	0.8	1	0.6	0.2
11	0.8	1	0.2	1	1	1	0.6	0.4
12	1	0.8	0.4	1	1	1	0.4	0.2
13	1	1	0.2	0.8	0.6	0.8	0.8	0.4
14	1	1	0.6	1	0.6	0.8	1	0.6
15	0.8	0.8	0	0.8	1	0.8	0.6	0.8
16	1	1	0.4	0.8	1	0.8	0.6	0.4
17	0.6		0.2	0.8	1	1	0.6	0.2
18	0.6		0.4	0.8	0.8	1	0.4	0.6
19							1	0.6
							1	0
	Figure 3G, response indices of tail-touch assays of mutant animals for nmr-2
	him-8(e1489)		nmr-2(3324)
# of animal	Hermaphrodites	Males	Hermaphrodites	Males
1	0.8	1	1	1
2	1	0.8	1	0.8
3	1	1	0.4	1
4	1	1	1	1
5	1	1	0.8	1
6	1	1	0.6	1
7	0.8	1	0.6	0.6
8	0.8	1	1	0.6
9	1	1	1	1
10	1	1	0.8	0.6
11	1	1	1	0.8
12	0.8	1	1	0.8
13	1	1	1	1
14	1	0.8	1	1
15	1	0.8	0.8	1
16	1	1	1	1
17	1	1	1	1
18	0.8	1	1	1
19	0.8		0.8
20	1		0.8
	Figure 3H, response indices of tail-touch assays of RNAi fed animals
	control		glr-4		glr-5
# of animal	Hermaphrodites	Males	Hermaphrodites	Males	Hermaphrodites	Males
1	1	1	1	0.6	0.8	0.8
2	1	0.8	0.2	1	1	1
3	1	0.8	1	1	0.8	0.8
4	1	1	0.6	0.8	0.6	0.8
5	0.6	0.8	1	1	0.8	0.8
6	1	1	1	1	0.6	1
7	0.6	1	0.8	0.8	0.6	0.8
8	1	0.8	1	1	0.8	0.8
9	0.8	1	0.6	0.8	1	0.6
10	1	0.6	0.8	0.6	1	0.6
11	0.6	1	0.8	0.6	0.8	1
12	1	1	0.8	0.6	0.6	1
13	1		0.4	0.8	0.8	0.8
14			0.6	1	0.6	1

## Sheet: Figure 4
	Figure 4A, response indices of tail-touch assays, nmr-1 rescue in AVG
	him-5(e1490)		nmr-1(ak4)		nmr-1(ak4);AVGp::nmr-1
# of animal	Hermaphrodites	Males	Hermaphrodites	Males	Hermaphrodites	Males
1	1	0.8	0.8	0.6	0.4	0.8
2	0.6	1	0.8	0.4	1	0.8
3	1	0.8	0.6	0	0.6	1
4	1	1	0.8	0.8	0.4	1
5	0.8	1	0.4	0.6	0.6	1
6	1	1	0.4	0	1	0.8
7	1	0.6	0.6	0	0.6	1
8	0.8	1	0.2	0.2	0.8	1
9	0.8	1	0.8	0.6	0.4	1
10	0.6	0.8	0.4	0.6	0.2	0.6
11	1	1	0.6	0.4	0.6	1
12	1	0.6	0.6	0	0.6	0.2
13	1	0.6	0.8	0.8	0.8	0.8
14	0.8	1	1	0.6	0.6	1
15		0.8	0.4	0.4	0.6	0.8
16				0.4	0.8
17				0.2
	Figure 4C, mean intensity (a.u.) of nmr-1 fosmid in AVG
# of animal	Hermaphrodites	Males
1	46.796	120.171
2	55.262	77.02
3	32.105	70.412
4	32.147	43.345
5	45.629	77.396
6	44.831	56.606
7	59.801	49.533
8	43.904	82.301
9	50.145	68.771
10	77.244	50.795
11	67.166	57.628
12	51.749	74.934
13	44.976	84.761
14	43.449	44.781
15	41.271	81.085
	Figure 4D, response indices of tail-touch assays of nmr-1 mutant hermaphrdites with masculinized AVG
# of animal	him-5(e1490)	nmr-1(ak4)	nmr-1(ak4) AVGp::FEM-3
1	0.8	0.4	0.2
2	0.8	0.8	0.2
3	1	1	0.4
4	0.8	0.4	0.4
5	0.8	0.4	0.2
6	0.8	0.6	0
7	1	0.4	0.2
8	1	0.8	0.2
9	1	0.8	0.4
10	0.8	0.8	0.6
11	1	0.6	0.4
12	0.8	0.6	0.4
13	0.8	0.6	0.2
14	1	0.8	0.4
15	1	0.8	0
16	0.8	0.6	0.6
17	0.6	0.6	0.4
18	0.8	0.4	0.4
19		0.4	0.4
20		0.6	0.4
	Figure 4E, response indices of tail-touch assays of nmr-1 mutant males with feminized AVG
# of animal	him-5(e1490)	nmr-1(ak4)	nmr-1(ak4);AVGp::tra-2
1	1	0.6	0.6
2	1	0.2	0.6
3	0.8	0.4	0.4
4	1	0.4	0.4
5	0.8	0.4	1
6	1	0.8	0.6
7	0.6	0.4	1
8	1	0.4	0.6
9	0.8	0	0.8
10	1	0.2	0.6
11	0.8	0.2	0.6
12	0.8	0.2	0.6
13	1	0.4	0.8
14	1	0.2	0.6
15	0.8	0.2	0.8
16	0.8	0.2	0.6
17		0.8
	Figure 4F, response indices of tail-touch assays of nmr-1 mutant animals with AVG masculinized/feminized and silenced sensory neurons
	PHA silencing				PHC silencing
	herms, AVGp::FEM-3		males, AVGp::tra-2		herms, AVGp::FEM-3		males, AVGp::tra-2
# of animal	control	histamine 10mM	control	histamine 10mM	control	histamine 10mM	control	histamine 10mM
1	0.2	0	0.6	0.6	0.4	0.8	0.6	0.6
2	0.2	0	0.8	0.6	0.4	0.6	1	0.8
3	0	0.2	0.4	0.6	0	0.2	0.4	0.2
4	0	0	0.2	1	0.4	0.2	0.6	0.8
5	0.8	0	0.8	1	0.4	0.2	0.6	0.4
6	0	0.4	0.6	0.8	0.6	0.2	0.8	0.6
7	0.6	0	1	0.2	0.2	0.4	0.6	0.6
8	0.4	0	0.4	0.8	0.6	0.4	0.2	0.8
9	0	0	0.6	0.4	0.2	0.6	0.6	0
10	0.4	0	0.6	1	0.4	0.4	0.8	0
11	0	0	1	0.2	0.6	0.6	0.6	0.4
12	1	0	0.6	0.8	0.2	0.2	0.6	0
13	0.4	0	0.6	0.2	0.4	0.6	0.2	0.2
14	0	0	0.6	0.8	0.4	0.2	0.8	0.6
15	0.2	0.2	0.8	0.4	0	0.6	0.6	0
16	0.6	0	0.2		0.4	0.2	0.4	0
17	0.8	0	0.6		0.6	0	0.2	0.4
18	0.4	0			0.2	0.4	0.4	0.6
19	0.2	0.2			0.4	0.4	0.4	0.4
20	0.6	0.2
21	0.2	0
22	0.4	0.2
23	0.2
	Figure 4G, response indices of tail-touch assays of animals with nmr-1 rescue in DVA
	nmr-1(ak4)		nmr-1(ak4); DVAp::nmr-1
# of animal	Hermaphrodites	Males	Hermaphrodites	Males
1	1	0.6	0.2	0.8
2	0.6	0.4	0.8	0
3	0.6	0.4	1	0
4	0.8	0.2	0.8	0.4
5	0	0.2	0.4	0.2
6	1	0.8	1	0.4
7	0.4	0	0.4	0.2
8	1	0.6	0.4	0.2
9	0.2	0.6	1	0.6
10	0.4	0.2	1	0.4
11	0.4	0.4	1	0.2
12	0.4	0.8	0.8	0
13	1	0.6	0.8
14	0.8	0.2	0.8
15	0.6	0.4	0.8
16	0.8	0.8	0.2
17	1	0	0.6
18	0.6	0.4	0.8
19	0.8

## Sheet: Figure 5A
wild-type, AVG calcium imaging
Male tail touch
GCaMP fluorescence intensity normalized with the prestimulus intensity estimated as the median in the 100 frames before the first stimulation (F(t)-Fb)/Fb, not corrected by the baseline drift
0.137117	0.161352	0.0998133	0.0122044	-0.0243205	0.341975	0.227972	0.0176828	0.0852398	0.0925553	-0.0133588	0.167794
0.143646	0.14347	0.119273	0.0175439	-0.00858369	0.333745	0.226224	0.0277118	0.0933579	0.0321932	-0.0610687	0.166184
0.132597	0.143367	0.0965467	0.0129672	0.0729614	0.311111	0.215734	0.0427553	0.123985	0.0301811	-0.028626	0.164573
0.153189	0.13551	0.1118	0.0335622	0	0.317284	0.224476	0.0723146	0.0531365	0.0402415	-0.0400763	0.0969404
0.171271	0.15579	0.086	0.0114416	-0.0171674	0.284362	0.208741	0.0841911	0.107749	0.100604	-0.0896947	0.111433
0.156705	0.157653	0.0926567	0.00991609	0.0100143	0.284362	0.217483	0.10293	0.0435424	0.1167	-0.0229008	0.0454106
0.0873933	0.185205	0.09435	0.00686499	0.11588	0.278189	0.203497	0.112167	0.0188192	0.148893	-0.125954	0.0341385
0.10899	0.18676	0.09887	0.0122044	0.0200286	0.237037	0.213986	0.136448	0.0369004	0.185111	-0.0992366	0.0582931
0.110497	0.19898	0.125487	0.00457666	0.0400572	0.263786	0.168531	0.138823	0.0405904	0.144869	-0.133588	0.108213
0.113009	0.214387	0.0917133	-0.0129672	-0.00715308	0.237037	0.154545	0.141462	0.0125461	0.17505	-0.14313	0.153301
0.0728277	0.174083	0.0815433	0.0389016	0.0643777	0.216461	0.198252	0.106624	0.0206642	0.21328	-0.101145	0.0679549
0.075339	0.169158	0.08393	0.051106	0.00858369	0.239095	0.2	0.100026	0.0479705	0.2334	-0.156489	0.0743961
0.0899046	0.144055	0.06202	0.01373	0.0329041	0.224691	0.215734	0.122196	0.0114391	0.229376	-0.150763	0.0373591
0.0728277	0.113035	0.0460767	0.0259344	0.0429185	0.25144	0.163287	0.142518	0.0247232	0.217304	-0.175573	0.0679549
0.0678051	0.105102	0.0403	0.0144928	0.0815451	0.300823	0.145804	0.0987068	-0.00221402	0.219316	-0.0706107	0.0760064
0.0713209	0.0920925	0.05179	0.01373	0.0758226	0.348148	0.137063	0.116917	-0.0350554	0.29175	0	0.100161
0.0698142	0.06153	0.0642167	-0.0183066	0.0543634	0.269959	0.15979	0.100554	-0.0195572	0.245473	-0.0019084	0.0679549
0.116524	0.05421	0.03823	-0.0343249	0.0128755	0.319342	0.15979	0.0960676	-0.0228782	0.191147	-0.0992366	0.113043
0.0808639	0.0810725	0.0435033	-0.0236461	0.0157368	0.269959	0.168531	0.127474	-0.0206642	0.114688	0.0362595	0.185507
0.102461	0.0736475	0.0391067	-0.0289855	0.0829757	0.257613	0.182517	0.0736342	-0.0177122	0.120724	0.0343511	0.150081
0.109995	0.0865825	0.0285633	-0.037376	-0.0157368	0.206173	0.186014	0.0791766	-0.00922509	0.16499	0.0706107	0.135588
0.134606	0.0610975	0.0337733	-0.0686499	0.0271817	0.265844	0.165035	0.115598	-0.0147601	0.177062	0.160305	0.154911
0.132597	0.064515	0.0457633	-0.0732265	0.0257511	0.216461	0.175524	0.110055	-0.0129151	0.0724346	0.0458015	0.228986
0.12004	0.085815	0.05204	-0.0564455	0.0786838	0.230864	0.154545	0.181578	-0.0103321	0.0261569	0.131679	0.158132
0.112506	0.07227	0.0397367	0	-0.0157368	0.212346	0.135315	0.16759	-0.0309963	0.054326	0.137405	0.154911
0.127072	0.06421	0.0322667	-0.0671243	-0.0386266	0.206173	0.116084	0.16152	-0.0143911	0.028169	0.0782443	0.169404
0.118533	0.0590825	0.0492167	-0.0793288	0.0600858	0.218519	0.142308	0.175772	-0.00258303	0.0241449	0.0381679	0.159742
0.124058	0.0329075	0.0478333	-0.106026	0.0586552	0.222634	0.15979	0.153339	-0.00369004	0.0724346	0.0648855	0.150081
0.100954	0.0306875	0.0195867	-0.0762777	-0.0143062	0.185597	0.121329	0.149908	-0.00479705	0.00804829	0.0973282	0.217713
0.108488	0.0271425	0.0553667	-0.10984	0.0858369	0.220576	0.0898601	0.157034	0	0.0482897	0.0839695	0.187118
0.114013	0.0345925	0.03823	-0.0633105	0.0715308	0.224691	0.0618881	0.170757	-0.0435424	0.0784708	0.0343511	0.159742
0.0477147	0.0126025	0.03528	-0.0625477	0.0858369	0.224691	0.103846	0.14806	-0.0376384	0.054326	0.0572519	0.179066
0.0788548	0.019695	0.02442	-0.0915332	0.103004	0.218519	0.124825	0.132489	-0.0535055	0.0603622	0.0114504	0.20161
0.101959	0.0255625	0.0249233	-0.0335622	-0.0200286	0.216461	0.163287	0.120084	-0.0302583	0.0583501	0.0725191	0.290177
0.114013	0.0371175	-0.00069	-0.0907704	0.0457797	0.24321	0.175524	0.0604381	-0.0261993	0.0362173	0.135496	0.35781
0.0883978	0.0289025	-0.0403633	-0.122044	0.0414878	0.259671	0.206993	0.0158353	-0.00553506	0.0362173	0.0706107	0.338486
0.0351582	0.0176525	-0.0673567	-0.126621	0.0987124	0.282305	0.206993	0	0.00627306	0.136821	0.0229008	0.330435
0.00853842	0.0248975	-0.0557433	-0.141876	0.0300429	0.257613	0.233217	-0.00791766	-0.0188192	0.108652	0.0305344	0.290177
0	0.031965	-0.0834267	-0.114416	0.0886981	0.257613	0.250699	-0.0240169	-0.00738007	0.0342052	0.116412	0.241868
-0.0426921	0.0266075	-0.0720033	-0.128146	0.0844063	0.206173	0.238462	-0.0155714	-0.0125461	0.0160966	0.0763359	0.270853
0.00301356	0.0145925	-0.111927	-0.105263	0.108727	0.197942	0.233217	0.00659805	-0.00848708	0.028169	0.0820611	0.336876
0.0025113	0.0166075	-0.11243	-0.10984	0.0529328	0.2	0.206993	0.0285036	-0.0317343	0.0100604	0.0591603	0.288567
-0.0105475	0.0112	-0.0582567	-0.109077	0.0844063	0.212346	0.233217	0.0504091	-0.0132841	-0.0382294	-0.00763359	0.30306
-0.0050226	0.0181375	-0.0944133	-0.0846682	0.0515021	0.212346	0.2	0.0654526	-0.0354244	-0.0160966	0.00381679	0.336876
0.025113	0.0098475	-0.0949133	-0.135774	-0.0343348	0.20823	0.201748	0.148324	-0.0922509	-0.0140845	-0.0209924	0.30306
0.00803616	-0.01005	-0.12172	-0.151793	0.0901288	0.2	0.172028	0.154922	-0.0675277	0.0482897	-0.00954198	0.333655
-0.0100452	0.0143875	-0.11833	-0.163997	-0.00286123	0.212346	0.11958	0.129322	-0.0350554	0.00603622	0.0114504	0.237037
-0.0150678	0.0144375	-0.0912133	-0.134249	0.0786838	0.189712	0.126573	0.0892056	-0.0313653	0.0181087	-0.0496183	0.245089
0.00401808	0.00546	-0.0645967	-0.0991609	0.0672389	0.204115	0.144056	0.0670362	-0.00405904	-0.028169	-0.0610687	0.291787
-0.0145655	0.00245	-0.06039	-0.153318	-0.0486409	0.204115	0.168531	0.0559514	-0.0468635	-0.0764588	-0.0725191	0.259581
0	0.014565	-0.01218	-0.179252	-0.00429185	0.177366	0.177273	0.0432832	-0.0147601	-0.0221328	-0.0133588	0.25153
-0.00803616	-0.011505	-0.0361567	-0.115179	-0.0228898	0.134156	0.182517	0.0498812	0.0243542	-0.054326	-0.0324427	0.267633
0.00401808	0.0038275	-0.0313233	-0.150267	0.0643777	0.144444	0.208741	0.0224334	0.0498155	-0.082495	-0.0477099	0.225765
0.011552	-0.0025	-0.01971	-0.122044	-0.09299	0.158848	0.252448	0.0221694	0.0623616	-0.00402414	0.0267176	0.193559
-0.00853842	0.021735	-0.0439433	-0.120519	-0.00858369	0.173251	0.306643	-0.00211138	0.0332103	-0.0764588	-0.0553435	0.153301
-0.0416876	0.02125	-0.0340867	-0.128909	0.0228898	0.173251	0.325874	-0.0387965	0.0295203	-0.0623742	-0.0152672	0.204831
-0.0301356	0.0175775	-0.0261133	-0.0724638	0.0729614	0.185597	0.334615	-0.0329902	0.0195572	-0.0764588	0.0515267	0.183897
-0.027122	0.025255	-0.0166367	-0.101449	0.0586552	0.197942	0.306643	-0.057271	0.0276753	-0.0925553	-0.0248092	0.204831
-0.0472125	0.015485	-0.0141867	-0.118993	-0.0615165	0.218519	0.306643	-0.047242	0.0461255	-0.0945674	-0.0801527	0.182287
-0.123556	0.02824	-0.0363467	-0.12357	0.0586552	0.210288	0.31014	-0.0327263	0.0306273	-0.148893	-0.0019084	0.187118
-0.0899046	0.037755	-0.0285	-0.0999237	0.0214592	0.210288	0.31014	-0.0585907	0.0568266	-0.0462777	-0.0381679	0.188728
-0.0919136	0.02819	0.00276333	-0.122807	0.00715308	0.212346	0.296154	-0.0535761	0.0291513	-0.0945674	-0.0477099	0.278905
-0.0974385	0.02454	-0.00175667	-0.0183066	-0.0772532	0.2	0.276923	-0.0533122	0.0590406	-0.16499	-0.0171756	0.283736
-0.0602712	0.0269375	-0.02147	0.0366133	-0.0586552	0.167078	0.248951	-0.0828715	0.0442804	-0.134809	-0.0534351	0.249919
-0.0693119	0.0346425	-0.02831	0.0617849	-0.103004	0.183539	0.191259	-0.106888	0.0464945	-0.124748	-0.0820611	0.257971
-0.0547464	0.0313775	-0.0652233	0.057971	-0.0257511	0.142387	0.17028	-0.084455	0.0594096	-0.0885312	-0.0591603	0.277295
-0.0632848	0.0338775	-0.0833633	0.0236461	-0.0672389	0.169136	0.187762	-0.112959	0.106273	-0.0724346	-0.0744275	0.235427
-0.0858865	0.0171175	-0.0876333	-0.0259344	-0.0472103	0.111523	0.18951	-0.0955397	0.11476	-0.102616	-0.0648855	0.222544
-0.0919136	0.0391575	-0.103013	0.0320366	-0.114449	0.144444	0.191259	-0.0818158	0.108118	0.00603622	-0.0782443	0.269243
-0.0592667	0.0233675	-0.0586933	0	-0.09299	0.132099	0.191259	-0.113222	0.141697	-0.0764588	-0.0629771	0.278905
-0.0622803	0.032705	-0.0557433	-0.0259344	-0.0686695	0.146502	0.233217	-0.0746899	0.128413	-0.0865191	-0.0229008	0.286957
-0.0577599	0.035025	-0.0632767	0.0221205	-0.0829757	0.132099	0.21049	-0.0870942	0.139483	-0.148893	0.0400763	0.277295
-0.0698142	0.0424225	-0.07376	0.0739893	-0.0200286	0.11358	0.245455	-0.0836632	0.116974	-0.0503018	0.0648855	0.267633
-0.059769	0.047295	-0.0795367	0.112891	0.0314735	0.142387	0.213986	-0.114542	0.117343	-0.104628	0.019084	0.272464
-0.0728277	0.0359425	-0.0607033	0.117468	0.00858369	0.107407	0.224476	-0.0955397	0.107011	-0.132797	0.0267176	0.206441
-0.0497238	0.0396175	-0.0601367	0.150267	0.00429185	0.099177	0.205245	-0.110055	0.0756458	-0.100604	0.0496183	0.233816
-0.0758413	0.043495	-0.0770867	0.20595	-0.0257511	0.109465	0.238462	-0.0899974	0.0763838	-0.0663984	-0.0400763	0.270853
-0.0647916	0.03847	-0.0495933	0.224256	-0.0128755	0.101235	0.234965	-0.0448667	0.0649446	-0.084507	0.0782443	0.245089
-0.0341537	0.055205	-0.0589467	0.199085	-0.134478	0.10535	0.296154	-0.070995	-0.0095941	-0.108652	0.0687023	0.246699
-0.00150678	0.0558925	-0.0654733	0.184592	-0.0686695	0.099177	0.334615	-0.0551597	-0.0383764	-0.0784708	-0.0152672	0.245089
0.00954294	0.0571425	-0.08801	0.237223	-0.147353	0.0909465	0.35035	-0.0720507	-0.0243542	-0.0241449	0.0667939	0.243478
-0.0125565	0.04898	-0.0706233	0.257818	-0.055794	0.121811	0.327622	-0.0699393	-0.0387454	-0.0865191	0.0438931	0.237037
-0.00452034	0.059465	-0.0765833	0.260107	-0.074392	0.103292	0.282168	-0.0662444	-0.0597786	-0.0140845	0.0400763	0.232206
-0.0286288	0.064565	-0.11356	0.199847	-0.00572246	0.099177	0.296154	-0.0926366	-0.0535055	-0.0140845	0.104962	0.219324
-0.0316424	0.053955	-0.0609533	0.273074	-0.0143062	0.115638	0.320629	-0.0865664	-0.0660517	-0.0724346	0.164122	0.217713
-0.0361627	0.0583675	-0.0709367	0.257056	-0.0143062	0.109465	0.268182	-0.118765	-0.09631	-0.0704225	0.0820611	0.2
-0.0185836	0.0706625	-0.08531	0.326468	-0.0772532	0.0930041	0.257692	-0.147004	-0.0926199	-0.00201207	0.0591603	0.121095
-0.0150678	0.069795	-0.0700567	0.308162	-0.0972818	0.0930041	0.264685	-0.167063	-0.0896679	-0.0422535	0.0438931	0.127536
0.0180814	0.08204	-0.0903967	0.312738	-0.0858369	0.0765432	0.213986	-0.127738	-0.0671587	-0.084507	0.150763	0.117874
-0.0321447	0.113343	-0.0897667	0.295957	-0.0658083	0.0559671	0.206993	-0.145685	-0.0634686	-0.0965795	0.028626	0.154911
-0.0341537	0.149847	-0.102763	0.330282	-0.120172	0.072428	0.173776	-0.135656	-0.0273063	-0.0965795	-0.0152672	0.113043
-0.0391763	0.154823	-0.0788467	0.307399	-0.0901288	0.0847737	0.173776	-0.153603	-0.0346863	-0.0201207	0	0.151691
-0.0557509	0.175612	-0.0720033	0.316552	-0.0286123	0.0909465	0.165035	-0.180786	0.0579336	0	0.0324427	0.122705
-0.0567554	0.183113	-0.05543	0.315789	0.0300429	0.121811	0.182517	-0.130377	0.0774908	0.0321932	0.0133588	0.125926
-0.0326469	0.173035	-0.07125	0.355454	0.00286123	0.11358	0.145804	-0.0889417	0.155351	0.0201207	0.0019084	0.0888889
-0.0220994	0.19028	-0.0774	0.364607	-0.134478	0.109465	0.154545	-0.100554	0.125092	0.0482897	0.00763359	0.116264
0.0160723	0.204565	-0.0813567	0.344775	0.0343348	0.0827161	0.172028	-0.104513	0.121033	-0.0160966	0.0629771	0.138808
0.00452034	0.210485	-0.08644	0.299008	-0.110157	0.0847737	0.173776	-0.109	0.104428	-0.0362173	-0.0343511	0.159742
-0.00803616	0.19602	-0.107343	0.305873	-0.00715308	0.0744856	0.131818	-0.112167	0.12583	-0.00603622	-0.0019084	0.2
-0.00803616	0.193852	-0.10157	0.353928	-0.0615165	0.0539095	0.121329	-0.154922	0.106273	0.0422535	-0.0706107	0.153301
-0.0100452	0.185152	-0.0882	0.361556	0.0100143	0.0683128	0.126573	-0.12246	0.109963	0.0583501	-0.0324427	0.179066
-0.141637	0.202653	0.0424367	0.215103	0.0686695	0.0621399	0.158042	-0.333861	0.177491	0.0905433	-0.604962	0.122705
-0.306379	0.205128	0.07916	-0.592677	-0.0271817	-0.0386831	0.163287	-0.650831	0.11845	0.110664	-0.645038	0.0904992
-0.224008	0.19398	0.0227867	-0.594966	0.0329041	-0.104527	0.219231	-0.666667	0.199631	0.225352	-0.612595	0.228986
-0.276745	0.19306	-0.159197	-0.606407	0.100143	-0.131276	0.213986	-0.660069	0.212546	0.0603622	-0.633588	0.312721
-0.28227	0.210765	-0.258507	-0.598017	0.0443491	-0.0469136	0.219231	-0.694115	0.125092	0.054326	-0.622137	0.317552
-0.282772	0.257603	-0.33622	-0.592677	0.246066	-0.277366	0.2	-0.721826	0.0845018	0.0764588	-0.608779	0.383575
-0.2667	0.309005	-0.348523	-0.591152	0.297568	0.0168724	0.21049	-0.799683	0.0158672	0.0704225	-0.646947	0.293398
-0.256153	0.345867	-0.2511	-0.602593	0.446352	0.0641975	0.22972	-0.732383	-0.0236162	0.102616	-0.629771	0.180676
-0.258664	0.37801	-0.201067	-0.591915	0.550787	0.117695	0.227972	-0.732383	0.000369004	0.0221328	-0.69084	0.180676
-0.24661	0.423852	-0.19454	-0.639969	0.58226	0.099177	0.255944	-0.724729	0.0147601	0.0784708	-0.59542	0.124316
-0.25113	0.470663	-0.05612	-0.749047	0.706724	0.121811	0.264685	-0.734231	0.0361624	0.191147	-0.572519	0.154911
-0.239076	0.500333	-0.0353433	-0.646834	0.874106	0.121811	0.257692	-0.737134	-0.0597786	0.132797	-0.541985	0.084058
-0.148669	0.534618	0.0301333	-0.673532	0.987124	0.0847737	0.26993	-0.726049	0.0487085	0.179074	-0.574427	0.14686
-0.217981	0.547805	0.0451333	-0.655988	0.93133	0.109465	0.275175	-0.742148	0.0287823	0.269618	-0.528626	0.14847
-0.213461	0.578113	0.0711233	-0.659802	0.994278	0.123868	0.264685	-0.751913	0.0387454	0.235412	-0.528626	0.159742
-0.207433	0.639465	0.102823	-0.688024	1.02432	0.0888889	0.241958	-0.7564	0.0546125	0.283702	-0.513359	0.169404
-0.210447	0.636735	0.0993733	-0.666667	0.95422	0.226749	0.266434	-0.819214	0.0317343	0.229376	-0.509542	0.158132
-0.202913	0.685587	0.08594	-0.690313	1.12017	0.214403	0.273427	-0.760095	0.0523985	0.27163	-0.526718	0.162963
-0.152185	0.709515	0.120967	-0.688787	1.03147	0.317284	0.247203	-0.753233	0.0472325	0.364185	-0.666031	0.153301
-0.153189	0.717423	0.110797	-0.685736	1.0701	0.292593	0.261189	-0.758511	0.0542435	0.325956	-0.568702	0.151691
0.0778503	0.700638	0.82379	-0.470633	1.24893	0.331687	0.255944	-0.604909	0.120664	0.633803	0.167939	0.243478
0.1778	0.664745	0.99027	0.884821	1.0887	0.119753	0.257692	-0.229084	0.129889	0.396378	0.339695	0.288567
0.162732	0.686455	0.975017	0.832952	1.43777	0.512757	0.324126	-0.205595	0.127675	0.603622	0.375954	0.266023
0.147664	0.686173	1.0113	0.837529	1.3133	0.494239	0.399301	-0.179203	0.0738007	0.674044	0.568702	0.327214
0.143144	0.661838	1.05041	0.807018	1.29041	0.47572	0.432517	-0.169966	0.104059	0.684105	0.599237	0.295008
0.159719	0.653087	1.0624	0.923722	1.27754	0.514815	0.406294	-0.190816	0.115498	0.790744	0.685115	0.344928
0.152185	0.698545	1.07181	0.912281	1.22604	0.502469	0.42028	-0.174452	0.095203	0.7666	0.513359	0.417391
0.15118	0.6725	1.10452	0.845919	1.29614	0.498354	0.411538	-0.162312	0.108856	0.961771	0.585878	0.436715
0.15118	0.676557	1.09077	0.95042	1.2289	0.520988	0.42028	-0.185273	0.154613	0.917505	0.633588	0.401288
0.162732	0.672883	1.10013	0.865751	1.1774	0.506584	0.427273	-0.161256	0.167159	0.985915	0.561069	0.46409
0.185836	0.67347	1.13114	0.882532	1.25751	0.479835	0.395804	-0.11507	0.197417	1.21127	0.664122	0.488245
0.197891	0.682908	1.1167	0.79939	1.35479	0.494239	0.413287	-0.0662444	0.186716	1.14085	0.53626	0.633172
0.20894	0.672755	1.10992	0.803204	1.18455	0.486008	0.397552	-0.0712589	0.18893	0.973843	0.580153	0.650886
0.203415	0.670025	1.08205	0.814645	1.10587	0.444856	0.381818	-0.0308789	0.224723	1.07847	0.646947	0.609018
0.173782	0.67699	1.06133	0.864989	1.1917	0.457202	0.385315	-0.0287675	0.226568	0.93159	0.658397	0.493076
0.182823	0.662068	1.07596	0.871854	1.14306	0.455144	0.362587	-0.0456585	0.2369	0.997988	0.727099	0.447987
0.207936	0.669667	1.03597	0.858886	1.09299	0.444856	0.367832	-0.0277118	0.212915	0.935614	0.772901	0.607407
0.197388	0.652553	1.05342	0.858886	1.09871	0.430453	0.353846	-0.0253365	0.251292	0.98994	0.753817	0.56876
0.207936	0.64898	0.990207	0.682685	0.992847	0.455144	0.352098	0.00527844	0.227306	1.06036	0.734733	0.583253
0.206429	0.62347	0.994037	0.818459	1.01574	0.430453	0.338112	-0.00923727	0.235055	0.993964	0.803435	0.542995
0.188348	0.625255	0.998117	0.747521	1.02718	0.385185	0.329371	-0.00475059	0.243542	0.832998	0.812977	0.607407
0.171271	0.606862	0.999057	0.79405	1.06295	0.413992	0.360839	-0.00580628	0.153875	0.794769	0.763359	0.591304
0.17328	0.621377	1.01808	0.675057	0.919886	0.379012	0.317133	-0.023753	0.130258	0.84507	0.727099	0.594525
0.155198	0.596735	1.00408	0.796339	1.08441	0.356379	0.278671	-0.00870942	0.12952	0.826962	0.769084	0.549436
0.16675	0.56398	0.98073	0.687262	0.95279	0.358436	0.287413	-0.0242808	0.0129151	0.792757	0.784351	0.536554
0.172778	0.55296	0.97922	0.707857	0.957082	0.327572	0.33986	0.0351016	-0.0195572	0.857143	0.795802	0.560709
0.196886	0.553445	0.956497	0.673532	0.924177	0.317284	0.33986	0.047242	-0.0804428	0.686117	0.778626	0.534944
0.21999	0.54074	0.995543	0.700992	0.888412	0.327572	0.294406	-0.0250726	-0.0490775	0.726358	0.805344	0.613849
0.237067	0.51954	0.96221	0.719298	0.984263	0.309054	0.268182	-0.0319345	-0.00848708	0.800805	0.803435	0.542995
0.232546	0.535637	0.97031	0.679634	1.03433	0.255556	0.226224	-0.0166271	0.00184502	0.768612	0.744275	0.584863
0.236565	0.500817	0.980227	0.610984	0.904149	0.278189	0.213986	-0.0216416	0.0346863	0.782696	0.788168	0.591304
0.215972	0.4962	0.960513	0.686499	0.804006	0.247325	0.163287	-0.0688836	0.0870849	0.655936	0.76145	0.565539
0.237569	0.488393	0.945637	0.720061	0.987124	0.206173	0.2	-0.0670362	0.113284	0.633803	0.698473	0.393237
0.212958	0.461633	0.95612	0.635393	0.849785	0.214403	0.172028	-0.132489	0.102952	0.623742	0.629771	0.367472
0.20442	0.451275	0.966667	0.591915	0.871245	0.2	0.156294	-0.117181	0.14059	0.595573	0.660305	0.381965
0.225013	0.459337	0.944443	0.698703	0.902718	0.197942	0.131818	-0.117973	0.101845	0.498994	0.751908	0.375523
0.220994	0.45505	1.00201	0.718535	0.819743	0.171193	0.128322	-0.097915	0.0571956	0.537223	0.759542	0.393237
0.202411	0.453215	0.95455	0.628528	0.798283	0.173251	0.107343	-0.097915	0.0638376	0.480885	0.673664	0.386795
0.171773	0.42301	0.970183	0.588101	0.765379	0.193827	0.0933566	-0.074426	0.0405904	0.525151	0.622137	0.420612
0.202913	0.43528	0.962273	0.549199	0.851216	0.189712	0.0548951	-0.0443389	0.0177122	0.55332	0.610687	0.447987
0.169764	0.433725	0.963843	0.582761	0.796853	0.142387	0.0618881	-0.0287675	0.0354244	0.488934	0.583969	0.473752
0.163737	0.41773	0.932643	0.470633	0.891273	0.173251	0.0234266	-0.0340459	0.0140221	0.617706	0.60687	0.480193
0.154696	0.42194	0.943753	0.660564	0.610873	0.140329	0.0199301	-0.0343098	0.00479705	0.597585	0.660305	0.560709
0.183827	0.408903	0.952983	0.62624	0.738197	0.125926	0.0531468	-0.0232251	0.0188192	0.535211	0.614504	0.520451
0.200904	0.397423	0.9339	0.526316	0.842632	0.117695	0.114336	0.0390604	0.00184502	0.537223	0.637405	0.481804
0.195881	0.419975	0.926867	0.582761	0.616595	0.146502	0.11958	0.0517287	-0.0361624	0.44668	0.679389	0.436715
0.194375	0.404745	0.90433	0.519451	0.713877	0.146502	0.151049	0.0683558	-0.0143911	0.50503	0.660305	0.441546
0.188348	0.41745	0.914123	0.519451	0.626609	0.136214	0.151049	0.0907891	-0.0110701	0.422535	0.671756	0.454428
0.164741	0.42921	0.900127	0.522502	0.725322	0.138272	0.17028	0.0638691	-0.0398524	0.442656	0.70229	0.381965
0.169764	0.418828	0.904833	0.46148	0.701001	0.140329	0.161538	0.0622856	-0.0236162	0.424547	0.587786	0.417391
0.178805	0.433572	0.91695	0.491991	0.753934	0.115638	0.140559	0.111639	0.00922509	0.466801	0.526718	0.349758
0.18885	0.413445	0.917577	0.631579	0.709585	0.11358	0.151049	0.106888	-0.0295203	0.525151	0.55916	0.325604
0.178805	0.427117	0.928313	0.562929	0.806867	0.0930041	0.15979	0.124043	-0.0328413	0.416499	0.622137	0.365862
0.181316	0.43278	0.924293	0.574371	0.746781	0.103292	0.201748	0.121668	-0.0273063	0.503018	0.553435	0.369082
0.168759	0.436862	0.926803	0.599542	0.752504	0.103292	0.175524	0.115598	-0.0343173	0.486922	0.658397	0.35942
0.167253	0.409132	0.92674	0.562929	0.711016	0.099177	0.201748	0.118501	-0.0335793	0.539235	0.576336	0.383575
0.14666	0.397907	0.89862	0.5164	0.682403	0.10535	0.233217	0.111375	-0.0571956	0.406439	0.656489	0.298229
0.129081	0.397985	0.913243	0.590389	0.732475	0.101235	0.172028	0.107416	-0.0321033	0.424547	0.696565	0.35781
0.150678	0.395358	0.90835	0.617086	0.630901	0.127984	0.128322	0.124835	-0.0169742	0.440644	0.688931	0.335266
0.180814	0.36426	0.881543	0.601831	0.540773	0.099177	0.123077	0.147796	-0.0346863	0.404427	0.637405	0.322383
0.144149	0.372628	0.905083	0.549199	0.625179	0.0971193	0.175524	0.143574	-0.0306273	0.432596	0.648855	0.346538
0.170266	0.3462	0.881167	0.55759	0.589413	0.109465	0.161538	0.164159	-0.0372694	0.432596	0.603053	0.278905
0.18232	0.37074	0.878847	0.651411	0.606581	0.099177	0.137063	0.117445	-0.0228782	0.412475	0.60687	0.314332
0.171271	0.345918	0.8602	0.421815	0.562232	0.121811	0.154545	0.138295	-0.0535055	0.424547	0.645038	0.323994
0.149674	0.319005	0.88826	0.478261	0.590844	0.101235	0.13007	0.113486	-0.0601476	0.432596	0.604962	0.301449
0.163235	0.306735	0.886567	0.567506	0.550787	0.0806584	0.103846	0.0987068	-0.0667897	0.380282	0.555344	0.312721
0.158714	0.319285	0.889453	0.633105	0.566524	0.0847737	0.112587	0.0736342	-0.0542435	0.444668	0.530534	0.317552
0.145655	0.293953	0.92015	0.586575	0.642346	0.0847737	0.0933566	0.0955397	-0.0686347	0.390342	0.591603	0.257971
0.167755	0.271965	0.898053	0.564455	0.569385	0.0600823	0.0636364	0.0958036	-0.0302583	0.420523	0.631679	0.327214
0.122551	0.291225	0.938733	0.653699	0.576538	0.0806584	0.0531468	0.103721	-0.0575646	0.478873	0.658397	0.288567
0.113511	0.268265	0.906027	0.591915	0.539342	0.0971193	0.0479021	0.0807601	-0.0531365	0.513078	0.688931	0.335266
0.0843797	0.297322	0.941683	0.518688	0.668097	0.101235	0.0444056	0.134864	-0.0612546	0.380282	0.677481	0.274074
0.0999498	0.26357	0.922033	0.578947	0.612303	0.123868	0.0601399	0.0897334	-0.0527675	0.334004	0.732824	0.290177
0.113009	0.27806	0.926053	0.540809	0.678112	0.0786008	0.0636364	0.0691475	-0.0756458	0.374245	0.561069	0.232206
0.12004	0.262347	0.962523	0.59344	0.587983	0.11358	0.0706294	0.0290314	-0.0302583	0.323944	0.719466	0.298229
0.0873933	0.26296	0.949403	0.589626	0.65236	0.132099	0.137063	0.0261283	-0.0236162	0.374245	0.656489	0.275684
0.0803616	0.251658	0.98707	0.631579	0.752504	0.115638	0.172028	0.000263922	-0.0568266	0.430584	0.631679	0.246699
0.0959317	0.26329	0.984433	0.590389	0.520744	0.150617	0.184266	0.00501452	-0.0346863	0.396378	0.566794	0.228986
0.0381718	0.2487	0.98933	0.537757	0.530758	0.134156	0.203497	-0.010029	-0.0501845	0.358149	0.520992	0.257971
0.0562531	0.241555	0.973887	0.61251	0.600858	0.136214	0.193007	-0.0248087	-0.0667897	0.38833	0.519084	0.175845
0.0522351	0.259387	0.953923	0.63463	0.507868	0.138272	0.220979	0.000527844	-0.0435424	0.344064	0.515267	0.232206
0.0818684	0.254108	0.919083	0.573608	0.583691	0.121811	0.241958	0.0150435	-0.0619926	0.362173	0.551527	0.164573
0.100452	0.27949	0.92919	0.560641	0.51216	0.119753	0.243706	-0.023753	-0.0450184	0.346076	0.517176	0.185507
0.0406831	0.272015	0.897427	0.607933	0.613734	0.0950617	0.254196	-0.0651887	-0.0597786	0.331992	0.517176	0.272464
0.0311401	0.258622	0.898243	0.570557	0.680973	0.0827161	0.248951	-0.0625495	-0.0763838	0.255533	0.51145	0.240258
0.0336514	0.26347	0.868423	0.613272	0.663805	0.0909465	0.26993	-0.0612299	-0.0284133	0.350101	0.526718	0.230596
0.0627825	0.286328	0.840993	0.666667	0.596566	0.121811	0.264685	-0.0414357	-0.0756458	0.344064	0.509542	0.211272
0.100954	0.268622	0.836533	0.642258	0.648069	0.103292	0.278671	-0.0427553	-0.103321	0.348089	0.645038	0.2
0.123054	0.263927	0.84727	0.653699	0.668097	0.109465	0.203497	-0.0659805	-0.0760148	0.372233	0.618321	0.185507
0.11552	0.27954	0.810483	0.649123	0.632332	0.103292	0.196503	-0.107416	-0.0509225	0.331992	0.582061	0.204831
0.098443	0.282167	0.813183	0.643783	0.58083	0.0930041	0.22972	-0.094484	-0.0512915	0.370221	0.551527	0.208052
0.084882	0.282653	0.804647	0.631579	0.539342	0.11358	0.24021	-0.0768013	-0.0704797	0.458753	0.637405	0.179066
0.0773481	0.281427	0.808727	0.657513	0.577969	0.111523	0.220979	-0.084455	-0.0686347	0.305835	0.658397	0.228986
0.101959	0.27671	0.808787	0.642258	0.62804	0.111523	0.247203	-0.081024	-0.0948339	0.301811	0.727099	0.230596
0.0934204	0.284873	0.782487	0.644546	0.583691	0.111523	0.233217	-0.0876221	-0.0907749	0.352113	0.73855	0.262802
0.0959317	0.280333	0.76811	0.630816	0.549356	0.0744856	0.201748	-0.0712589	-0.0819188	0.392354	0.688931	0.240258
0.110999	0.296353	0.757563	0.617086	0.562232	0.0641975	0.166783	-0.0625495	-0.0929889	0.327968	0.604962	0.214493
0.130085	0.276785	0.734653	0.615561	0.540773	0.0580247	0.138811	-0.0570071	-0.0878229	0.418511	0.557252	0.235427
0.12004	0.293188	0.721407	0.671243	0.613734	0.0621399	0.142308	-0.0599103	-0.0579336	0.470825	0.541985	0.185507
0.133601	0.30671	0.715317	0.716247	0.616595	0.0518519	0.135315	-0.0443389	-0.0228782	0.501006	0.553435	0.20161
0.136615	0.307348	0.71764	0.676583	0.597997	0.0827161	0.11958	-0.0382687	-0.0280443	0.396378	0.620229	0.25475
0.10899	0.287372	0.715883	0.721587	0.636624	0.140329	0.102098	-0.0314067	-0.0715867	0.511066	0.629771	0.245089
0.101959	0.2937	0.727997	0.673532	0.586552	0.103292	0.126573	-0.0274479	-0.0785978	0.44668	0.540076	0.301449
0.0768458	0.273597	0.688137	0.653699	0.65236	0.117695	0.0898601	-0.0300871	-0.0664207	0.434608	0.599237	0.220934
0.0582622	0.289437	0.68374	0.71167	0.597997	0.117695	0.0846154	-0.00738981	-0.0579336	0.434608	0.656489	0.182287
0.038674	0.308495	0.68983	0.731503	0.632332	0.0888889	0.112587	-0.0126683	-0.0258303	0.454728	0.543893	0.180676
0.0436966	0.275715	0.720967	0.70328	0.599428	0.107407	0.0863636	-0.00211138	-0.0217712	0.434608	0.656489	0.151691
0.059769	0.286402	0.690083	0.741419	0.569385	0.0909465	0.0548951	0.00897334	-0.0638376	0.442656	0.59542	0.153301
0.0652938	0.28347	0.69504	0.643783	0.632332	0.130041	0.0304196	0.0205859	-0.0704797	0.420523	0.540076	0.121095
0.0517328	0.286683	0.663027	0.670481	0.642346	0.158848	0.0129371	0.0248087	-0.0332103	0.480885	0.540076	0.101771
0.0562531	0.276377	0.691463	0.733028	0.586552	0.169136	0.0251748	0.0179467	0.00184502	0.448692	0.614504	0.0824477
0.0577599	0.283495	0.667547	0.712433	0.519313	0.181481	0.0321678	0.0329902	-0.0811808	0.317907	0.526718	0.119485
0.0894023	0.269182	0.67809	0.685736	0.563662	0.189712	-0.00104896	0.0197941	-0.0387454	0.346076	0.624046	0.135588
0.0592667	0.268597	0.675267	0.697941	0.649499	0.193827	0.0164336	0.0285036	-0.0542435	0.321932	0.532443	0.100161
-0.00552486	0.251427	0.67194	0.683448	0.622318	0.206173	0.0216783	0.0345738	-0.0704797	0.293763	0.700382	0.0373591
0.0371673	0.247322	0.68299	0.73913	0.640916	0.20823	0.0409091	0.00290314	-0.0446494	0.34004	0.505725	0.0695652
0.0627825	0.25296	0.630883	0.741419	0.630901	0.206173	0.0566434	-0.0113486	-0.0302583	0.317907	0.562977	0.0550725
0.0708187	0.253137	0.640427	0.667429	0.67525	0.234979	0.0793706	-0.0335181	-0.0232472	0.299799	0.555344	0.0969404
0.0693119	0.239083	0.635467	0.704805	0.577969	0.222634	0.0706294	-0.0108208	-0.0158672	0.267606	0.612595	0.108213
0.0723255	0.247678	0.604833	0.700229	0.585122	0.261728	0.0304196	-0.0245447	-0.00516605	0.209256	0.593511	0.0727858
0.0421899	0.239387	0.600313	0.770404	0.543634	0.224691	0.0951049	0.0060702	-0.00627306	0.239437	0.53626	0.0985507
0.036665	0.262703	0.592027	0.75286	0.635193	0.187654	0.0688811	0.0118765	0.00221402	0.263581	0.513359	0.0985507
0.0301356	0.252755	0.574327	0.781083	0.575107	0.165021	0.0671329	-0.010029	0.0225092	0.295775	0.543893	0.109823
0.0693119	0.243672	0.567043	0.734554	0.670959	0.183539	0.0793706	0.00633413	0.0191882	0.307847	0.625954	0.103382
0.0883978	0.22847	0.530947	0.713196	0.532189	0.165021	0.0566434	0.0216416	-0.00258303	0.279678	0.65458	0.0373591
0.0873933	0.23245	0.49523	0.697178	0.585122	0.140329	0.0618881	0.0124043	0.0132841	0.325956	0.624046	0.100161
0.109995	0.220588	0.50251	0.650648	0.505007	0.14856	0.0636364	0.00580628	0.0527675	0.309859	0.459924	0.162963
0.0969362	0.222092	0.472693	0.680397	0.566524	0.127984	0.0409091	0.0570071	0.0380074	0.21328	0.438931	0.283736
0.124561	0.221582	0.472503	0.655225	0.476395	0.115638	0.0671329	0.0340459	0.0140221	0.301811	0.475191	0.166184
0.0904068	0.240103	0.46152	0.684973	0.596566	0.123868	0.0339161	0.0683558	0.0354244	0.195171	0.465649	0.204831
0.0215972	0.24796	0.46604	0.694127	0.51216	0.123868	0.0863636	0.0546318	0.0501845	0.243461	0.29771	0.249919
0.0220994	0.25148	0.438857	0.636156	0.517883	0.0786008	0.0461538	0.0707311	0.0298893	0.156942	0.288168	0.256361
0.0140633	0.228597	0.464407	0.708619	0.699571	0.117695	0.0601399	0.0596463	0.0439114	0.132797	0.35687	0.232206
0.0431944	0.2487	0.45543	0.641495	0.500715	0.0909465	0.0548951	0.0567432	0.0653137	0.185111	0.263359	0.222544
0.023104	0.240332	0.462397	0.655988	0.545064	0.0847737	0.0671329	0.070995	0.0752768	0.0503018	0.19084	0.259581
0.0110497	0.25324	0.4597	0.624714	0.555079	0.0744856	0.0671329	0.0873581	0.0409594	0.082495	0.257634	0.245089
-0.0190859	0.24556	0.435343	0.712433	0.440629	0.0868313	0.0968531	0.0559514	0.0354244	-0.0120724	0.234733	0.204831
-0.0110497	0.249592	0.453797	0.643783	0.499285	0.0888889	0.0811189	0.050673	0.0409594	-0.0804829	0.148855	0.212882
-0.0291311	0.250408	0.441243	0.652937	0.503577	0.136214	0.0916084	0.0694115	0.0402214	-0.0684105	0.20229	0.217713
-0.011552	0.25107	0.475643	0.61251	0.473534	0.109465	0.0916084	0.0459224	0.00553506	-0.0985916	0.169847	0.262802
-0.00301356	0.257603	0.46152	0.578947	0.484979	0.107407	0.0881119	0.0812879	0.0324723	-0.056338	0.211832	0.245089
0.013561	0.250945	0.48255	0.598017	0.474964	0.0436214	0.0916084	0.0680918	-0.0287823	-0.0905433	0.118321	0.230596
0.0165746	0.287985	0.481797	0.480549	0.503577	0.0127572	0.0898601	0.060702	0.104797	-0.0865191	0.0935114	0.166184
0.0266198	0.264132	0.50433	0.437071	0.433476	0.0106996	0.0758741	0.0525205	0.105535	-0.152918	0.125954	0.220934
0.0155701	0.26403	0.52467	0.550725	0.459227	0.0353909	0.0618881	0.0712589	0.0675277	-0.0784708	0.0973282	0.195169
0.013561	0.260613	0.508663	0.547674	0.432046	0.111523	0.0513986	0.0691475	0.118819	-0.0724346	0.0858779	0.227375
0.0703164	0.263903	0.511173	0.53852	0.507868	0.136214	0.0671329	0.0715228	0.12583	-0.128773	0.131679	0.175845
0.0949272	0.25352	0.515503	0.553013	0.423462	0.158848	0.0793706	0.0567432	0.12952	-0.134809	0.150763	0.222544
0.0974385	0.259568	0.52536	0.546148	0.423462	0.204115	0.0706294	0.0738981	0.128413	-0.0603622	0.219466	0.193559
0.0698142	0.268672	0.507597	0.501144	0.469242	0.204115	0.0339161	0.0416997	0.153137	-0.148893	0.0973282	0.214493
0.0356605	0.24176	0.533333	0.627765	0.369099	0.228807	0.0374126	0.0453946	0.153506	-0.1167	0.0801527	0.219324
0.0647916	0.2425	0.5258	0.644546	0.367668	0.204115	0.0566434	0.0464502	0.138376	-0.130785	0.0839695	0.275684
0.0492215	0.26181	0.534967	0.723875	0.51073	0.2	0.0444056	0.044075	0.0896679	-0.100604	0.0858779	0.30467
0.0904068	0.272755	0.541743	0.720824	0.446352	0.204115	0.000699291	0.0451306	0.0712177	-0.0442656	0.0477099	0.267633
0.105977	0.263417	0.53302	0.688787	0.416309	0.173251	0.00244755	0.0451306	0.0608856	-0.0100604	0.0419847	0.309501
0.105977	0.286073	0.554927	0.733791	0.44206	0.165021	-0.00454546	0.0773291	0.0616236	0.0643863	0.0706107	0.282126
0.103466	0.286965	0.557563	0.699466	0.494993	0.144444	0.0216783	0.040644	0.095941	0.132797	0.114504	0.269243
0.101959	0.306352	0.527057	0.732265	0.492132	0.125926	-0.00104896	0.0285036	0.0232472	0.0704225	0.135496	0.257971
0.0939227	0.29171	0.553547	0.646834	0.515021	0.132099	0.0076923	0.0459224	0.0332103	0.134809	0.110687	0.269243
0.0989453	0.310077	0.567797	0.67582	0.536481	0.127984	0.0216783	0.00422275	0.0638376	0.136821	0.25	0.30467
0.0276243	0.28227	0.519647	0.620137	0.629471	0.0868313	0.0426573	0.0166271	0.0346863	0.150905	0.242366	0.243478
-0.0371673	0.329313	0.5226	0.718535	0.587983	0.099177	0.0426573	0.0469781	0.0616236	0.136821	0.34542	0.240258
0.0331492	0.313112	0.560327	0.683448	0.683834	0.115638	0.0374126	0.0456585	0.0741697	0.10664	0.293893	0.25153
0.0462079	0.309695	0.57828	0.723112	0.636624	0.115638	0.0741259	0.0385326	0.0597786	0.136821	0.246183	0.293398
0.0472125	0.305842	0.519147	0.718535	0.665236	0.0868313	0.0391608	0.0393244	0.0667897	0.0482897	0.316794	0.25475
0.027122	0.322245	0.53528	0.662853	0.690987	0.0868313	0.0653846	0.0430193	0.0302583	0.0301811	0.343511	0.30306
-0.0075339	0.316785	0.547457	0.688024	0.65093	0.117695	0.0741259	0.0361573	0.0605166	-0.0523139	0.425573	0.278905
-0.0351582	0.31171	0.53867	0.621663	0.563662	0.0827161	0.0811189	0.0290314	0.0811808	-0.0442656	0.46374	0.275684
-0.0572577	0.320637	0.516447	0.589626	0.573677	0.0950617	0.0741259	0.0142518	0.0793358	-0.0462777	0.467557	0.243478
-0.0522351	0.317323	0.54708	0.618612	0.619456	0.123868	0.0426573	0.0519926	0.0642066	0.00402414	0.503817	0.240258
-0.0683074	0.314005	0.531827	0.640732	0.608011	0.117695	0.0339161	-0.00818158	0.0634686	0.0885312	0.458015	0.266023
-0.0683074	0.324438	0.51764	0.646834	0.610873	0.121811	0.00244755	-0.0176828	0.0660517	0.1167	0.467557	0.30306
-0.0743345	0.320408	0.515503	0.630816	0.616595	0.111523	-0.0115385	0.0187385	0.0719557	0.185111	0.528626	0.256361
-0.0768458	0.319795	0.521217	0.562929	0.589413	0.0806584	0.00244755	0.00369491	0.102214	0.191147	0.442748	0.214493
-0.0873933	0.319872	0.52737	0.652937	0.715308	0.0786008	-0.0237762	-0.0023753	0.0715867	0.229376	0.480916	0.262802
-0.084882	0.333877	0.469053	0.585812	0.648069	0.123868	-0.0307692	0.0229612	0.0885609	0.287726	0.492366	0.237037
-0.0783526	0.320588	0.477717	0.507246	0.683834	0.115638	-0.05	0.0245447	0.0896679	0.229376	0.564885	0.220934
-0.023104	0.3112	0.513687	0.61251	0.616595	0.115638	-0.0587413	0.0121404	0.0904059	0.211268	0.555344	0.208052
-0.00552486	0.312398	0.515883	0.643021	0.577969	0.123868	-0.0622378	-0.0150435	0.0656827	0.21328	0.519084	0.188728
-0.00703164	0.311352	0.497677	0.591915	0.670959	0.107407	-0.056993	0.0060702	0.0487085	0.261569	0.69084	0.214493
0.0406831	0.279337	0.526993	0.681922	0.623748	0.0806584	-0.036014	0.0179467	0.0531365	0.245473	0.652672	0.187118
0.0562531	0.283775	0.508037	0.643021	0.668097	0.103292	-0.0377622	0.0387965	0.0442804	0.199195	0.585878	0.140419
0.0547464	0.284387	0.52599	0.6209	0.660944	0.111523	-0.0412587	0.030351	0.0653137	0.297787	0.562977	0.109823
0.023104	0.27301	0.54137	0.646834	0.606581	0.107407	-0.0534965	0.0424914	0.0878229	0.289738	0.616412	0.114654
0.0587644	0.274388	0.51701	0.668955	0.573677	0.103292	-0.0167832	0.0340459	0.100369	0.21328	0.652672	0.113043
0.0688096	0.252065	0.54727	0.665904	0.570815	0.0909465	-0.0342657	0.0488255	0.0918819	0.171026	0.53626	0.129147
0.0883978	0.266428	0.51111	0.647597	0.701001	0.0971193	-0.063986	0.0340459	0.0892989	0.277666	0.616412	0.0904992
0.0883978	0.284465	0.50653	0.647597	0.709585	0.0930041	-0.0447552	0.0324624	0.0619926	0.189135	0.658397	0.0454106
0.0929181	0.280102	0.511927	0.57971	0.599428	0.0827161	-0.0185315	0.0387965	0.0579336	0.181087	0.593511	0.0727858
0.10899	0.288827	0.517327	0.643021	0.712446	0.0827161	-0.0307692	0.0358934	0.106642	0.219316	0.549618	0.0711755
0.109995	0.28324	0.49661	0.585812	0.639485	0.0930041	-0.0272727	0.0570071	0.0940959	0.245473	0.561069	0.0325282
0.117529	0.286147	0.5231	0.503433	0.733906	0.0703704	-0.0342657	0.027184	0.114022	0.22334	0.614504	0.00837359
0.101457	0.293138	0.477967	0.474447	0.738197	0.072428	-0.0202797	0.0456585	0.112546	0.283702	0.704198	0.0115942
0.0969362	0.330078	0.505087	0.496568	0.665236	0.0744856	-0.0185315	0.0113486	0.107011	0.193159	0.650763	0.0309179
0.0909091	0.319182	0.43798	0.484363	0.592275	0.0744856	-0.00979022	0.0219055	0.129889	0.299799	0.64313	0.0341385
0.0828729	0.335842	0.454927	0.488177	0.599428	0.0580247	0.00244755	0.0139879	0.145387	0.249497	0.704198	0.0743961
0.0647916	0.347705	0.434463	0.507246	0.60372	0.0703704	0.0076923	0.0139879	0.142804	0.22334	0.780534	0.0904992
0.0718232	0.35727	0.404833	0.533944	0.655222	0.0600823	-0.00454546	0.00184745	0.150923	0.317907	0.662214	0.153301
0.0758413	0.357577	0.39862	0.511823	0.608011	0.0559671	-0.00804195	-0.023489	0.190406	0.201207	0.677481	0.187118
0.07333	0.374898	0.399057	0.524027	0.65236	0.0765432	0.0216783	-0.0118765	0.239114	0.209256	0.608779	0.219324
0.0105475	0.41569	0.393723	0.549199	0.659514	0.0600823	0.0356643	-0.0789126	0.266052	0.148893	0.362595	0.104992
-0.245605	0.496327	0.400627	-0.429443	0.638054	0.0148148	0.00244755	-0.708366	0.112546	0.195171	-0.429389	0.000322056
-0.253139	0.521913	0.37646	-0.604119	0.555079	0.0477366	0.0513986	-0.720243	0.122878	0.0603622	-0.435115	0.0357488
-0.284782	0.559183	0.402763	-0.613272	0.404864	0.0292181	0.0339161	-0.748219	0.101107	-0.0140845	-0.475191	-0.0206119
-0.202913	0.595333	0.465347	-0.559115	0.357654	0.0106996	0.00594405	-0.781737	0.00332103	-0.054326	-0.471374	0.00515298
-0.192366	0.65931	0.48845	-0.642258	0.32618	-0.0757202	0.0199301	-0.785432	-0.0132841	0	-0.444656	0.0776168
-0.191361	0.613672	0.5344	-0.672006	0.297568	0.00246913	0.0234266	-0.78939	-0.00627306	0.028169	-0.501908	0.0293076
-0.181818	0.586862	0.51356	-0.675057	0.356223	-0.0366255	0.0846154	-0.787015	-0.0132841	0.0100604	-0.503817	0.0599034
-0.183325	0.612323	0.484057	-0.653699	0.463519	0.101235	0.0986014	-0.782001	0.00885609	0.084507	-0.519084	0.0470209
-0.164741	0.634285	0.4742	-0.651411	0.509299	0.0847737	0.128322	-0.767221	0.0280443	0.142857	-0.520992	0.0679549
-0.133099	0.683545	0.388387	-0.649886	0.60515	0.134156	0.149301	-0.759039	0.0538745	0.205231	-0.458015	0.0888889
-0.14666	0.718903	0.36698	-0.50267	0.569385	0.162963	0.133566	-0.763262	0.0446494	0.273642	-0.532443	0.0808374
-0.148167	0.723315	0.28669	-0.64836	0.626609	0.210288	0.142308	-0.768804	0.0210332	0.325956	-0.54771	0.0904992
-0.145153	0.77426	0.324483	-0.638444	0.732475	0.204115	0.236713	-0.754289	0.0339483	0.38833	-0.570611	0.14525
-0.117027	0.796225	0.343943	-0.639207	0.79113	0.195885	0.320629	-0.751386	0.0487085	0.54326	-0.532443	0.135588
-0.141637	0.83518	0.361143	-0.603356	0.816881	0.228807	0.40979	-0.756928	0.0804428	0.623742	-0.507634	0.151691
-0.125063	0.852525	0.367547	-0.496568	0.765379	0.296708	0.425525	-0.758775	0.0811808	0.61167	-0.524809	0.127536
-0.111502	0.869592	0.37332	-0.43402	1.04721	0.263786	0.397552	-0.707047	0.0940959	0.635815	-0.515267	0.137198
-0.110999	0.909795	0.392217	-0.44775	1.20887	0.368724	0.40979	-0.762734	0.0793358	0.812877	-0.540076	0.124316
-0.12004	0.90875	0.44526	-0.430206	1.34335	0.341975	0.425525	-0.763262	0.0749077	0.649899	-0.534351	0.179066
-0.0155701	0.908725	0.460137	-0.453089	1.35765	0.306996	0.474476	-0.680391	0.100738	0.579477	-0.557252	0.2
0.261678	0.891862	1.14934	0.82151	1.6166	0.306996	0.456993	-0.2436	0.180812	0.792757	0.635496	0.433494
0.229031	0.894362	1.17451	0.82151	1.95851	0.564198	0.455245	-0.21536	0.18893	0.816901	0.75	0.328824
0.220492	0.896582	1.18556	0.86804	1.74821	0.514815	0.430769	-0.211665	0.179336	0.67002	0.730916	0.373913
0.225515	0.91347	1.20816	0.617849	1.77539	0.516872	0.411538	-0.206651	0.19262	0.498994	0.650763	0.335266
0.216474	0.897702	1.21274	0.736079	1.72532	0.537449	0.436014	-0.168646	0.195941	0.488934	0.59542	0.30628
0.20894	0.906123	1.21984	0.678871	1.65808	0.543621	0.42028	-0.123252	0.20369	0.478873	-0.778626	0.365862
0.21999	0.916225	1.19943	0.672769	1.83262	0.490123	0.429021	-0.0923727	0.161993	0.527163	-0.793893	0.402899
0.230537	0.908468	1.19498	0.669718	1.8927	0.5107	0.411538	-0.0512008	0.18524	0.448692	-0.805344	0.375523
0.211954	0.909235	1.17552	0.705568	1.82546	0.525103	0.392308	-0.0105569	0.190406	0.503018	-0.803435	0.388406
0.218483	0.894923	1.16943	0.697941	1.78398	0.481893	0.395804	0.0150435	0.196679	0.440644	-0.791985	0.364251
0.214967	0.885892	1.13227	0.73074	1.87697	0.469547	0.415035	0.0393244	0.169742	0.466801	-0.818702	0.439936
0.213461	0.879745	1.10552	0.712433	1.81259	0.479835	0.408042	0.0765373	0.176753	0.434608	-0.79771	0.383575
0.230537	0.854948	1.10973	0.707857	1.93276	0.500412	0.411538	0.077857	0.157196	0.476861	-0.778626	0.351369
0.23104	0.840078	1.12122	0.720824	2.14449	0.496296	0.416783	0.067564	0.185978	0.442656	-0.746183	0.317552
0.24661	0.85579	1.10873	0.692601	2.00572	0.481893	0.399301	0.0818158	0.162362	0.406439	-0.496183	0.348148
0.221999	0.877677	1.10238	0.720824	2.16738	0.506584	0.334615	0.0818158	0.162362	0.49497	0.748092	0.312721
0.226519	0.854185	1.07269	0.704043	2.03147	0.471605	0.331119	0.091317	0.160886	0.422535	0.635496	0.341707
0.212456	0.828088	1.0909	0.700992	2.01001	0.47572	0.336364	0.094484	0.189299	0.450704	-0.0877863	0.315942
0.22451	0.807882	1.1022	0.681159	2.08584	0.500412	0.317133	0.0614938	0.189299	0.460765	-0.270992	0.296618
0.245605	0.810255	1.07778	0.688787	2.11445	0.500412	0.315385	0.0950119	0.17417	0.523139	-0.290076	0.272464
0.222501	0.828952	1.06058	0.696415	2.09728	0.508642	0.355594	0.11507	0.187454	0.450704	-0.242366	0.283736
0.20894	0.796275	1.05505	0.588863	2.10587	0.51893	0.320629	0.114806	0.188192	0.62173	-0.330153	0.325604
0.221497	0.796735	1.04036	0.636156	2.11445	0.51893	0.311888	0.119557	0.176015	0.77666	-0.280534	0.354589
0.169262	0.806915	1.01977	0.678871	2.06009	0.595062	0.315385	0.115598	0.209225	0.647887	-0.276718	0.332045
0.139628	0.808802	1.02247	0.655988	1.98426	0.555967	0.31014	0.0804962	0.139852	0.631791	-0.30916	0.309501
0.165244	0.813825	0.981983	0.729214	2	0.564198	0.297902	0.0968593	0.138745	0.587525	-0.148855	0.349758
0.160723	0.81671	0.958757	0.627765	2.09013	0.564198	0.296154	0.105833	0.107749	0.589537	0.0591603	0.367472
0.174284	0.826965	0.97031	0.519451	2.01001	0.582716	0.28042	0.139615	0.117712	0.603622	0.274809	0.320773
0.18232	0.802525	0.98167	0.6209	1.92275	0.60535	0.294406	0.158089	0.110332	0.690141	0.543893	0.370692
0.191361	0.807907	0.984057	0.645309	1.99142	0.558025	0.353846	0.173133	0.096679	0.54326	0.629771	0.386795
0.197891	0.79546	0.942373	0.595728	1.91273	0.652675	0.352098	0.139087	0.10369	0.529175	0.79771	0.332045
0.196384	0.815	0.950723	0.512586	1.96137	0.611523	0.325874	0.148324	0.104059	0.62173	0.85687	0.332045
0.190357	0.782348	0.906843	0.604119	1.86838	0.621811	0.273427	0.1346	0.114022	0.67002	0.854962	0.317552
0.210949	0.797985	0.905587	0.645309	1.78541	0.611523	0.268182	0.145421	0.0793358	0.617706	0.790076	0.299839
0.190859	0.78903	0.93685	0.739893	1.86981	0.642387	0.24021	0.146741	0.0926199	0.758551	0.895038	0.323994
0.170768	0.782935	0.929817	0.685736	1.72246	0.638272	0.220979	0.0865664	0.109594	0.629779	0.912214	0.332045
0.139628	0.77898	0.91199	0.829901	1.57797	0.595062	0.220979	0.00369491	0.0929889	0.653924	0.898855	0.344928
0.179809	0.776685	0.893973	0.67582	1.51645	0.601235	0.201748	0.0300871	0.114391	0.643863	0.973282	0.361031
0.202913	0.784975	0.852417	0.628528	1.62804	0.582716	0.212238	0.0646609	0.116605	0.591549	0.914122	0.391626
0.197388	0.762323	0.857187	0.748284	1.5093	0.584774	0.227972	0.0414357	0.113284	0.521127	0.906489	0.41095
0.190357	0.763265	0.863903	0.78566	1.48927	0.625926	0.203497	0.0538401	0.0833948	0.573441	0.921756	0.385185
0.203918	0.754412	0.894663	0.770404	1.5422	0.617695	0.180769	0.0187385	0.122878	0.509054	0.811069	0.438325
0.185334	0.739872	0.842623	0.768879	1.51073	0.615638	0.182517	-0.0504091	0.187085	0.503018	0.860687	0.457649
0.187343	0.749922	0.823667	0.729214	1.59371	0.7	0.186014	-0.033782	0.185978	0.55332	0.89313	0.381965
0.168257	0.73505	0.826113	0.752098	1.56223	0.615638	0.203497	0.0147796	0.147601	0.43662	0.942748	0.428663
0.141135	0.73681	0.802887	0.740656	1.56509	0.553909	0.191259	0.00343098	0.142804	0.591549	0.811069	0.377134
0.167755	0.728445	0.787447	0.781846	1.49356	0.500412	0.182517	-0.010293	0.0881919	0.364185	0.770992	0.394847
0.141637	0.69704	0.71105	0.745233	1.46495	0.490123	0.161538	0.0361573	0.099631	0.529175	0.801527	0.414171
0.161226	0.686965	0.73484	0.762776	1.66667	0.490123	0.198252	0.0142518	0.097417	0.442656	0.788168	0.365862
0.158212	0.680688	0.73007	0.749809	1.59371	0.444856	0.175524	0.0131961	0.105904	0.418511	0.723282	0.373913
0.108488	0.67954	0.695353	0.726163	1.41488	0.455144	0.168531	0.0504091	0.0800738	0.519115	0.727099	0.393237
0.0994475	0.62704	0.70477	0.74447	1.41202	0.440741	0.173776	0.0604381	0.148339	0.448692	0.795802	0.407729
0.129081	0.624568	0.677277	0.708619	1.38484	0.444856	0.175524	0.0802322	0.1631	0.529175	0.725191	0.375523
0.14666	0.614158	0.68713	0.691076	1.55651	0.455144	0.177273	0.0577989	0.18524	0.410463	0.671756	0.385185
0.128579	0.617092	0.685247	0.715484	1.42632	0.459259	0.15979	0.094748	0.191882	0.498994	0.618321	0.35942
0.117027	0.60653	0.65587	0.710908	1.38054	0.496296	0.196503	0.141198	0.18524	0.523139	0.704198	0.420612
0.102461	0.616633	0.660263	0.75286	1.42918	0.525103	0.21049	0.0820797	0.189299	0.509054	0.650763	0.361031
0.0843797	0.608315	0.646077	0.770404	1.34478	0.471605	0.166783	0.104777	0.197786	0.478873	0.715649	0.330435
0.0949272	0.605688	0.620463	0.736842	1.34621	0.51893	0.252448	0.0464502	0.174908	0.432596	0.597328	0.343317
0.0622803	0.611328	0.598807	0.698703	1.35479	0.506584	0.301399	0.0646609	0.171956	0.450704	0.591603	0.333655
0.105475	0.599975	0.62649	0.722349	1.51788	0.473663	0.388811	0.0836632	0.208487	0.404427	0.639313	0.332045
0.075339	0.586938	0.620403	0.702517	1.39056	0.469547	0.395804	0.0139879	0.167897	0.39839	0.635496	0.362641
0.0909091	0.57347	0.632267	0.673532	1.36624	0.448971	0.40979	0.0129322	0.191144	0.486922	0.673664	0.295008
0.0949272	0.560407	0.613433	0.736842	1.36481	0.438683	0.406294	0.00950119	0.213653	0.432596	0.564885	0.340097
0.100452	0.53648	0.54997	0.659039	1.35336	0.43251	0.406294	-0.0361573	0.161993	0.416499	0.650763	0.248309
0.107986	0.511633	0.554427	0.676583	1.31617	0.465432	0.429021	-0.0588546	0.159779	0.466801	0.650763	0.264412
0.160221	0.51977	0.509103	0.693364	1.2804	0.436626	0.465734	-0.104513	0.157196	0.362173	0.671756	0.225765
0.161226	0.482755	0.505087	0.652174	1.37911	0.409877	0.430769	-0.143046	0.142804	0.472837	0.551527	0.280515
0.175791	0.464132	0.50433	0.642258	1.39914	0.430453	0.467483	-0.121404	0.0667897	0.402415	0.618321	0.348148
0.183325	0.44722	0.49115	0.729977	1.29041	0.426337	0.443007	-0.128266	0.0527675	0.484909	0.667939	0.364251
0.181316	0.425535	0.475077	0.707857	1.25751	0.399588	0.415035	-0.121404	-0.0313653	0.535211	0.59542	0.320773
0.149171	0.405305	0.50088	0.71167	1.35193	0.403704	0.448252	-0.126683	-0.00516605	0.424547	0.646947	0.246699
0.133601	0.391455	0.483867	0.664378	1.26753	0.379012	0.404545	-0.12246	-0.0217712	0.458753	0.685115	0.214493
0.140131	0.352577	0.469177	0.594966	1.30472	0.376955	0.411538	-0.10161	-0.0261993	0.430584	0.673664	0.153301
0.134606	0.341608	0.469993	0.651411	1.32046	0.413992	0.385315	-0.100818	0.0121771	0.414487	0.679389	0.132367
0.137117	0.346608	0.47401	0.639207	1.32189	0.405761	0.332867	-0.0865664	-0.0321033	0.474849	0.667939	0.122705
0.165244	0.31255	0.441307	0.57971	1.32904	0.409877	0.348601	-0.0731064	0.0258303	0.414487	0.727099	0.153301
0.165746	0.311735	0.443627	0.635393	1.23748	0.395473	0.317133	-0.0673001	0.00922509	0.39839	0.807252	0.130757
0.119036	0.28671	0.434463	0.636918	1.22461	0.405761	0.332867	-0.0443389	-0.00627306	0.492958	0.824427	0.166184
0.0828729	0.296147	0.435843	0.600305	1.18598	0.43251	0.308392	-0.0551597	0.00738007	0.44668	0.732824	0.143639
0.129583	0.297423	0.44049	0.573608	1.25322	0.374897	0.336364	-0.0319345	-0.0136531	0.430584	0.812977	0.121095
0.136113	0.29523	0.443567	0.601831	1.23605	0.358436	0.364336	-0.081024	-0.0140221	0.342052	0.870229	0.125926
0.129583	0.279618	0.397867	0.610984	1.1917	0.317284	0.362587	-0.0762734	0.00516605	0.27163	0.788168	0.114654
0.139628	0.282475	0.425487	0.583524	1.34907	0.32963	0.381818	-0.020322	-0.0103321	0.350101	0.790076	0.171014
0.115018	0.268903	0.38889	0.518688	1.26037	0.325514	0.406294	0.0723146	0.0121771	0.468813	0.816794	0.138808
0.0798594	0.255102	0.428123	0.4836	1.26466	0.325514	0.408042	0.120084	0.0265683	0.474849	0.849237	0.14686
0.105475	0.227678	0.396423	0.521739	1.29041	0.331687	0.345105	0.107152	0.0140221	0.573441	0.791985	0.175845
0.086891	0.23653	0.40433	0.479786	1.17167	0.284362	0.327622	0.0818158	0.0202952	0.65996	0.725191	0.183897
0.0833752	0.21676	0.394037	0.414188	1.4721	0.311111	0.38007	0.122988	0.0166052	0.575453	0.719466	0.235427
0.0798594	0.232015	0.394413	0.463768	1.21888	0.269959	0.388811	0.0781209	-0.0103321	0.476861	0.700382	0.2
0.0914114	0.259337	0.416007	0.532418	1.32332	0.319342	0.359091	0.111111	0.00221402	0.609658	0.717557	0.25475
0.0863888	0.257093	0.38983	0.422578	1.32761	0.296708	0.329371	0.102138	0.0121771	0.460765	0.811069	0.259581
0.106479	0.250893	0.391777	0.40122	1.30186	0.313169	0.297902	0.0702032	0.0298893	0.464789	0.683206	0.246699
0.117529	0.262475	0.416823	0.360793	1.17167	0.33786	0.285664	0.0926366	0.101107	0.45674	0.709924	0.259581
0.140633	0.27153	0.40565	0.438596	1.21173	0.311111	0.289161	0.081024	0.0601476	0.478873	0.721374	0.311111
0.119538	0.282705	0.407847	0.471396	1.12446	0.325514	0.252448	0.0815519	0.108118	0.368209	0.696565	0.30306
0.130588	0.262117	0.384433	0.459191	1.29471	0.331687	0.290909	0.0543679	0.119188	0.54326	0.769084	0.282126
0.152185	0.238445	0.3973	0.336384	1.1731	0.296708	0.285664	0.0358934	0.201476	0.515091	0.784351	0.262802
0.149171	0.240077	0.390773	0.286804	1.22318	0.317284	0.271678	-0.0131961	0.222509	0.537223	0.788168	0.319163
0.128579	0.225588	0.37759	0.321892	1.1731	0.274074	0.289161	-0.0139879	0.21107	0.454728	0.875954	0.290177
0.145153	0.21227	0.365723	0.350114	1.30043	0.257613	0.304895	-0.0179467	0.176384	0.406439	0.896947	0.272464
0.123054	0.238725	0.385183	0.388253	1.18598	0.28642	0.276923	-0.0274479	0.18155	0.440644	0.870229	0.264412
0.130085	0.246913	0.366853	0.41495	1.20601	0.315226	0.278671	-0.0329902	0.14059	0.384306	0.921756	0.290177
0.127072	0.247168	0.32285	0.334859	1.18312	0.292593	0.268182	-0.0380048	0.124723	0.356137	0.895038	0.293398
0.127574	0.235892	0.293347	0.360031	1.00286	0.315226	0.241958	-0.0261283	0.118081	0.444668	0.822519	0.386795
0.116022	0.226403	0.294163	0.405797	1.01001	0.274074	0.255944	-0.0580628	0.128782	0.555332	0.847328	0.348148
0.106479	0.253902	0.30427	0.392067	1.11016	0.292593	0.287413	-0.0686197	0.099262	0.54326	0.849237	0.361031
0.110497	0.24755	0.28826	0.359268	0.955651	0.282305	0.26993	-0.106624	0.124723	0.593561	0.875954	0.406119
0.113511	0.249975	0.293597	0.372998	1.00429	0.278189	0.271678	-0.111639	0.0922509	0.39839	0.818702	0.320773
0.0909091	0.255818	0.278407	0.414188	0.93133	0.304938	0.29965	-0.129586	0.120295	0.571429	0.868321	0.352979
0.0929181	0.246785	0.308223	0.419527	1.04578	0.309054	0.261189	-0.14938	0.0948339	0.575453	0.818702	0.390016
0.107484	0.247525	0.298307	0.417239	1.13448	0.24321	0.268182	-0.152283	0.0712177	0.72837	0.885496	0.327214
0.128579	0.246887	0.27734	0.418764	1.02861	0.288477	0.24021	-0.162048	0.0756458	0.738431	0.927481	0.219324
0.133099	0.276735	0.306027	0.391304	1.02003	0.25144	0.273427	-0.123515	0.0874539	0.72837	0.927481	0.204831
0.140633	0.263265	0.276523	0.395881	0.901288	0.267901	0.226224	-0.14331	0.112546	0.631791	0.959924	0.196779
0.156203	0.265918	0.283113	0.463005	0.925608	0.257613	0.227972	-0.153603	0.0859779	0.688129	0.795802	0.190338
0.155198	0.266428	0.273947	0.472921	1.03004	0.278189	0.217483	-0.218263	0.0752768	0.629779	0.801527	0.162963
0.174787	0.269872	0.275393	0.435545	0.941345	0.228807	0.208741	-0.220375	0.0701107	0.599598	0.879771	0.167794
0.167253	0.271582	0.25405	0.443936	0.904149	0.261728	0.227972	-0.237002	0.0811808	0.609658	0.811069	0.180676
0.164239	0.28023	0.239927	0.434783	0.911302	0.239095	0.203497	-0.204539	0.0642066	0.545272	0.90458	0.183897
0.160723	0.292628	0.210547	0.439359	0.902718	0.257613	0.186014	-0.202956	0.0446494	0.577465	0.979008	0.187118
0.156203	0.300893	0.23484	0.443173	0.871245	0.249383	0.172028	-0.202164	0.0741697	0.565392	0.938931	0.225765
0.14214	0.328317	0.237663	0.487414	0.824034	0.230864	0.206993	-0.207707	0.0671587	0.507042	0.946565	0.222544
0.156705	0.32949	0.181797	0.424867	0.839771	0.226749	0.219231	-0.188968	0.0516605	0.507042	0.740458	0.298229
0.15118	0.331275	0.202323	0.437071	0.901288	0.25144	0.22972	-0.173133	0.0538745	0.496982	0.833969	0.285346
0.126067	0.3138	0.180917	0.449275	0.844063	0.234979	0.2	-0.169438	-0.00590406	0.549296	0.870229	0.240258
0.0738322	0.314795	0.165033	0.431731	0.815451	0.226749	0.17028	-0.173397	-0.0210332	0.468813	0.835878	0.269243
0.110497	0.290892	0.166417	0.39283	0.924177	0.25144	0.187762	-0.181578	-0.0549815	0.478873	0.820611	0.25153
0.122049	0.30296	0.163403	0.46148	0.866953	0.232922	0.233217	-0.155186	-0.101476	0.541247	0.763359	0.228986
0.130085	0.296632	0.205587	0.425629	0.732475	0.327572	0.250699	-0.147004	-0.0789668	0.535211	0.770992	0.264412
0.0813661	0.290305	0.183177	0.430206	0.90701	0.426337	0.248951	-0.110847	-0.0848708	0.476861	0.826336	0.211272
0.0522351	0.283035	0.204833	0.511823	0.815451	0.376955	0.261189	-0.140406	-0.127675	0.442656	0.799618	0.261192
0.0547464	0.271455	0.2086	0.421053	0.793991	0.368724	0.283916	-0.121932	-0.126568	0.49497	0.877863	0.245089
0.0477147	0.262653	0.200377	0.4836	0.795422	0.364609	0.273427	-0.124835	-0.131365	0.474849	0.723282	0.219324
0.0783526	0.240995	0.164973	0.495805	0.741059	0.360494	0.273427	-0.135656	-0.126937	0.468813	0.807252	0.25475
0.0939227	0.235435	0.163967	0.448513	0.7897	0.323457	0.276923	-0.135128	-0.0822878	0.370221	0.875954	0.240258
0.119538	0.204873	0.15907	0.444699	0.865522	0.313169	0.224476	-0.228029	-0.0863469	0.386318	0.885496	0.177456
0.127574	0.179387	0.146453	0.471396	0.723891	0.292593	0.266434	-0.256004	-0.0634686	0.364185	0.851145	0.233816
0.10447	0.172373	0.121217	0.408848	0.825465	0.315226	0.261189	-0.248878	-0.0630996	0.454728	0.923664	0.174235
0.101959	0.158035	0.141557	0.435545	0.752504	0.28642	0.245455	-0.254157	-0.0542435	0.438632	0.916031	0.161353
0.0180814	0.150153	0.111173	0.464531	0.872675	0.29465	0.236713	-0.270256	-0.0546125	0.44668	0.805344	0.171014
0.0668006	0.14079	0.09887	0.46148	0.76681	0.304938	0.184266	-0.256268	-0.0258303	0.360161	0.916031	0.228986
0.10447	0.135637	0.0876967	0.535469	0.849785	0.341975	0.191259	-0.281341	-0.0169742	0.366197	0.914122	0.280515
0.10447	0.111402	0.108287	0.467582	0.878398	0.341975	0.203497	-0.266561	0.00922509	0.354125	0.887405	0.269243
0.114515	0.106148	0.153673	0.518688	0.729614	0.298765	0.158042	-0.276062	0.000369004	0.408451	0.883588	0.2
0.0512305	0.119515	0.120277	0.437834	0.805436	0.352263	0.0968531	-0.254421	-0.00405904	0.442656	0.94084	0.217713
0.105475	0.108367	0.111363	0.436308	0.668097	0.32963	0.0828671	-0.272895	0.0110701	0.364185	0.996183	0.180676
0.0552486	0.086455	0.0948533	0.421815	0.771102	0.360494	0.0618881	-0.216944	0.0173432	0.43662	0.992366	0.0792271
0.0899046	0.0923975	0.0942267	0.440885	0.728183	0.278189	0.0426573	-0.1763	0.0199262	0.422535	0.959924	0.108213
0.075339	0.0941325	0.0661033	0.446224	0.669528	0.282305	0.0391608	-0.176036	0.00405904	0.342052	0.994275	0.154911
0.0291311	0.0964025	0.0729433	0.465294	0.726753	0.311111	0.0444056	-0.193191	0.0110701	0.293763	0.954198	0.114654
0.0185836	0.106427	0.0285633	0.436308	0.749642	0.265844	0.0531468	-0.190288	0.00922509	0.243461	0.805344	0.0502415
0.00954294	0.0915825	0.07037	0.438596	0.758226	0.282305	0.0076923	-0.165743	0.0265683	0.22334	0.770992	0.0776168
0.00200904	0.0768875	0.1027	0.427155	0.806867	0.302881	0.0234266	-0.106888	0.0383764	0.15493	0.843511	-0.00772947
-0.0226017	0.078265	0.0849333	0.491991	0.758226	0.278189	0.0111888	-0.0733703	0.0461255	0.17505	0.748092	0.0599034
-0.00602712	0.0734175	0.125423	0.478261	0.758226	0.267901	0.0583916	-0.131961	0.0439114	0.197183	0.85687	0.0566828
-0.00904068	0.05329	0.09887	0.520214	0.772532	0.247325	0.0286713	-0.106361	0.0605166	0.225352	0.879771	0.0325282
-0.0160723	0.0640825	0.11312	0.520976	0.668097	0.263786	0.0444056	-0.109	0.0763838	0.2334	0.923664	0.0373591
-0.0396786	0.0630875	0.107533	0.549962	0.799714	0.245267	0.0426573	-0.132225	0.0553506	0.2334	0.874046	0.0550725
-0.0361627	0.052065	0.14658	0.582761	0.60372	0.239095	0.0251748	-0.117445	0.0678967	0.22334	0.851145	0.0953301
-0.0406831	0.0637	0.16648	0.535469	0.74535	0.230864	0.0286713	-0.103193	0.0738007	0.253521	1.02863	0.0438003
-0.0728277	0.07375	0.176397	0.613272	0.666667	0.255556	0.0076923	-0.0847189	0.0892989	0.197183	0.835878	0.063124
-0.0673029	0.053265	0.18707	0.564455	0.620887	0.245267	0.00944055	-0.11375	0.0819188	0.249497	0.877863	0.0792271
-0.0582622	0.0513	0.206277	0.514874	0.660944	0.247325	-0.00454546	-0.110055	0.0800738	0.275654	0.740458	0.0582931
-0.0457057	0.0726775	0.212303	0.478261	0.640916	0.239095	0.0076923	-0.131961	0.0815498	0.231388	0.807252	0.0776168
-0.0371673	0.04579	0.219587	0.33791	0.705293	0.280247	-0.0307692	-0.131433	0.0767528	0.16499	0.543893	0.0921095
-0.0447012	0.0681375	0.24953	0.344012	0.575107	0.249383	-0.015035	-0.125627	0.0715867	0.195171	0.755725	0.0486312
-0.048217	0.0648975	0.23214	0.336384	0.612303	0.267901	-0.0377622	-0.130113	0.0749077	0.259557	0.75	0.0454106
-0.0421899	0.054465	0.22781	0.360031	0.680973	0.265844	-0.0412587	-0.183162	0.0800738	0.219316	0.679389	0.0904992
-0.048217	0.0048475	0.24118	0.353928	0.680973	0.259671	-0.0622378	-0.185537	0.118819	0.263581	0.652672	0.117874
-0.025113	-0.0418625	0.24344	0.430206	0.755365	0.237037	-0.043007	-0.175508	0.0693727	0.273642	0.717557	0.0711755
-0.0542441	-0.0366325	0.255117	0.440885	0.845494	0.237037	-0.029021	-0.190024	0.105166	0.241449	0.624046	0.132367
-0.0441989	0.0076025	0.247647	0.386728	0.872675	0.216461	-0.022028	-0.201108	0.114022	0.134809	0.666031	0.0760064
-0.0447012	0.0213775	0.262147	0.390542	0.909871	0.224691	-0.0272727	-0.202956	0.0789668	0.267606	0.578244	0.0389694
-0.0396786	0.03852	0.282863	0.388253	0.951359	0.197942	-0.0832168	-0.183954	0.0830258	0.209256	0.652672	0.084058
-0.0426921	0.0560725	0.26133	0.458429	0.911302	0.20823	-0.0342657	-0.139879	0.098524	0.27163	0.681298	0.143639
-0.0447012	0.035485	0.242437	0.463005	0.905579	0.202058	0.000699291	-0.109528	0.102214	0.203219	0.624046	0.127536
-0.0436966	0.0351525	0.274827	0.41495	0.821173	0.220576	0.0426573	-0.0889417	0.118819	0.231388	0.601145	0.137198
-0.0512305	0.0178825	0.255807	0.449275	0.885551	0.187654	0.0583916	-0.0364212	0.130627	0.21328	0.580153	0.193559
-0.0416876	0.020025	0.28217	0.411899	0.938484	0.185597	0.0671329	0.0319345	0.132472	0.22334	0.599237	0.241868
-0.0512305	0.00306	0.326867	0.440885	0.9299	0.195885	0.0846154	0.0475059	0.126568	0.249497	0.417939	0.151691
-0.0708187	-0.023265	0.29479	0.37376	0.812589	0.187654	0.112587	0.0707311	0.128044	0.203219	0.381679	0.222544
-0.027122	-0.0156125	0.326867	0.414188	0.917024	0.202058	0.124825	0.091053	0.140221	0.299799	0.368321	0.272464
-0.0431944	-0.0198725	0.344757	0.398932	0.965665	0.181481	0.117832	0.119293	0.114022	0.215292	0.34542	0.203221
-0.034656	-0.0549225	0.361707	0.389016	0.785408	0.241152	0.121329	0.10293	0.142435	0.227364	0.349237	0.166184
-0.0356605	-0.0978825	0.362083	0.350114	0.898426	0.257613	0.0933566	0.091053	0.131365	0.221328	0.513359	0.138808
-0.0276243	-0.125817	0.352103	0.440885	0.90701	0.309054	0.0811189	0.0430193	0.101476	0.173038	0.540076	0.122705
-0.011552	-0.1063	0.357377	0.345538	0.869814	0.339918	0.107343	0.0142518	0.118081	0.167002	0.677481	0.151691
-0.0185836	-0.089695	0.376837	0.366895	0.811159	0.296708	0.0881119	0.0292953	0.128044	0.150905	0.65458	0.175845
-0.0155701	-0.046555	0.366103	0.337147	0.948498	0.327572	0.0898601	0.010029	0.116974	0.203219	0.687023	0.133977
0.0140633	-0.04699	0.36673	0.42868	0.88269	0.331687	0.0933566	0.0118765	0.136531	0.189135	0.633588	0.14847
0.0180814	-0.023215	0.34137	0.339436	0.862661	0.292593	0.0881119	0.0184745	0.149077	0.303823	0.694656	0.14525
0.0180814	-0.034235	0.341433	0.43402	0.885551	0.32963	0.0793706	0.0166271	0.12952	0.414487	0.830153	0.125926
0.0110497	-0.0248225	0.325863	0.364607	0.862661	0.306996	0.0933566	0.0646609	0.167897	0.426559	0.765267	0.135588
0.0803616	0.00245	0.310797	0.261632	0.875537	0.288477	0.11958	0.0723146	0.18155	0.468813	0.812977	0.119485
0.098443	0.0129325	0.294163	0.330282	0.773963	0.274074	0.109091	0.0551597	0.174539	0.406439	0.765267	0.0953301
0.109493	0.02903	0.318707	0.299771	0.878398	0.288477	0.110839	0.0546318	0.222509	0.44668	0.818702	0.0711755
0.0763435	0.014745	0.346077	0.33791	0.925608	0.300823	0.124825	0.0393244	0.166421	0.416499	0.885496	0.171014
-0.00050226	0.00352	0.309103	0.226545	0.871245	0.300823	0.0706294	0.0145157	0.141697	0.480885	0.85687	0.14847
0.00200904	0.03523	0.31946	0.213577	0.874106	0.321399	0.0583916	0.0221694	0.201845	0.432596	0.398855	0.0454106
-0.283275	0.10694	0.200817	-0.456903	1.02575	0.333745	0.0461538	-0.699657	0.374539	0.32998	-0.341603	-0.0141707
-0.253139	0.153137	0.199247	-0.464531	0.795422	0.0353909	0.0181818	-0.694115	0.363838	0.474849	-0.198473	-0.00289855
-0.274736	0.155152	0.181483	-0.659039	1.07153	0.138272	0.0339161	-0.722618	0.382657	0.462777	-0.374046	-0.0222222
-0.258162	0.195153	0.19843	-0.520214	1.05722	0.10535	0.0479021	-0.755608	0.343542	0.480885	-0.351145	0.0856683
-0.347062	0.247092	0.240113	-0.545385	1.14306	0.2	0.0409091	-0.760887	0.366421	0.396378	-0.293893	0.114654
-0.23556	0.272347	0.317137	-0.57971	1.13877	0.15679	0.0618881	-0.782264	0.353137	0.496982	-0.347328	0.175845
-0.238574	0.307093	0.264157	-0.567506	1.31187	0.175309	0.0688811	-0.779097	0.337638	0.527163	-0.368321	0.140419
-0.251632	0.34153	0.254363	-0.581236	1.16738	0.232922	0.0951049	-0.771444	0.366421	0.470825	-0.332061	0.140419
-0.267202	0.330842	0.231763	-0.592677	1.2618	0.257613	0.107343	-0.824228	0.339114	0.503018	-0.368321	0.191948
-0.259668	0.32597	0.256873	-0.585812	1.26037	0.210288	0.142308	-0.795461	0.353506	0.587525	-0.398855	0.182287
-0.260171	0.398647	0.245387	-0.58505	1.33763	0.0395062	0.145804	-0.795988	0.22214	0.531187	-0.456107	0.191948
-0.284279	0.396045	0.4425	-0.596491	1.35908	0.127984	0.182517	-0.798364	0.177491	0.537223	-0.381679	0.161353
-0.30437	0.39273	0.285877	-0.702517	1.41631	0.171193	0.184266	-0.80285	0.159779	0.653924	-0.519084	0.193559
-0.315419	0.461888	0.30678	-0.599542	1.48355	0.321399	0.154545	-0.808657	0.132103	0.643863	-0.53626	0.256361
-0.431944	0.495995	0.328687	-0.607933	1.55651	0.234979	0.198252	-0.804434	0.145018	0.599598	-0.528626	0.228986
-0.31994	0.529975	0.364217	-0.601068	1.79828	0.313169	0.208741	-0.809448	0.0369004	0.569417	-0.51145	0.243478
-0.31341	0.539515	0.396043	-0.600305	2.01001	0.306996	0.186014	-0.820797	0.0538745	0.641851	-0.541985	0.269243
-0.300352	0.541582	0.435657	-0.607933	1.82117	0.346091	0.15979	-0.81024	0.0531365	0.672032	-0.541985	0.328824
-0.302863	0.591097	0.45499	-0.603356	1.85694	0.311111	0.163287	-0.835841	0.0202952	0.663984	-0.515267	0.354589
-0.219488	0.581785	0.598807	-0.604119	2.09585	0.344033	0.179021	-0.812615	0.0715867	0.643863	-0.255725	0.343317
0.200904	0.532705	1.06315	0.652174	2.28469	0.368724	0.152797	-0.454737	0.0848708	0.67002	0.790076	0.439936
0.181818	0.548545	1.05204	1.12891	2.36767	0.695885	0.126573	-0.34389	0.097786	0.722334	0.824427	0.633172
0.191361	0.53977	1.09033	1.12281	1.82403	0.757613	0.128322	-0.344946	0.0369004	0.754527	0.84542	0.562319
0.192366	0.526427	1.06378	1.12891	1.78398	0.704115	0.103846	-0.321985	0.116605	0.68008	0.849237	0.554267
0.201909	0.525638	1.08726	1.09992	1.73391	0.730864	0.107343	-0.330694	0.108487	0.913481	0.759542	0.518841
0.196384	0.516072	1.08336	1.11823	1.83691	0.726749	0.110839	-0.312484	0.163469	0.700201	0.656489	0.489855
0.19337	0.502882	1.10703	1.10069	1.62661	0.689712	0.0986014	-0.33043	0.170849	0.71831	0.793893	0.452818
0.214967	0.50245	1.1037	1.07857	1.6495	0.706173	0.0811189	-0.344418	0.212915	0.706237	0.849237	0.501127
0.212456	0.49046	1.12819	1.01831	1.7196	0.640329	0.117832	-0.334125	0.21476	0.780684	0.740458	0.375523
0.195379	0.489617	1.142	0.940503	1.70672	0.623868	0.152797	-0.32436	0.276753	0.752515	0.788168	0.431884
0.210949	0.484745	1.11394	1.01907	1.63376	0.617695	0.152797	-0.325152	0.254613	0.762575	0.816794	0.401288
0.223506	0.487908	1.09222	1.05873	1.65379	0.615638	0.128322	-0.32436	0.275277	0.710262	0.784351	0.343317
0.245103	0.44227	1.10546	1.07628	1.58941	0.61358	0.138811	-0.316442	0.269004	0.820926	0.944656	0.325604
0.238071	0.447015	1.09466	1.04424	1.71102	0.636214	0.156294	-0.29876	0.305535	0.750503	0.89313	0.335266
0.203918	0.430152	1.07219	0.963387	1.70243	0.617695	0.131818	-0.295856	0.301476	0.694165	0.914122	0.291787
0.220994	0.437195	1.08556	0.983219	1.57082	0.617695	0.110839	-0.300607	0.283764	0.537223	0.847328	0.25475
0.212958	0.447322	1.05242	1.01602	1.56938	0.650617	0.0741259	-0.311164	0.302952	0.430584	0.870229	0.241868
0.213461	0.44778	1.03465	0.985507	1.57082	0.615638	0.0618881	-0.313539	0.293358	0.470825	0.879771	0.319163
0.211954	0.442883	1.01312	0.981693	1.53362	0.630041	0.0601399	-0.343626	0.297048	0.265594	0.923664	0.327214
0.188348	0.427627	1.01237	0.993135	1.55365	0.646502	0.0234266	-0.314331	0.252768	0.191147	0.858779	0.369082
0.175289	0.410152	0.999873	0.934401	1.60801	0.615638	0.0444056	-0.286619	0.215867	0.173038	0.80916	0.396457
0.174284	0.43829	0.989393	0.884058	1.4578	0.623868	0.0513986	-0.312747	0.234317	0.261569	0.807252	0.377134
0.18232	0.448902	0.981043	0.946606	1.5279	0.582716	0.0444056	-0.332805	0.201476	0.171026	0.887405	0.367472
0.128076	0.432705	0.983363	0.93669	1.52933	0.593004	0.0636364	-0.321193	0.22214	0.275654	0.96374	0.364251
0.130588	0.445153	0.952667	0.95881	1.54649	0.553909	0.0391608	-0.334125	0.203321	0.15493	0.935115	0.381965
0.105977	0.41472	0.92806	0.897788	1.44635	0.564198	0.0181818	-0.351544	0.173432	0.10664	0.959924	0.393237
0.130588	0.455255	0.901883	0.944317	1.5279	0.566255	0.0076923	-0.359726	0.200369	0.231388	0.889313	0.343317
0.170266	0.42574	0.895293	0.900839	1.40486	0.535391	0.0304196	-0.36606	0.173432	0.21328	0.835878	0.390016
0.152185	0.399922	0.87627	0.828375	1.58655	0.5107	0.0339161	-0.359198	0.171218	0.169014	0.864504	0.423833
0.158714	0.398392	0.839297	0.809306	1.37625	0.5107	0.0164336	-0.35867	0.19631	0.15493	1.02099	0.420612
0.162732	0.40245	0.799813	0.757437	1.40629	0.508642	0.0461538	-0.33914	0.137638	0.177062	0.816794	0.373913
0.126067	0.385255	0.805337	0.787948	1.45923	0.496296	0.0566434	-0.35867	0.1631	0.2334	0.877863	0.472142
0.125565	0.396658	0.732077	0.768116	1.41345	0.47572	0.0706294	-0.35128	0.121402	0.225352	0.812977	0.518841
0.125063	0.393162	0.75681	0.856598	1.40057	0.46749	0.0653846	-0.337556	0.142435	0.144869	0.851145	0.597746
0.141637	0.381658	0.74501	0.797864	1.51788	0.459259	0.0234266	-0.339667	0.182288	0.150905	0.742366	0.562319
0.154194	0.385435	0.751537	0.789474	1.3877	0.451029	0.0199301	-0.339404	0.134686	0.309859	0.782443	0.544605
0.109995	0.368648	0.716887	0.790236	1.35336	0.451029	0.0409091	-0.326471	0.153875	0.293763	0.887405	0.507568
0.0974385	0.37778	0.735783	0.803204	1.21459	0.420165	0.0496503	-0.300343	0.167159	0.307847	0.79771	0.443156
0.145655	0.38051	0.73798	0.827613	1.27182	0.43251	0.0741259	-0.26445	0.1631	0.118712	0.832061	0.428663
0.138122	0.376632	0.726113	0.772693	1.42203	0.440741	0.0933566	-0.239641	0.15572	0.173038	0.73855	0.423833
0.0974385	0.377678	0.662397	0.736079	1.2475	0.469547	0.191259	-0.213249	0.126568	0.269618	0.891221	0.354589
0.0678051	0.39347	0.672503	0.797864	1.20172	0.413992	0.21049	-0.181578	0.148708	0.130785	0.854962	0.314332
0.0431944	0.399285	0.70772	0.78032	1.19742	0.426337	0.224476	-0.1763	0.157565	0.462777	0.872137	0.301449
0.0728277	0.388495	0.665913	0.729214	1.14878	0.418107	0.255944	-0.182106	0.126199	0.474849	0.717557	0.328824
0.0512305	0.393953	0.668863	0.765828	1.36624	0.448971	0.248951	-0.166535	0.0439114	0.54326	0.730916	0.430274
0.0632848	0.392628	0.648023	0.713959	1.26896	0.448971	0.208741	-0.200317	0.0675277	0.684105	0.814885	0.407729
0.0994475	0.430688	0.64344	0.672769	1.17024	0.481893	0.241958	-0.187121	0.0549815	0.60161	0.774809	0.425443
0.0813661	0.420153	0.603453	0.723112	1.14163	0.459259	0.238462	-0.223542	0.0767528	0.730382	0.740458	0.444766
0.0853842	0.420205	0.573197	0.800915	1.17454	0.483951	0.252448	-0.223014	0.129889	0.678068	0.784351	0.438325
0.063787	0.41199	0.576773	0.717773	1.14592	0.498354	0.273427	-0.223542	0.143911	0.643863	0.89313	0.390016
0.0904068	0.422985	0.58688	0.723112	1.21888	0.498354	0.275175	-0.22143	0.0922509	0.694165	0.837786	0.46087
0.0833752	0.395765	0.5801	0.630053	1.18884	0.520988	0.234965	-0.220375	0.0760148	0.78672	0.835878	0.486634
0.0934204	0.393878	0.54865	0.645309	1.27325	0.498354	0.273427	-0.214832	0.115498	0.887324	0.801527	0.470531
0.119538	0.364668	0.55681	0.615561	1.19599	0.525103	0.292657	-0.19451	0.106273	0.770624	0.822519	0.439936
0.12004	0.35477	0.574073	0.611747	1.10587	0.504527	0.254196	-0.174452	0.111439	0.798793	0.721374	0.425443
0.136615	0.358495	0.53553	0.581236	1.20601	0.504527	0.247203	-0.159145	0.105904	0.804829	0.75	0.401288
0.145655	0.3275	0.554173	0.713196	1.24464	0.527161	0.243706	-0.163104	0.0896679	0.949698	0.902672	0.452818
0.145153	0.32671	0.58261	0.736842	1.23605	0.477778	0.236713	-0.168118	0.109963	0.837022	0.811069	0.40934
0.130085	0.301403	0.55474	0.606407	1.08584	0.463374	0.226224	-0.144629	0.0789668	0.855131	0.78626	0.435105
0.112004	0.31046	0.554927	0.61251	1.05007	0.444856	0.238462	-0.163368	0.0940959	0.859155	0.822519	0.436715
0.105977	0.327832	0.553483	0.610221	1.02289	0.459259	0.201748	-0.130905	0.112546	0.837022	0.774809	0.422222
0.0969362	0.306812	0.546263	0.520214	1.10014	0.43251	0.238462	-0.0931644	0.128044	0.93159	0.795802	0.428663
0.0763435	0.313853	0.563027	0.55759	0.992847	0.418107	0.201748	-0.0464502	0.161993	0.782696	0.954198	0.361031
0.0894023	0.30602	0.550157	0.572845	1.00715	0.422222	0.182517	0.00765373	0.107749	0.800805	0.854962	0.309501
0.139628	0.305995	0.522097	0.54386	1.0372	0.403704	0.154545	0.0493534	0.153137	0.77666	0.866412	0.261192
0.118031	0.29199	0.508663	0.568268	1.08584	0.411934	0.123077	0.0150435	0.146494	0.83501	0.755725	0.212882
0.0587644	0.299643	0.51739	0.56598	1.02718	0.3893	0.187762	-0.00316706	0.157565	0.808853	0.721374	0.187118
0.0487192	0.255078	0.53352	0.53852	0.987124	0.387243	0.198252	-0.0446028	0.119557	0.778672	0.784351	0.158132
0.0673029	0.26375	0.489707	0.53013	1.02003	0.3893	0.158042	-0.0994985	0.0907749	0.867203	0.942748	0.182287
0.0728277	0.272985	0.503767	0.578185	0.971388	0.356379	0.110839	-0.091053	0.147601	0.7666	0.76145	0.143639
0.0728277	0.260205	0.475393	0.55759	1.00572	0.374897	0.105594	-0.0459224	0.204059	0.830986	0.837786	0.14686
0.0788548	0.231275	0.504393	0.519451	1.103	0.350206	0.123077	-0.0804962	0.228782	0.750503	0.73855	0.114654
0.0763435	0.230078	0.47759	0.530892	0.987124	0.354321	0.0916084	-0.077593	0.263469	0.702213	0.71374	0.104992
0.0447012	0.234005	0.493347	0.585812	0.93133	0.368724	0.0951049	-0.0752177	0.237269	0.832998	0.666031	0.0953301
0.105475	0.219643	0.48054	0.556064	0.928469	0.356379	0.0968531	-0.129586	0.281919	0.758551	0.553435	0.140419
0.102963	0.199872	0.465223	0.507246	1.05866	0.358436	0.0916084	-0.162048	0.223985	0.748491	0.604962	0.0824477
0.122049	0.194695	0.46924	0.491228	1	0.325514	0.0356643	-0.16284	0.17417	0.70825	0.46374	0.111433
0.125565	0.182882	0.462837	0.496568	1.103	0.321399	0.0286713	-0.200845	0.209963	0.710262	0.765267	0.103382
0.12657	0.165715	0.41538	0.453852	0.90701	0.319342	0.0181818	-0.206387	0.192989	0.676056	0.780534	0.0985507
0.0873933	0.19893	0.422097	0.491228	0.914163	0.315226	0.0164336	-0.207179	0.167897	0.686117	0.906489	0.122705
0.0919136	0.20176	0.43484	0.504195	1.00572	0.311111	0.0234266	-0.207443	0.180074	0.569417	0.795802	0.138808
0.117027	0.180715	0.409103	0.507246	0.854077	0.309054	0.0041958	-0.198997	0.175277	0.627767	0.776718	0.179066
0.122551	0.207577	0.42241	0.433257	0.982833	0.317284	0.00244755	-0.210346	0.187085	0.686117	0.742366	0.211272
0.0673029	0.19028	0.422977	0.470633	0.919886	0.321399	-0.00104896	-0.219055	0.164207	0.615694	0.727099	0.208052
0.0798594	0.190663	0.435027	0.490465	0.944206	0.290535	0.0146853	-0.232779	0.201845	0.545272	0.694656	0.183897
0.0934204	0.195435	0.44369	0.413425	0.924177	0.32963	0.0164336	-0.238585	0.180812	0.607646	0.780534	0.212882
0.0924159	0.194362	0.460703	0.458429	0.955651	0.346091	0.0479021	-0.237002	0.170849	0.603622	0.604962	0.272464
0.0838775	0.207348	0.441997	0.441997	1.07153	0.339918	0.00594405	-0.205067	0.126937	0.643863	0.591603	0.286957
0.0527373	0.19921	0.455807	0.455807	0.919886	0.321399	-0.0132867	-0.256268	0.149077	0.744467	0.519084	0.257971
0.0652938	0.200153	0.464343	0.464343	0.922747	0.304938	-0.0325175	-0.218791	0.135055	0.704225	0.465649	0.249919
0.0522351	0.198647	0.45675	0.45675	1.08155	0.298765	0.00244755	-0.203484	0.0627306	0.690141	0.416031	0.25475
0.0557509	0.213138	0.481983	0.481983	0.846924	0.300823	0.00944055	-0.205859	0.103321	0.756539	0.519084	0.211272
0.0773481	0.216608	0.4457	0.4457	1.12446	0.304938	0.0111888	-0.212985	0.0671587	0.704225	0.438931	0.235427
0.075339	0.207985	0.465913	0.465913	1.05579	0.317284	-0.0115385	-0.188176	-0.0199262	0.641851	0.5	0.277295
0.0673029	0.218367	0.47244	0.47244	0.972818	0.321399	-0.0115385	-0.223278	0.0859779	0.663984	0.446565	0.232206
0.0703164	0.225383	0.489957	0.489957	0.959943	0.300823	-0.029021	-0.230668	0.0612546	0.730382	0.406489	0.214493
0.0828729	0.198673	0.50364	0.50364	0.947067	0.321399	-0.05	-0.230932	0.00553506	0.712274	0.333969	0.179066
0.0878955	0.194975	0.469743	0.469743	0.981402	0.331687	-0.0412587	-0.232515	0.0693727	0.722334	0.381679	0.167794
0.0748368	0.174055	0.486943	0.486943	1	0.290535	-0.0692308	-0.211929	0.146494	0.748491	0.40458	0.185507
0.0808639	0.153113	0.46943	0.46943	0.924177	0.315226	-0.0744755	-0.251254	0.095203	0.732394	0.45229	0.138808
0.0798594	0.150485	0.455117	0.455117	0.898426	0.309054	-0.0657343	-0.289786	0.0667897	0.762575	0.438931	0.0969404
0.0858865	0.146303	0.458443	0.458443	0.855508	0.298765	-0.0674825	-0.282924	0.0653137	0.663984	0.541985	0.0969404
0.0190859	0.14847	0.449403	0.449403	0.898426	0.302881	-0.0395105	-0.30483	0.0678967	0.649899	0.46374	0.0904992
0.0326469	0.144338	0.48481	0.48481	0.90701	0.272016	-0.043007	-0.290314	0.0708487	0.585513	0.534351	0.132367
0.0291311	0.146837	0.471373	0.471373	0.944206	0.272016	-0.0465035	-0.29744	0.0236162	0.519115	0.53626	0.103382
0.0748368	0.123725	0.45179	0.45179	0.875537	0.276132	-0.0534965	-0.294801	0.0295203	0.400402	0.627863	0.119485
0.0562531	0.13079	0.447393	0.447393	0.83691	0.272016	-0.036014	-0.299287	0.0321033	0.38833	0.629771	0.119485
0.0507283	0.130917	0.45568	0.45568	0.809728	0.306996	-0.00104896	-0.282132	0.00774908	0.470825	0.580153	0.0293076
0.0914114	0.116097	0.421093	0.421093	0.821173	0.28642	0.0444056	-0.240169	0.0468635	0.535211	0.582061	0.0888889
0.113009	0.109363	0.444257	0.444257	0.921316	0.280247	0.0828671	-0.211401	-0.00295203	0.390342	0.513359	0.084058
0.11552	0.11768	0.39435	0.39435	0.845494	0.25144	0.0409091	-0.213249	0.0424354	0.472837	0.625954	0.0599034
0.0773481	0.124975	0.346957	0.346957	0.871245	0.265844	-0.00279721	-0.165215	0.0494465	0.38833	0.637405	0.14686
0.098443	0.10755	0.358003	0.358003	0.889843	0.288477	-0.00104896	-0.150435	0.0461255	0.478873	0.612595	0.159742
0.0587644	0.11569	0.36472	0.36472	0.957082	0.255556	-0.00629371	-0.155186	0.0837638	0.525151	0.517176	0.164573
0.0873933	0.08574	0.373133	0.373133	0.849785	0.267901	-0.00979022	-0.154922	0.0929889	0.478873	0.515267	0.156522
0.106479	0.09375	0.356183	0.356183	0.831187	0.249383	-0.00104896	-0.157034	0.0867159	0.496982	0.578244	0.185507
0.102461	0.0904075	0.361457	0.361457	0.825465	0.284362	0.0129371	-0.157297	0.0848708	0.517103	0.566794	0.161353
0.0954294	0.0841575	0.38575	0.38575	0.971388	0.265844	0.00594405	-0.180786	0.0745387	0.442656	0.59542	0.164573
0.0929181	0.07829	0.374387	0.374387	0.723891	0.269959	0.0164336	-0.203484	0.131734	0.394366	0.578244	0.185507
0.101457	0.0803575	0.343	0.343	0.834049	0.28642	-0.00104896	-0.202956	0.157196	0.452716	0.568702	0.188728
0.116524	0.050485	0.329943	0.329943	0.669528	0.302881	-0.00104896	-0.200581	0.0874539	0.49497	0.593511	0.225765
0.0858865	0.05773	0.343627	0.343627	0.759657	0.296708	0.0076923	-0.173661	0.119557	0.535211	0.555344	0.307891
0.0788548	0.04482	0.334213	0.334213	0.86123	0.282305	0.00594405	-0.152811	0.0793358	0.593561	0.675573	0.243478
0.111502	0.046455	0.345573	0.345573	0.72103	0.321399	-0.00454546	-0.105833	0.0715867	0.531187	0.566794	0.172625
0.0994475	0.034285	0.335843	0.335843	0.67382	0.300823	0.0461538	-0.135392	0.138376	0.468813	0.503817	0.122705
0.086891	0.032245	0.270623	0.270623	0.761087	0.306996	0.0251748	-0.104513	0.20738	0.55332	0.566794	0.188728
0.0883978	0.02046	0.293407	0.293407	0.758226	0.339918	0.00244755	-0.0936923	0.219557	0.535211	0.696565	0.156522
0.0994475	0.0186225	0.276773	0.276773	0.702432	0.32963	-0.0167832	-0.0812879	0.279336	0.486922	0.589695	0.159742
0.0668006	0.0026775	0.26943	0.26943	0.76824	0.309054	-0.029021	-0.0356295	0.288192	0.561368	0.53626	0.142029
0.0507283	0.01324	0.286943	0.286943	0.60372	0.272016	-0.05	-0.0308789	0.29262	0.523139	0.498092	0.14686
0.0125565	0.0059175	0.2769	0.2769	0.703863	0.247325	-0.0202797	-0.00369491	0.28893	0.527163	0.549618	0.138808
0.0557509	0.0298225	0.300187	0.300187	0.559371	0.234979	-0.0325175	-0.00263922	0.287823	0.55332	0.555344	0.122705
0.0371673	0.03347	0.304017	0.304017	0.69814	0.239095	-0.0604895	-0.0219055	0.218819	0.533199	0.566794	0.109823
0.0391763	0.058315	0.33346	0.33346	0.663805	0.239095	-0.0657343	-0.0329902	0.219557	0.706237	0.431298	0.0969404
0.0552486	0.040535	0.341557	0.341557	0.761087	0.263786	-0.0587413	-0.0548958	0.206642	0.567404	0.425573	0.119485
0.061778	0.041455	0.330633	0.330633	0.678112	0.304938	-0.0395105	-0.047242	0.217712	0.541247	0.416031	0.0438003
0.063787	0.05421	0.313497	0.313497	0.703863	0.333745	-0.043007	-0.110847	0.196679	0.653924	0.391221	0.0599034
0.0517328	0.0553825	0.29347	0.29347	0.596566	0.348148	-0.00804195	-0.213249	0.197786	0.561368	0.482824	0.0438003
0.0662983	0.045025	0.33597	0.33597	0.666667	0.37284	0.00594405	-0.24835	0.246494	0.641851	0.375954	0.0293076
0.0703164	0.0473225	0.360013	0.360013	0.782547	0.379012	-0.00979022	-0.264714	0.28155	0.609658	0.412214	-0.00289855
0.0758413	0.0521175	0.311487	0.311487	0.678112	0.391358	-0.0255245	-0.261811	0.261993	0.686117	0.423664	0.021256
0.0602712	0.0631625	0.3597	0.3597	0.736767	0.38107	-0.0587413	-0.249406	0.275277	0.597585	0.479008	0.0454106
0.0467102	0.05699	0.324293	0.324293	0.729614	0.360494	-0.0447552	-0.25706	0.248339	0.549296	0.347328	0.0228663
0.0959317	0.0546675	0.331137	0.331137	0.713877	0.362551	-0.043007	-0.25574	0.216236	0.682093	0.328244	0.00998389
0.116022	0.0675775	0.326177	0.326177	0.781116	0.339918	-0.0622378	-0.285563	0.271587	0.589537	0.383588	-0.00450886
0.117529	0.070485	0.321657	0.321657	0.65093	0.321399	-0.0412587	-0.279493	0.213653	0.625755	0.48855	0.000322056
0.0778503	0.07005	0.330823	0.330823	0.60515	0.333745	-0.0167832	-0.268936	0.238745	0.617706	0.486641	0.00998389
0.0577599	0.0578075	0.326113	0.326113	0.579399	0.32963	0.0076923	-0.29005	0.238745	0.702213	0.427481	-0.0286634
0.048217	0.057475	0.29322	0.29322	0.520744	0.348148	-0.0727273	-0.285563	0.207749	0.714286	0.482824	-0.00289855
0.0828729	0.021225	0.294853	0.294853	0.379113	0.315226	-0.0465035	-0.275007	0.218819	0.712274	0.35687	-0.00128824
0.108488	0.035	0.301633	0.301633	0.515021	0.348148	-0.05	-0.261283	0.221771	0.637827	0.372137	0.0389694
0.100954	0.0346175	0.306593	0.306593	0.546495	0.350206	-0.0342657	-0.281605	0.240221	0.702213	0.39313	0.0438003
0.107986	0.0266575	0.311863	0.311863	0.602289	0.327572	-0.0937063	-0.252309	0.229151	0.615694	0.353053	0.0953301
0.116524	0.01602	0.314627	0.314627	0.575107	0.311111	-0.105944	-0.27052	0.260148	0.678068	0.29771	0.0969404
0.130588	0.0114025	0.311677	0.311677	0.526466	0.313169	-0.116434	-0.245975	0.24059	0.726358	0.381679	0.0888889
0.125565	0.01421	0.29636	0.29636	0.463519	0.313169	-0.0954545	-0.253101	0.260148	0.643863	0.320611	0.0953301
0.123556	-0.01569	0.294727	0.294727	0.51216	0.325514	-0.114685	-0.197941	0.282288	0.633803	0.389313	0.117874
0.140131	-0.0011725	0.310107	0.310107	0.505007	0.302881	-0.144406	-0.181578	0.304797	0.555332	0.295802	0.111433
0.157207	0.00694	0.287383	0.287383	0.380544	0.352263	-0.112937	-0.147532	0.349815	0.629779	0.372137	0.133977
0.134103	0.00523	0.303077	0.303077	0.560801	0.333745	-0.140909	-0.167326	0.280812	0.581489	0.234733	0.182287
0.103968	0.0008425	0.293283	0.293283	0.51216	0.346091	-0.167133	-0.183426	0.283395	0.714286	0.248092	0.179066
0.114515	-0.008265	0.278657	0.278657	0.389127	0.319342	-0.144406	-0.181314	0.318819	0.615694	0.274809	0.166184
0.125063	-0.01227	0.26202	0.26202	0.466381	0.352263	-0.167133	-0.112167	0.319926	0.619718	0.318702	0.142029
0.147162	-0.0478325	0.2973	0.2973	0.410587	0.317284	-0.167133	-0.0712589	0.318819	0.653924	0.19084	0.138808
0.119538	-0.0519375	0.293847	0.293847	0.477825	0.311111	-0.165385	-0.0614938	0.347601	0.595573	0.276718	0.124316
0.0768458	-0.0426525	0.309417	0.309417	0.456366	0.288477	-0.165385	-0.0538401	0.343542	0.633803	0.242366	0.132367
0.0763435	-0.053495	0.290207	0.290207	0.397711	0.226749	-0.163636	-0.0274479	0.313284	0.643863	0.185115	0.125926
0.0678051	-0.089795	0.29862	0.29862	0.361946	0.218519	-0.175874	0.0694115	0.318081	0.619718	0.232824	0.172625
0.084882	-0.0836725	0.323163	0.323163	0.462089	0.175309	-0.167133	0.105305	0.333948	0.631791	0.305344	0.154911
0.0703164	-0.090305	0.31513	0.31513	0.376252	0.20823	-0.207343	0.0929005		0.575453	0.30916	0.169404
0.0557509	-0.0908925	0.334087	0.334087	0.525036	0.20823	-0.228322	0.0992346	0.297048	0.569417	0.263359	0.172625
0.0662983	-0.075485	0.32285	0.32285	0.515021	0.179424	-0.249301	0.0797044	0.27048	0.583501	0.173664	0.122705
0.0934204	-0.092755	0.31105	0.31105	0.653791	0.187654	-0.231818	0.10293	0.304428	0.595573	0.328244	0.117874
0.0823707	-0.0661475	0.323853	0.323853	0.503577	0.165021	-0.203846	0.0786487	0.255351	0.577465	0.278626	0.0904992
0.0889001	-0.04403	0.32285	0.32285	0.688126	0.130041	-0.184615	0.070995	0.205166	0.60161	0.276718	0.0293076
0.0818684	-0.0628575	0.307093	0.307093	0.457797	0.144444	-0.181119	0.0731064	0.205535	0.565392	0.259542	0.0502415
0.0673029	-0.0628575	0.33641	0.33641	0.494993	0.142387	-0.191608	0.0892056	0.130996	0.643863	0.217557	0.0309179
0.0622803	-0.05023	0.31293	0.31293	0.515021	0.158848	-0.175874	0.0950119	0.175646	0.513078	0.257634	0.0792271
0.0738322	-0.074465	0.329253	0.329253	0.543634	0.140329	-0.168881	0.106624	0.180443	0.527163	0.15458	0.04219
0.0256153	-0.0680875	0.33189	0.33189	0.449213	0.109465	-0.161888	0.12246	0.15572	0.623742	0.181298	-0.00450886
0.0316424	-0.0628825	0.32762	0.32762	0.60515	0.123868	-0.168881	0.0823436	0.145018	0.639839	0.274809	-0.00611916
0.0416876	-0.0326775	0.316637	0.316637	0.536481	0.101235	-0.156643	0.0876221	0.150923	0.525151	0.20229	0.0132045
0.0416876	-0.0431125	0.30069	0.30069	0.51073	0.0847737	-0.16014	0.0612299	0.189668	0.537223	0.173664	-0.00450886
0.0296334	-0.0433675	0.314817	0.314817	0.565093	0.0868313	-0.158392	0.0973872	0.15203	0.56338	0.200382	0.0180354
0.00301356	-0.0406625	0.24953	0.24953	0.53505	0.0971193	-0.170629	0.103721	0.157934	0.61167	0.127863	0.0743961
-0.00652938	-0.039695	0.22486	0.22486	0.466381	0.109465	-0.16014	0.0892056	0.156458	0.547284	0.173664	0.0502415
0.00552486	-0.0285975	0.2145	0.2145	0.517883	0.0744856	-0.112937	0.0673001	0.122509	0.706237	0.173664	0.103382

## Sheet: Figure 5B
wild-type, AVG clacium imaging			GCaMP fluorescence intensity normalized with the prestimulus intensity estimated as the median in the 100 frames before the first stimulation (F(t)-Fb)/Fb, not corrected by the baseline drift
hermaphrodite tail touch
0.201232	-0.00332226	0.0940086	-0.0470163	-0.231047	0.232609	0.0842697	-0.0606936	0.16895	-0.0391517	0.214008	0.16044	-0.0661765	0.0458453	0.04	0.00583942	0.133333
0.193018	-0.00664452	0.081761	-0.0470163	-0.236462	0.198328	0.0800562	-0.00578035	0.130137	0.00815661	0.19358	0.248352	-0.0147059	0.0888252	0.0654545	-0.020438	0.113333
0.190965	-0.0299003	0.0883813	-0.0271248	-0.240072	0.202508	0.00561798	0.118497	0.086758	-0.101142	0.178988	0.27033	0.0367647	0.0716332	0.0945455	-0.0145985	0.04
0.160164	0.0232558	0.0696789	-0.0198915	-0.229242	0.190803	-0.0351124	0.00578035	0.107306	-0.0473083	0.171206	0.145055	0.0294118	0.0458453	0	-0.0335766	-0.0133333
0.141684	0.0598007	0.0633896	0.0180832	-0.247292	0.215886	-0.0421348	-0.0491329	0.127854	-0.0652529	0.207198	0.123077	0.0955882	0.12894	0.0545455	-0.0233577	0.04
0.156057	0.0863787	0.0695134	0.00180832	-0.229242	0.2	-0.0196629	-0.0346821	0.150685	-0.0587276	0.275292	0.147253	0.330882	0.117479	-0.0581818	-0.049635	-0.00666667
0.164271	0.0730897	0.0430321	0.0289331	-0.223827	0.196656	-0.0842697	-0.00289017	0.173516	-0.0848287	0.218872	0.158242	0.213235	0.025788	-0.0581818	-0.0467153	0
0.166324	0.0930233	0.0359153	0.00361664	-0.229242	0.15903	0.00140449	-0.00867052	0.127854	-0.122349	0.18677	0.173626	0.132353	0.0458453	-0.04	-0.0364963	0.04
0.160164	0.0631229	0.060907	0.0253165	-0.236462	0.174916	0	-0.0520231	0.06621	-0.08646	0.0924124	0.149451	0.198529	0.00859599	-0.0545455	-0.0437956	-0.02
0.141684	0.0431894	0.0575968	0.0379747	-0.231047	0.168227	-0.00421348	-0.0375723	0.0844749	-0.0766721	0.0817121	0.184615	0.205882	0.0601719	0.0363636	-0.00437956	-0.0333333
0.129363	0.0365449	0.0491559	0.0144665	-0.194946	0.180769	0.0308989	0.00578035	0.13242	-0.0897227	0.0583658	0.186813	0.220588	0.0315186	-0.0872727	-0.0919708	-0.02
0.117043	0.0863787	0.0552797	0.00361664	-0.169675	0.184114	0.0224719	0.0491329	0.148402	-0.0995106	0.104086	0.0945055	0.00735294	0.0659026	-0.0690909	-0.0408759	-0.0133333
0.0780287	0.0265781	0.0481629	0.0216998	-0.110108	0.176589	0.0421348	-0.0231214	0.157534	-0.102773	0.129377	0.147253	-0.0588235	0.0945559	-0.0654545	-0.0291971	0.08
0.0308008	0.0465116	0.0441907	-0.0271248	-0.0920578	0.179933	0.0491573	0.0260116	0.100457	-0.115824	0.0807393	0.0659341	-0.154412	0.0487106	-0.0472727	-0.0569343	0.0466667
-0.0841889	0.0199336	0.0264813	-0.00904159	-0.064982	0.156522	0.0617978	0.0578035	0.116438	-0.0309951	0.00972763	0.00659341	-0.0294118	0.0429799	-0.0690909	-0.00437956	0.16
-0.158111	0.0166113	0.0372393	-0.0108499	-0.0162455	0.18913	-0.0140449	0.0491329	0.0136986	-0.0668842	-0.0904669	-0.0175824	-0.147059	0.114613	-0.00727273	-0.0554745	0.06
-0.154004	0.00664452	0.0466733	0.00361664	0.0451264	0.214214	0.0266854	0.0404624	0.118721	-0.0228385	-0.108949	0.0131868	-0.0220588	0.025788	-0.0690909	-0.0467153	0.0533333
-0.178645	-0.0166113	0.0134062	-0.0108499	0.0379061	0.245151	-0.0168539	0.0375723	0.0936073	-0.0277325	-0.131323	-0.010989	0.0441176	0.0573066	-0.08	-0.0423358	0.0933333
-0.174538	0.0265781	0.0479974	0.0162749	0.064982	0.223411	-0.0365169	-0.00289017	0.136986	0.050571	-0.150778	-0.0593407	0.0294118	0.025788	-0.174545	-0.0379562	0.04
-0.199179	0.0232558	0.0362463	0.00542495	0.0613718	0.257692	-0.0505618	-0.00867052	0.0799087	0.040783	-0.14786	-0.140659	-0.0367647	0.0401146	0.00727273	-0.0627737	0.0133333
-0.211499	0.0232558	0.0307845	0.0126582	0.0902527	0.274415	-0.120787	-0.00578035	0	0.096248	-0.136187	-0.107692	0.0661765	0.0744986	-0.0363636	-0.0321168	0
-0.195072	0.0531561	0.0537901	0.0198915	0.0938628	0.278595	-0.129213	0.0491329	0.0182648	0.0701468	-0.111868	-0.158242	-0.0588235	0	-0.163636	0.0189781	0.04
-0.178645	0.0598007	0.0364118	0.00180832	0.0902527	0.272742	-0.108146	-0.0231214	0.0479452	0.0554649	-0.162451	-0.123077	0.0294118	0.0143266	-0.08	-0.0364963	-0.0666667
-0.160164	0.0797342	0.0680238	0.0253165	0.124549	0.27107	-0.132022	0.0289017	-0.0570776	0.0652529	-0.134241	-0.118681	0.117647	0	-0.0581818	-0.0277372	-0.0866667
-0.147844	0.0465116	0.0882158	0.0235081	0.126354	0.251003	-0.110955	-0.0462428	0.0913242	-0.0212072	-0.152724	-0.243956	0.125	0.0573066	-0.156364	0.0145985	-0.1
-0.154004	0.0730897	0.0796094	0.0180832	0.122744	0.25602	-0.146067	-0.0144509	0.0296804	-0.0146819	-0.148833	-0.125275	0.0808824	-0.00286533	-0.130909	-0.0145985	0.0733333
-0.12115	0.0398671	0.0619	0.034358	0.110108	0.251003	-0.132022	-0.0549133	0.109589	-0.0440457	-0.134241	-0.125275	0.25	0.034384	-0.116364	0.00875912	0
-0.12731	0.0564784	0.0850712	0.039783	0.0776173	0.214214	-0.134831	-0.0635838	0.0730594	-0.0522023	-0.139105	-0.149451	0.117647	0.00573066	-0.112727	0.0131387	0.06
-0.13347	0.0730897	0.0777888	0.0253165	0.099278	0.215886	-0.129213	-0.0953757	0.125571	0.00652529	-0.07393	-0.105495	0.0735294	0.0773639	-0.109091	-0.0175182	0.12
-0.125257	0.0564784	0.0802714	-0.00180832	0.0505415	0.225084	-0.133427	-0.0317919	0.0251142	-0.0375204	-0.113813	-0.140659	0.0367647	0.00859599	-0.145455	0.0116788	0.16
-0.141684	0.0498339	0.0630586	0.0198915	0.064982	0.252676	-0.143258	0.0375723	0.105023	-0.0326264	-0.0758755	-0.156044	-0.110294	0.017192	-0.196364	0.0116788	0.1
-0.125257	0.0465116	0.0291294	0.0325497	0.0613718	0.279431	-0.110955	0.0346821	0.06621	-0.0375204	-0.0632296	-0.107692	-0.0441176	0.0143266	-0.156364	-0.00145985	0.213333
-0.141684	0.0531561	0.0137372	0.0271248	0.0234657	0.301171	-0.110955	0.0693642	0.0365297	-0.00489396	-0.0904669	-0.0395604	-0.00735294	0.0401146	-0.112727	-0.0116788	0.22
-0.141684	0.0863787	-0.00976498	0.0415913	0.0595668	0.28612	-0.154494	0.0635838	0.0776256	0.00815661	-0.0749027	-0.0527473	-0.0294118	0.0573066	-0.0981818	-0.00437956	0.213333
-0.154004	0.076412	0.00182059	-0.00361664	-0.0126354	0.346321	-0.143258	0.144509	-0.0251142	-0.0440457	-0.077821	-0.0791209	-0.00735294	0.0229226	-0.174545	-0.0189781	0.186667
-0.125257	0.0830565	0.01953	0.00361664	-0.00722022	0.374749	-0.143258	0.0606936	0.0684932	0.0179445	-0.0787938	-0.0615385	0	0.017192	-0.0981818	-0.0233577	0.18
-0.147844	0.10299	-0.000331016	0.0108499	0.0216607	0.402341	-0.13764	0.141618	-0.00913242	0.0391517	-0.107004	-0.0989011	0.117647	-0.00573066	-0.149091	-0.00583942	0.193333
-0.13963	0.0797342	-0.000496524	0.00904159	0.00180505	0.386455	-0.148876	0.16185	-0.0159817	0.0799347	-0.0953307	-0.0637363	-0.0882353	0.0916905	-0.04	0.0408759	0.0666667
-0.12731	0.0930233	-0.00761337	0.00361664	-0.00180505	0.388963	-0.141854	0.118497	-0.0159817	0.156607	-0.0671206	-0.0505495	-0.0514706	0.0974212	-0.0945455	0.0408759	0.0466667
-0.123203	0.0863787	0.011089	0.0271248	-0.00722022	0.347993	-0.130618	0.0982659	0.0319635	0.153344	-0.0466926	-0.0395604	-0.0220588	0.0659026	0.00363636	-0.0291971	0.02
-0.13347	0.0498339	0.00893744	-0.00180832	-0.00541516	0.352174	-0.168539	0.00289017	0.0205479	0.168026	-0.0282101	-0.0505495	-0.0808824	0.025788	-0.0581818	-0.0277372	0.0666667
-0.123203	0.0830565	0.0258193	0.00723327	-0.0180505	0.403177	-0.196629	0.0260116	-0.107306	0.0831974	-0.0583658	0.00879121	-0.0661765	0.0286533	-0.0727273	0.0218978	0.00666667
-0.10883	0.0531561	0.00513075	0	-0.034296	0.414883	-0.119382	-0.0289017	-0.00456621	0.132137	-0.020428	-0.0043956	-0.0441176	0.0286533	0.00363636	0.00145985	-0.0666667
-0.129363	0.0697674	0.000165508	-0.0108499	-0.0451264	0.377258	-0.174157	-0.0375723	-0.0388128	0.159869	0	-0.103297	0.00735294	0.0114613	-0.101818	0.00875912	-0.02
-0.13963	0.076412	-0.0105925	-0.0216998	-0.0433213	0.345485	-0.146067	-0.0346821	0.0296804	0.140294	0.00680934	0.021978	-0.0514706	0.017192	-0.0872727	0.00583942	-0.0666667
-0.102669	0.076412	-0.00943396	0.0216998	-0.064982	0.35301	-0.143258	-0.0202312	-0.0616438	0.177814	-0.0223735	0.0813187	0.0294118	-0.025788	-0.0654545	-0.0218978	-0.00666667
-0.0698152	0.0797342	-0.00546177	0.0180832	-0.0469314	0.349666	-0.0856742	-0.0520231	-0.0730594	0.156607	0.0428016	0.0395604	-0.132353	-0.0229226	-0.0872727	-0.0233577	0.00666667
-0.0533881	0.0365449	-0.00926845	0.0235081	-0.0758123	0.351338	-0.0941011	-0.118497	0.00913242	0.203915	0.000972763	-0.120879	-0.0955882	-0.0401146	-0.0545455	-0.0116788	-0.0133333
0.00410678	0.013289	-0.00628931	0.0253165	-0.0469314	0.326254	-0.0842697	-0.115607	-0.0296804	0.195759	-0.00486381	-0.112088	-0.0367647	0.0429799	0.0145455	-0.0262774	-0.04
0.00205339	-0.013289	0	-0.0198915	-0.0848375	0.371405	-0.122191	-0.0924855	-0.0182648	0.151713	-0.0243191	-0.103297	-0.102941	0.0229226	0	-0.0262774	-0.0733333
0	0.00332226	0.00794439	-0.0307414	-0.064982	0.326254	-0.0379213	-0.115607	-0.0022831	0.200653	-0.0194553	-0.123077	-0.0441176	-0.0143266	-0.0654545	-0.0321168	-0.113333
0.0308008	-0.0232558	-0.00976498	0.00904159	-0.0613718	0.321237	-0.0575843	-0.0549133	-0.0502283	0.154976	-0.0525292	-0.0923077	-0.147059	-0.0114613	0.0436364	-0.00729927	-0.0666667
0.0451745	0	-0.0235022	0.00723327	-0.0703971	0.32291	0.0351124	-0.0491329	-0.043379	0.19739	-0.0505837	-0.0681319	-0.0367647	0.00286533	-0.0472727	-0.0364963	-0.04
0.0718686	-0.00332226	-0.00926845	0	-0.0451264	0.368896	-0.0519663	-0.0780347	-0.111872	0.24633	-0.0301556	-0.0725275	-0.110294	-0.0114613	0.00727273	0.00145985	-0.06
0.110883	0.00332226	0.00314465	0.0126582	-0.0938628	0.28194	-0.0674157	-0.017341	-0.06621	0.122349	-0.0603113	-0.123077	-0.161765	0.017192	-0.0145455	-0.0218978	0.06
0.0841889	-0.00332226	0.00397219	-0.0216998	-0.0758123	0.272742	0.0238764	-0.00578035	-0.00456621	0.189233	-0.123541	-0.0901099	-0.0808824	-0.017192	-0.0145455	-0.0262774	0.0133333
0.0841889	-0.0265781	-0.00347567	-0.0216998	-0.0740072	0.262709	0.144663	-0.00867052	-0.0639269	0.127243	-0.0758755	-0.00659341	0.0220588	-0.00286533	-0.00727273	-0.0160584	0.146667
0.0903491	-0.0166113	0.00959947	-0.0361664	-0.0776173	0.211706	0.150281	0.0202312	-0.159817	0.141925	0.0389105	0.0131868	-0.0514706	-0.0487106	-0.0218182	0.0218978	0.06
0.0944559	0	0.00513075	-0.0379747	-0.0794224	0.205017	0.0997191	0.0202312	-0.109589	0.1354	0.17607	0.0857143	-0.0147059	0.0200573	-0.0254545	-0.0175182	0.0666667
0.0574949	-0.00332226	0.00993049	-0.0126582	-0.0794224	0.2301	0.0941011	-0.00289017	-0.0639269	0.12398	0.0914397	0.131868	-0.0735294	-0.034384	-0.0254545	-0.0525547	0.0333333
0.0390144	0.0265781	-0.00893744	-0.0216998	-0.0379061	0.213378	0.0505618	0.0549133	-0.125571	0.12398	0.0359922	0.142857	-0.0588235	0	-0.0254545	-0.0160584	0.0733333
0.0759754	0.0365449	-0.0137372	-0.00542495	-0.0306859	0.2301	0.0983146	0.017341	-0.00913242	0.08646	-0.0447471	0.0879121	-0.183824	-0.00286533	0.0581818	-0.0291971	0
0.0554415	-0.013289	-0.0367428	-0.0126582	0.00722022	0.235953	0.0842697	0.0144509	-0.0707763	0.0554649	-0.0466926	0.158242	0	-0.00573066	0.0363636	0	0.133333
0.036961	-0.0299003	-0.0243297	-0.0271248	0.0126354	0.188294	0	0.0260116	-0.118721	0.112561	-0.0428016	0.186813	-0.117647	0.0544413	0.0581818	0.0423358	0.0733333
0.0513347	-0.0199336	-0.00827541	-0.0415913	0.0379061	0.178261	0.00421348	0	-0.136986	0.096248	-0.0593385	0.178022	-0.0367647	0.0830946	0.04	0.0145985	0.0266667
0.0595483	-0.0631229	-0.0206885	0.00904159	0.0703971	0.161538	-0.0351124	-0.0289017	-0.043379	0.130506	-0.00972763	0.164835	0	-0.0630372	0.00363636	0.0481752	0.16
0.0616016	-0.106312	-0.0216816	0.00180832	0.0631769	0.153177	-0.0308989	-0.00289017	-0.0776256	0.0195759	-0.0194553	0.127473	0	-0.0114613	0.0981818	0.135766	0.0666667
0.0205339	-0.13289	-0.0172128	-0.00180832	0.0361011	0.138963	-0.0337079	-0.0144509	-0.0479452	0.0652529	-0.0330739	0.178022	0.0955882	-0.0601719	0.0763636	0.0846715	0.0866667
0.0328542	-0.119601	-0.0122476	0.0379747	0.0216607	0.121405	-0.0140449	-0.066474	-0.0799087	0.0668842	-0.0603113	0.112088	0.0294118	-0.017192	0.138182	0.0350365	0.0133333
-0.0349076	-0.146179	-0.0213505	-0.00180832	0.0126354	0.105518	-0.0323034	-0.0346821	-0.116438	0.0603589	0.0116732	0.16044	-0.0147059	-0.0200573	0.123636	0.0335766	0.02
-0.0205339	-0.139535	-0.0433631	0.0198915	0.0162455	0.0963211	0.0533708	-0.0635838	-0.105023	0.0750408	0.0223735	0.142857	-0.0220588	-0.00286533	0.0981818	0.0729927	-0.02
0.0123203	-0.129568	-0.0178749	0.0235081	0.00180505	0.0904682	0.0210674	-0.00578035	-0.0342466	0.0603589	0.0486381	0.145055	0.0220588	-0.017192	0.130909	0.0963504	-0.0533333
0.0184805	-0.136213	-0.0261503	0.0198915	0.0162455	0.0687291	0.0660112	-0.0346821	-0.043379	0	-0.0233463	0.153846	0.0882353	-0.0229226	0.123636	0.0963504	-0.04
0.0328542	-0.126246	0.00777888	0.0162749	-0.0198556	0.0586957	0.11236	0.0491329	0.0456621	0.0114192	0.0661479	0.0263736	0.125	-0.0515759	0.16	0.0525547	-0.00666667
0.0308008	-0.159468	-0.0231711	0.0235081	-0.0306859	0.0461538	0.0646067	0.0462428	-0.0251142	0.0619902	-0.000972763	0.0571429	0.161765	0.0401146	0.0763636	0.010219	0.0733333
0	-0.169435	0.029957	0.00180832	-0.00902527	0.0453177	0.0280899	0.0924855	-0.0136986	0.040783	-0.00583658	0.021978	0.147059	-0.0143266	0.2	0.0364963	-0.06
0.0205339	-0.156146	-0.00463423	-0.0108499	-0.032491	0.0285953	0.0421348	0.0491329	-0.00684932	-0.0114192	0.0749027	0.0263736	0.0955882	-0.0974212	0.265455	0.0116788	-0.2
0.0225873	-0.162791	0.00446872	-0.0253165	-0.00361011	0.033612	0.0435393	0.0578035	0.0570776	-0.0179445	0.0184825	0.032967	0	-0.0114613	0.170909	0.0437956	-0.186667
0.00410678	-0.152824	-0.00165508	-0.0379747	0	0.040301	0.0674157	0.0144509	0.0707763	-0.0309951	0.00486381	-0.010989	0.0294118	-0.0401146	0.210909	0.0452555	-0.166667
0.0184805	-0.152824	0.0112546	-0.0813743	-0.00541516	-0.00234114	0.127809	0.00867052	0.118721	-0.00978793	0.0680934	0.0131868	0.110294	0	0.243636	0.0832117	-0.153333
-0.00616016	-0.142857	-0.0172128	-0.0560579	-0.0162455	0.0102007	0.140449	0.0144509	-0.0114155	-0.0293638	0.0496109	-0.0659341	0.0367647	-0.0859599	0.214545	0.0671533	-0.153333
0.0287474	-0.166113	-0.0379014	-0.104882	0.034296	0.0135452	0.158708	0.106936	0.0753425	-0.0342577	0.016537	-0.0373626	0.0441176	-0.0458453	0.218182	0.0437956	-0.173333
-0.0164271	-0.17608	-0.0331016	-0.115732	0.0234657	-0.00652173	0.148876	0.0317919	-0.0022831	-0.0489396	0.0457198	0.021978	0.169118	-0.180516	0.214545	0.070073	-0.186667
0.0205339	-0.192691	-0.00877193	-0.146474	0.0234657	-0.0165552	0.0884831	0.0289017	0.0525114	-0.0603589	0.00583658	-0.0593407	0.198529	-0.277937	0.247273	0	-0.213333
0.0985626	-0.159468	-0.000496524	-0.142857	0.0433213	-0.00317726	0.0646067	0.00867052	0	-0.0309951	0.0671206	-0.0131868	0	-0.137536	0.258182	-0.00291971	-0.246667
0.147844	-0.179402	-0.0254882	-0.141049	0.0126354	-0.0123746	0.0477528	0.00578035	0.0410959	-0.0489396	0.0330739	-0.00879121	0	-0.108883	0.218182	0.0379562	-0.273333
0.137577	-0.13289	-0.0279709	-0.166365	0.0433213	-0.0316054	0.117978	0	0.00913242	-0.00815661	0.0690661	-0.0725275	0.0294118	-0.017192	0.290909	0.0335766	-0.213333
0.104723	-0.17608	-0.0283019	-0.20434	0.0451264	-0.0115385	0.0870787	0.0895954	0.0388128	-0.0212072	0.0710117	0.0241758	-0.0367647	-0.0286533	0.265455	0.0350365	-0.0933333
0.0143737	-0.169435	-0.0412115	-0.15009	0.0595668	-0.022408	0.0800562	0.00578035	0.0388128	-0.0261011	0.152724	-0.0505495	0.0441176	-0.0401146	0.28	0	-0.146667
-0.0287474	-0.166113	-0.0385634	-0.169982	0.0270758	-0.0374582	0.0294944	-0.0520231	0.0821918	-0.0946166	0.206226	-0.0263736	0	-0.131805	0.236364	0.0467153	-0.186667
-0.0533881	-0.169435	-0.050811	-0.168174	0.0270758	-0.0374582	0.0884831	0.0346821	0.0547945	-0.0391517	0.139105	0	0.0882353	-0.163324	0.138182	0.0277372	-0.14
-0.106776	-0.186047	-0.062231	-0.155515	0.0270758	-0.0416388	0.0126404	-0.017341	-0.0547945	-0.0603589	0.168288	0.0395604	-0.0588235	-0.0888252	0.243636	0.0627737	-0.233333
-0.13347	-0.189369	-0.05048	-0.121157	0.0415162	-0.0458194	0.0421348	-0.0751445	-0.0365297	0.0130506	0.229572	0.0703297	-0.0147059	-0.100287	0.218182	0.0175182	-0.173333
-0.141684	-0.196013	-0.0673618	-0.0922242	0.0288809	-0.064214	0.105337	0.0289017	-0.0365297	-0.0978793	0.263619	0.0857143	0.0588235	-0.0945559	0.149091	0.0525547	-0.266667
-0.135524	-0.196013	-0.0619	-0.0307414	0.0722022	-0.0591973	0.0744382	-0.00289017	-0.0365297	-0.0538336	0.228599	-0.010989	0.0514706	-0.0916905	0.174545	0.0277372	-0.02
-0.137577	-0.189369	-0.0488249	-0.034358	0.0685921	-0.0834448	0.0617978	0.00289017	-0.100457	-0.102773	0.233463	-0.0307692	-0.0882353	-0.0544413	0.214545	0.010219	-0.18
-0.141684	-0.202658	-0.0340947	-0.0415913	0.0830325	-0.0834448	0.0126404	-0.0260116	-0.105023	-0.050571	0.161479	0	0.0441176	-0.0601719	0.145455	0.0262774	-0.18
-0.172485	-0.222591	-0.0542867	0.0289331	0.0740072	-0.0876254	-0.0168539	0.0317919	-0.0570776	-0.114192	0.107004	0.0747253	-0.110294	-0.034384	0.130909	0.0715328	-0.24
-0.168378	-0.222591	-0.040715	0.034358	0.0631769	-0.0834448	0.0463483	0.0462428	-0.0593607	-0.0195759	0.0486381	0.0571429	-0.0882353	-0.0286533	0.156364	0.0291971	-0.113333
-0.188912	-0.212625	-0.0652102	0.0198915	0.0740072	-0.0784281	0	0.0606936	-0.043379	-0.0179445	0.0330739	0.0989011	-0.0661765	-0.0573066	0.12	0.0832117	-0.0933333
-0.176591	-0.222591	-0.0569348	0.0415913	0.0794224	-0.0750836	-0.0421348	0.066474	0.00456621	-0.0277325	-0.0865759	0.0615385	-0.117647	-0.0601719	0.149091	0.109489	-0.186667
-0.188912	-0.212625	-0.0564383	0.0524412	0.0794224	-0.0767558	-0.0294944	-0.0115607	-0.0502283	-0.0146819	-0.100195	0.134066	-0.0808824	-0.0372493	0.109091	0.020438	-0.0666667
-0.23614	-0.212625	-0.135386	0.0614828	0.0126354	-0.167893	0.0210674	0.0491329	-0.0890411	-0.0195759	-0.139105	0.0461538	-0.176471	-0.0143266	0.127273	0.0145985	-0.18
-0.558522	-0.212625	-0.139689	-0.128391	-0.099278	-0.394482	0.00280899	0.115607	-0.0844749	-0.0277325	-0.136187	0.173626	-0.0955882	-0.0229226	0.149091	0.0262774	-0.146667
-0.540041	-0.222591	-0.133069	-0.153707	-0.113718	-0.406187	-0.0196629	0.0895954	-0.0410959	-0.050571	-0.216926	0.127473	0	-0.0458453	0.221818	0.0481752	-0.106667
-0.50924	-0.295681	-0.145813	-0.157324	-0.111913	-0.38612	0.101124	0.0924855	-0.0251142	-0.0652529	-0.129377	0.131868	-0.0441176	-0.0458453	0.0872727	0.0481752	-0.0866667
-0.49076	-0.27907	-0.173949	-0.144665	-0.099278	-0.394482	0.151685	0.115607	-0.0958904	-0.0473083	-0.13035	0.136264	-0.0220588	-0.100287	0.170909	0.0321168	0.04
-0.517454	-0.252492	-0.136213	-0.175407	-0.0920578	-0.396154	0.0969101	0.0606936	-0.0479452	-0.0783034	-0.113813	0.118681	0.0735294	-0.275072	0.170909	0.0788321	0.1
-0.531828	-0.196013	-0.110559	-0.242315	-0.0920578	-0.407023	-0.0168539	0.16763	-0.0570776	-0.0978793	-0.121595	0.00879121	0.110294	-0.106017	0.258182	0.151825	0.173333
-0.540041	-0.212625	-0.0887123	-0.292948	-0.0830325	-0.415385	-0.0407303	0.179191	-0.043379	-0.132137	-0.129377	0.0395604	0.0294118	0.0401146	0.218182	0.148905	0.166667
-0.511294	-0.179402	-0.153757	-0.289331	-0.0740072	-0.416221	-0.0196629	0.083815	-0.0205479	-0.112561	-0.114786	0.0417582	0.0955882	0.00859599	0.276364	0.106569	0.226667
-0.521561	-0.146179	-0.158722	-0.296564	-0.0613718	-0.420401	-0.0898876	0.135838	-0.0159817	-0.0734095	-0.0856031	-0.00879121	0.0808824	0.025788	0.254545	0.185401	0.146667
-0.494867	-0.0697674	-0.146806	-0.300181	-0.0505415	-0.424582	-0.106742	0.066474	0.0821918	-0.0570962	-0.094358	-0.0417582	0.0735294	0.126074	0.247273	0.134307	0.293333
-0.49076	-0.0498339	-0.152433	-0.305606	-0.034296	-0.424582	-0.0674157	0.104046	0.180365	0.0244698	0.0243191	-0.0571429	0.0220588	0.114613	0.294545	0.105109	0.226667
-0.478439	-0.0299003	-0.147799	-0.323689	-0.0451264	-0.420401	-0.0533708	0.121387	0.230594	-0.0114192	0.109922	-0.0307692	0.0367647	0.154728	0.229091	0.0919708	0.226667
-0.488706	-0.0166113	-0.157233	-0.296564	-0.00902527	-0.403679	-0.0898876	0.242775	0.157534	0.00163132	0.0953307	0.0131868	0.0294118	0.286533	0.32	0.135766	0.12
-0.474333	0.00664452	-0.148295	-0.278481	0.00722022	-0.406187	-0.0884831	0.0982659	0.30137	-0.0424144	0.0525292	0.00659341	0.139706	0.255014	0.327273	0.0978102	0.28
-0.480493	0.076412	-0.16435	-0.294756	-0.00361011	-0.407023	-0.146067	0.138728	0.356164	0.0440457	0.104086	0.0813187	0.0735294	0.26361	0.418182	0.113869	0.126667
-0.468172	0.116279	-0.182886	-0.294756	0.00541516	-0.42709	-0.192416	0.208092	0.461187	0.0538336	0.0690661	0.043956	0.0882353	0.277937	0.28	0.19854	0.34
-0.50308	0.106312	-0.144489	-0.323689	0.0144404	-0.419565	-0.140449	0.228324	0.47032	0.0619902	0.0710117	0.0417582	0.132353	0.369628	0.443636	0.179562	0.193333
-0.531828	0.152824	-0.162529	-0.307414	0.0252708	-0.377759	-0.182584	0.184971	0.538813	0.0391517	0.0389105	0.0747253	0.0661765	0.381089	0.334545	0.156204	0.226667
-0.554415	0.192691	-0.0173784	-0.303797	0.0740072	-0.386957	-0.179775	0.141618	0.484018	0.0587276	0.0457198	0.0505495	0.154412	0.424069	0.334545	0.0759124	0.166667
-0.494867	0.186047	-0.0360808	-0.296564	0.131769	-0.351839	-0.15309	0.182081	0.634703	0.00978793	0.0447471	0.0901099	0.0661765	0.363897	0.276364	0.0656934	0.153333
-0.143737	0.242525	-0.0249917	-0.121157	0.277978	-0.0215719	-0.0786517	0.16474	0.554795	0.040783	0.110895	0.0527473	0.102941	0.429799	0.309091	0.0642336	0.22
-0.0965092	0.285714	-0.0244952	0.108499	0.314079	-0.00401338	-0.0702247	0.153179	0.646119	0.0570962	0.0914397	0.0395604	0.117647	0.452722	0.283636	0.150365	0.106667
-0.102669	0.511628	-0.0398875	0.128391	0.326715	0.0143813	-0.15309	0.196532	0.557078	0.08646	0.07393	0.0879121	0.0588235	0.621777	0.2	0.240876	0.16
-0.0780287	0.511628	-0.03095	0.159132	0.3213	0.0570234	-0.0561798	0.187861	0.53653	0.0929853	0.0126459	0.0945055	0.154412	0.484241	0.272727	0.159124	0.0533333
-0.0677618	0.504983	-0.0178749	0.200723	0.33935	0.0511706	-0.116573	0.199422	0.598173	0.0587276	0.00486381	0.158242	0.117647	0.524355	0.327273	0.141606	0.153333
-0.0492813	0.55814	-0.0326051	0.220615	0.359206	0.0670569	-0.0491573	0.199422	0.600457	0.0815661	-0.0077821	0.116484	0.00735294	0.570201	0.36	0.156204	0.133333
-0.0451745	0.524917	-0.0471698	0.202532	0.326715	0.0737458	-0.0379213	0.257225	0.502283	0.096248	0.0496109	0.162637	-0.0588235	0.561605	0.189091	0.151825	0.02
-0.063655	0.45515	-0.0264813	0.198915	0.323105	0.0695652	-0.0435393	0.257225	0.495434	0.122349	0.00486381	0.217582	0.0955882	0.553009	0.341818	0.0890511	0.0266667
-0.0287474	0.521595	-0.0339292	0.211573	0.305054	0.0720736	-0.0477528	0.225434	0.422374	0.154976	0.0175097	0.30989	0.0147059	0.544413	0.316364	0.147445	0.0333333
-0.00205339	0.501661	-0.0203575	0.184448	0.247292	0.088796	0.0224719	0.199422	0.570776	0.150082	0.100195	0.327473	0	0.510029	0.305455	0.118248	-0.02
-0.0246407	0.465116	-0.0170473	0.168174	0.203971	0.0879599	0.00702247	0.231214	0.465753	0.17292	0.0622568	0.468132	0.117647	0.487106	0.225455	0.124088	-0.0533333
0.00205339	0.45515	-0.0342602	0.195298	0.155235	0.0520067	0.0351124	0.104046	0.502283	0.114192	0.0885214	0.373626	0.0147059	0.458453	0.236364	0.127007	0.16
-0.00205339	0.495017	-0.0335981	0.186257	0.0830325	0.0520067	0.0407303	0.0578035	0.472603	0.125612	0.0651751	0.397802	0.0588235	0.418338	0.352727	0.0963504	0.206667
-0.0184805	0.44186	-0.041046	0.179024	0.0379061	0.0737458	0.0856742	0.0375723	0.495434	0.141925	0.148833	0.331868	0.0955882	0.418338	0.24	0.0890511	0.126667
-0.00821355	0.495017	-0.0231711	0.184448	0.0559567	0.0871238	0.0884831	0.141618	0.534247	0.0636215	0.0690661	0.303297	-0.00735294	0.406877	0.203636	0.121168	0.14
-0.0328542	0.41196	-0.0418736	0.166365	0.0505415	0.0804348	0.0983146	0.118497	0.520548	0.101142	-0.0077821	0.30989	0.0220588	0.295129	0.207273	0.138686	0.0933333
-0.0246407	0.468439	-0.030619	0.184448	0.0631769	0.0695652	0.119382	0.066474	0.547945	0.096248	-0.00389105	0.243956	-0.0294118	0.237822	0.258182	0.183942	0.0933333
-0.0390144	0.45515	-0.0652102	0.179024	0.0703971	0.0553512	0.0463483	0.16185	0.557078	0.112561	0.0544747	0.257143	0.0735294	0.286533	0.254545	0.122628	0.04
0.0164271	0.415282	-0.0471698	0.18264	0.0451264	0.0779264	0.0632022	0.17052	0.570776	0.12398	0.0184825	0.298901	0.0588235	0.206304	0.170909	0.178102	0.126667
-0.0287474	0.395349	-0.0620655	0.142857	0.034296	0.0871238	-0.00983146	0.286127	0.559361	0.106036	-0.0768482	0.316484	0.0220588	0.200573	0.134545	0.163504	-0.0333333
-0.036961	0.401993	-0.0491559	0.106691	0.0162455	0.111371	-0.0126404	0.257225	0.497717	0.112561	-0.098249	0.397802	-0.00735294	0.297994	0.265455	0.128467	-0.08
-0.0308008	0.388704	-0.0423701	0.128391	0.0379061	0.0737458	0.0435393	0.306358	0.520548	0.050571	-0.103113	0.336264	-0.0294118	0.415473	0.149091	0.163504	-0.0266667
-0.0225873	0.38206	-0.040384	0.124774	0.066787	0.0536789	-0.0308989	0.263006	0.59589	0.0880914	-0.0700389	0.338462	-0.0147059	0.292264	0.0363636	0.0846715	-0.0666667
0.0472279	0.392027	-0.0539556	0.104882	0.0613718	0.0770903	-0.0140449	0.291908	0.609589	0.0163132	-0.07393	0.274725	-0.0220588	0.309456	0.178182	0.181022	-0.213333
0.0308008	0.388704	-0.0496524	0.108499	0.064982	0.054515	0.0337079	0.306358	0.630137	0.0473083	-0.142023	0.292308	0.0514706	0.22063	0.123636	0.116788	-0.133333
0.0451745	0.342193	-0.0559417	0.0940325	0.0306859	0.0386288	0.0196629	0.257225	0.468037	-0.0212072	-0.15856	0.224176	0.0882353	0.183381	0.101818	0.172263	-0.18
0.0492813	0.385382	-0.0506455	0.133816	0.0866426	0.0419732	0.0154494	0.17341	0.474886	-0.0522023	-0.127432	0.268132	0.0514706	0.429799	0.116364	0.167883	-0.0666667
0.0308008	0.368771	-0.0632241	0.0976492	0.0812274	0.0411371	0.0252809	0.182081	0.611872	-0.0163132	-0.123541	0.283516	-0.0220588	0.338109	0.112727	0.145985	-0.0133333
0.036961	0.352159	-0.0791129	0.0958409	0.117329	0.0302676	0.0308989	0.205202	0.520548	-0.00326264	-0.189689	0.221978	0.110294	0.358166	0.0327273	0.10219	-0.12
0.0616016	0.358804	-0.0784508	0.0994575	0.0812274	0.0302676	0.0224719	0.182081	0.458904	-0.0261011	-0.148833	0.243956	-0.0882353	0.421203	0.0945455	0.0817518	0.0266667
0.0533881	0.332226	-0.0873883	0.0723327	0.0866426	0.0896321	0.0393258	0.222543	0.59589	-0.0783034	-0.135214	0.243956	0.169118	0.469914	0.112727	0.049635	-0.00666667
0.0718686	0.348837	-0.0772923	0.0940325	0.0794224	0.131438	0.011236	0.219653	0.552511	-0.0799347	-0.170233	0.158242	0.0808824	0.487106	0.0436364	0.0846715	-0.12
0.0513347	0.352159	-0.0681893	0.0886076	0.108303	0.119732	0.0154494	0.156069	0.479452	-0.0277325	-0.148833	0.10989	0.0147059	0.438395	0.08	0.10365	-0.14
0.026694	0.368771	-0.0880503	0.0940325	0.110108	0.125585	0.0308989	0.17341	0.527397	-0.0587276	-0.169261	0.145055	0.0808824	0.515759	0.0690909	0.0642336	-0.133333
0.0616016	0.345515	-0.0648792	0.0976492	0.0722022	0.110535	0.0842697	0.132948	0.429224	-0.0391517	-0.213035	0.182418	0.227941	0.472779	0.0763636	0.10219	0.0133333
0.0102669	0.328904	-0.081761	0.0813743	0.119134	0.134783	0.0828652	0.219653	0.376712	0.00489396	-0.220817	0.206593	0.176471	0.467049	-0.0109091	0.0583942	-0.166667
0.0205339	0.352159	-0.0759682	0.0596745	0.128159	0.310368	0.0632022	0.150289	0.445205	-0.0570962	-0.194553	0.213187	0.00735294	0.501433	-0.0218182	-0.0116788	-0.266667
0.0492813	0.30897	-0.0749752	0.0650995	0.111913	0.333779	0.00140449	0.286127	0.424658	-0.0424144	-0.167315	0.197802	-0.0661765	0.524355	-0.0545455	-0.0175182	-0.14
0.0800821	0.33887	-0.0840781	0.0886076	0.128159	0.264381	0.0969101	0.138728	0.363014	-0.050571	-0.14786	0.230769	0.0514706	0.441261	0.0290909	-0.0510949	-0.12
0.0944559	0.318937	-0.0549487	0.0940325	0.133574	0.319565	0.119382	0.138728	0.363014	-0.0636215	-0.153696	0.254945	-0.0367647	0.504298	-0.0509091	-0.0554745	-0.26
0.112936	0.322259	-0.0567693	0.074141	0.146209	0.243478	0.113764	0.0693642	0.447489	-0.0538336	-0.154669	0.213187	-0.132353	0.461318	0.0545455	-0.0277372	-0.14
0.106776	0.325581	-0.0681893	0.0705244	0.119134	0.295318	0.0786517	0.00578035	0.424658	-0.0554649	-0.13716	0.18022	-0.176471	0.52149	0.0509091	-0.0277372	-0.206667
0.102669	0.332226	-0.0905329	0.0669078	0.126354	0.398161	0.130618	0.101156	0.363014	-0.0424144	-0.0953307	0.149451	-0.161765	0.504298	0.0218182	-0.020438	-0.266667
0.0574949	0.285714	-0.110559	0.0705244	0.129964	0.415719	0.0870787	0.066474	0.3379	-0.104405	-0.180934	0.169231	-0.0441176	0.570201	0.0472727	-0.00291971	-0.28
0.0616016	0.272425	-0.0877193	0.074141	0.113718	0.414047	0.0730337	0.0202312	0.33105	-0.0750408	-0.157588	0.224176	-0.132353	0.441261	0.0472727	0.0671533	-0.306667
0.0308008	0.305648	-0.118504	0.0596745	0.108303	0.397324	0.0463483	0.0751445	0.276256	-0.050571	-0.183852	0.178022	0.0220588	0.438395	-0.0145455	0.00145985	-0.306667
-0.0123203	0.27907	-0.121317	0.0379747	0.106498	0.417391	0.0491573	0.0751445	0.207763	-0.0783034	-0.173152	0.204396	-0.110294	0.47851	-0.0981818	-0.0248175	-0.32
-0.00410678	0.328904	-0.106256	0.0596745	0.128159	0.458361	0.0912921	-0.0231214	0.0913242	-0.138662	-0.173152	0.149451	-0.161765	0.383954	0.0945455	-0.0540146	-0.26
0.0287474	0.275748	-0.106753	0.0596745	0.146209	0.46505	0.0294944	0.0144509	0.164384	-0.133768	-0.183852	0.167033	-0.147059	0.415473	0.0581818	-0.0394161	-0.266667
-0.0164271	0.292359	-0.081761	0.0433996	0.104693	0.427425	0.0589888	0.0231214	0.130137	-0.120718	-0.197471	0.210989	-0.147059	0.438395	0.0436364	-0.105109	-0.08
-0.0328542	0.222591	-0.101787	0.0524412	0.111913	0.440803	0.0660112	0.00578035	0.0799087	-0.202284	-0.194553	0.261538	-0.0882353	0.378224	0.0654545	-0.0671533	-0.2
-0.0184805	0.249169	-0.114532	0.0488246	0.0956679	0.428261	0.0351124	0.0404624	0.0342466	-0.114192	-0.206226	0.206593	-0.132353	0.475645	-0.0327273	0.0160584	-0.253333
-0.0533881	0.23588	-0.0963257	0.0506329	0.117329	0.419064	0.0561798	0.0144509	0.150685	-0.112561	-0.157588	0.167033	-0.0661765	0.452722	0.0254545	0.0452555	-0.213333
-0.0472279	0.179402	-0.0812645	0.0235081	0.0902527	0.406522	0.0814607	-0.0115607	0.0319635	-0.104405	-0.166342	0.0967033	-0.0441176	0.361032	0.0436364	0.0481752	-0.206667
-0.0390144	0.192691	-0.0792784	0.039783	0.0920578	0.402341	-0.00702247	-0.0895954	0.0776256	-0.122349	-0.169261	0.162637	-0.117647	0.361032	0.0327273	0.119708	-0.173333
-0.0287474	0.169435	-0.081761	0.0379747	0.101083	0.375585	0.00702247	-0.121387	0.121005	-0.150082	-0.229572	0.0659341	-0.176471	0.280802	-0.0254545	0.0131387	-0.1
-0.0533881	0.129568	-0.10245	0.0289331	0.138989	0.388963	0.0435393	-0.0982659	0.06621	-0.145188	-0.208171	0.138462	-0.183824	0.303725	0.0327273	0.0963504	-0.24
-0.0657084	0.149502	-0.108739	0.0433996	0.0974729	0.419064	0.0393258	-0.083815	0.0890411	-0.12398	-0.200389	0.136264	-0.0441176	0.297994	-0.0363636	0.0160584	-0.246667
-0.0718686	0.146179	-0.111221	0.0144665	0.0884477	0.396488	0.0926966	-0.00289017	0.13242	-0.151713	-0.180934	0.158242	-0.0661765	0.30659	-0.00727273	0.0189781	-0.126667
-0.0985626	0.166113	-0.118835	0.0108499	0.110108	0.370569	0.0463483	-0.0895954	0.111872	-0.115824	-0.188716	0.0967033	-0.102941	0.260745	-0.116364	-0.0364963	-0.22
-0.110883	0.0930233	-0.102284	0.0126582	0.0595668	0.347993	0.0238764	-0.0404624	0.0114155	-0.146819	-0.200389	0.136264	-0.132353	0.25788	-0.0436364	-0.0189781	-0.173333
-0.123203	0.186047	-0.10758	0.0216998	0.0866426	0.327926	-0.00702247	-0.0578035	-0.0296804	-0.120718	-0.142023	0.0945055	-0.198529	0.240688	-0.0909091	0.0408759	-0.146667
-0.123203	0.179402	-0.12231	-0.0253165	0.0703971	0.382274	0.0603933	-0.0433526	0.0753425	-0.187602	-0.152724	0.0241758	-0.257353	0.237822	-0.0290909	-0.0306569	-0.186667
-0.154004	0.149502	-0.0968222	0.0307414	0.0830325	0.337124	0.0660112	-0.0895954	0.0479452	-0.119086	-0.104086	0.0791209	-0.0514706	0.200573	-0.0981818	0.0277372	-0.246667
-0.170431	0.139535	-0.119828	0.00542495	0.0722022	0.289465	0.0997191	-0.00578035	0.0502283	-0.158238	-0.111868	0.0021978	-0.176471	0.283668	-0.0690909	0.0160584	-0.14
-0.141684	0.17608	-0.109732	0.0180832	0.0577617	0.276923	0.0589888	0.0115607	0.125571	-0.215334	-0.0904669	0.0989011	-0.125	0.252149	-0.152727	0.059854	-0.24
-0.141684	0.119601	-0.126117	0.0361664	0.0631769	0.279431	0.0323034	-0.0202312	0.0913242	-0.251224	-0.0418288	0.0241758	-0.0955882	0.234957	-0.218182	0.0686131	-0.206667
-0.168378	0.122924	-0.130089	-0.0198915	0.0541516	0.260201	0.0519663	0.0895954	0.107306	-0.145188	-0.0836576	0.0615385	-0.139706	0.209169	-0.192727	-0.0218978	-0.5
-0.158111	0.10299	-0.130917	0.0126582	0.0451264	0.210033	0.0154494	-0.00867052	0.116438	-0.1354	-0.094358	0.0615385	-0.0735294	0.229226	-0.141818	0.0540146	-0.28
-0.0924025	0.13289	-0.133234	-0.00361664	0.0505415	0.205017	0.00561798	0.017341	0.06621	-0.179445	-0.0223735	-0.0351648	-0.147059	0.111748	-0.225455	0.0554745	-0.413333
-0.0841889	0.169435	-0.143992	-0.00723327	0.0144404	0.181605	0.0266854	-0.0144509	0.0410959	-0.231648	-0.0282101	0.0373626	-0.132353	0.157593	-0.196364	0.0306569	-0.373333
-0.104723	0.112957	-0.128765	-0.0126582	0.00180505	0.125585	0.00140449	0.00578035	0.164384	-0.184339	-0.0389105	-0.0263736	-0.198529	0.123209	-0.178182	0.0175182	-0.32
-0.0924025	0.152824	-0.148626	0.0108499	0.0288809	0.0862876	-0.0196629	0.0491329	0.116438	-0.195759	-0.0330739	0.0351648	-0.235294	0.17765	-0.0327273	0.0846715	-0.273333
-0.102669	0.119601	-0.137703	-0.00904159	0.0523466	0.105518	-0.0224719	-0.0144509	0.086758	-0.205546	-0.00486381	0.0769231	-0.139706	0.200573	-0.101818	0.0905109	-0.346667
-0.106776	0.13289	-0.143165	0	0.00902527	0.0829431	0.00280899	0.0202312	0.0502283	-0.238173	-0.0145914	-0.00879121	-0.147059	0.126074	-0.0872727	0.0715328	-0.44
-0.125257	0.0930233	-0.134724	-0.00361664	0.0198556	0.0386288	-0.0519663	-0.0404624	0.0593607	-0.184339	-0.103113	-0.0263736	-0.0955882	0.226361	-0.141818	0.0583942	-0.406667
-0.135524	0.116279	-0.168818	0.0216998	0.0126354	0.0311037	-0.0210674	-0.0231214	0.0707763	-0.205546	-0.098249	-0.0945055	-0.169118	0.191977	-0.101818	-0.00145985	-0.36
-0.184805	0.119601	-0.143827	0.0253165	-0.00722022	0.0453177	0.0491573	-0.00578035	0.0981735	-0.251224	-0.0846303	-0.0043956	-0.110294	0.217765	-0.149091	-0.0321168	-0.426667
-0.164271	0.146179	-0.14333	0.0325497	0.0108303	0.0344482	0.0646067	-0.0606936	0.0022831	-0.239804	-0.0749027	-0.0373626	-0.117647	0.151862	-0.141818	0.0248175	-0.34
-0.164271	0.129568	-0.128269	0.0433996	-0.0234657	0.0185619	0.0547753	-0.0520231	-0.0228311	-0.220228	-0.0690661	-0.0505495	-0.220588	0.169054	-0.167273	-0.0510949	-0.293333
-0.180698	0.139535	-0.127772	0.0705244	-0.00722022	0.0603679	0.102528	0.0346821	0.0205479	-0.233279	-0.0340467	-0.0285714	-0.183824	0.13467	-0.167273	-0.0175182	-0.34
-0.188912	0.126246	-0.138696	0.0723327	-0.0252708	0.0578595	0.0519663	-0.0491329	-0.0365297	-0.247961	-0.0768482	-0.0021978	-0.227941	0.212034	-0.0618182	-0.0233577	-0.433333
-0.178645	0.139535	-0.106753	0.0813743	-0.0162455	0.0478261	0.116573	-0.0549133	-0.0844749	-0.202284	-0.123541	0.0131868	-0.25	0.100287	-0.185455	-0.0116788	-0.34
-0.195072	0.129568	-0.136048	0.0813743	-0.00541516	-0.0307692	-0.00561798	-0.00867052	-0.0913242	-0.236542	-0.101167	0.0505495	-0.220588	0.137536	-0.192727	0.00145985	-0.366667
-0.180698	0.109635	-0.157729	0.074141	-0.0415162	-0.0734114	0.0491573	0.0462428	-0.0799087	-0.25938	-0.0846303	0.0703297	-0.191176	0.120344	-0.225455	-0.0364963	-0.36
-0.221766	0.162791	-0.157067	0.0614828	-0.0108303	-0.0725753	0.105337	0.0289017	-0.0547945	-0.220228	-0.0457198	0.0659341	-0.316176	0.0429799	-0.232727	-0.0291971	-0.32
-0.213552	0.156146	-0.147302	0.074141	-0.0288809	-0.0282609	0.120787	-0.0231214	-0.127854	-0.22186	-0.0214008	0.0989011	-0.242647	0.100287	-0.203636	0.0233577	-0.286667
-0.195072	0.162791	-0.143992	0.0650995	-0.0306859	-0.0516722	0.0660112	0.0202312	-0.0570776	-0.213703	-0.0797665	0.0725275	-0.154412	0.103152	-0.16	-0.0627737	-0.366667
-0.195072	0.142857	-0.145151	0.074141	-0.0270758	-0.0316054	0.0702247	-0.0317919	-0.0981735	-0.200653	-0.0515564	0.0791209	-0.242647	-0.0487106	-0.196364	0.0656934	-0.306667
-0.184805	0.159468	-0.132572	0.0922242	-0.0451264	-0.0148829	0.0828652	-0.083815	-0.0981735	-0.247961	-0.0914397	0.0747253	-0.272059	0.00286533	-0.156364	0.108029	-0.426667
-0.211499	0.152824	-0.144323	0.0831826	-0.0433213	-0.0299331	-0.0800562	-0.16185	-0.118721	-0.233279	-0.123541	0.147253	-0.264706	0.0429799	-0.112727	0.0788321	-0.346667
-0.213552	0.126246	-0.135386	0.0705244	-0.0505415	-0.0449833	-0.0997191	-0.0606936	-0.0730594	-0.212072	-0.154669	0.232967	-0.154412	0.00859599	-0.185455	0.0408759	-0.26
-0.223819	0.156146	-0.133565	0.0650995	-0.0487365	-0.0734114	-0.0505618	-0.124277	-0.0844749	-0.244698	-0.138132	0.0879121	-0.0514706	-0.00859599	-0.185455	0.00437956	-0.426667
-0.209446	0.106312	-0.144158	0.0759494	-0.0523466	-0.0951505	-0.0463483	-0.017341	-0.0205479	-0.195759	-0.129377	0.0703297	-0.110294	0.0143266	-0.16	0.049635	-0.38
-0.2423	0.126246	-0.14482	0.0578662	-0.0487365	-0.0859532	-0.0449438	-0.0780347	-0.0525114	-0.238173	-0.120623	0.0703297	0.0441176	0.0143266	-0.138182	-0.0408759	-0.353333
-0.234086	0.089701	-0.150281	0.0542495	-0.0469314	-0.0892977	-0.101124	-0.135838	-0.0114155	-0.24633	-0.148833	0.120879	-0.0661765	0.0401146	-0.0690909	-0.0364963	-0.34
-0.209446	0.126246	-0.133731	0.0705244	-0.0541516	-0.117726	-0.0435393	-0.190751	-0.086758	-0.262643	-0.187743	0.032967	-0.154412	0.0773639	-0.210909	-0.049635	-0.42
-0.238193	0.0930233	-0.151605	0.0578662	-0.0685921	-0.122742	0.00561798	-0.184971	-0.114155	-0.228385	-0.11965	0.0747253	-0.132353	0.0200573	-0.116364	-0.0218978	-0.386667
-0.244353	0.149502	-0.124462	0.045208	-0.0234657	-0.126087	-0.0912921	-0.202312	-0.16895	-0.264274	-0.161479	0.0835165	-0.0661765	-0.00859599	-0.196364	-0.0394161	-0.353333
-0.23614	0.0730897	-0.124628	0.0470163	-0.034296	-0.135284	-0.0435393	-0.263006	-0.22831	-0.23491	-0.185798	0.105495	-0.0367647	0.0401146	-0.185455	-0.00583942	-0.433333
-0.207392	0.0797342	-0.127772	0.0433996	-0.0288809	-0.110201	-0.0337079	-0.231214	-0.219178	-0.25938	-0.0875486	0.131868	-0.213235	0.0429799	-0.229091	0.00875912	-0.446667
-0.195072	0.0863787	-0.140516	0.039783	-0.0595668	-0.122742	-0.154494	-0.225434	-0.207763	-0.275693	-0.127432	0.0725275	-0.110294	0.137536	-0.221818	-0.0248175	-0.413333
-0.186858	0.0631229	-0.144323	0.0596745	-0.0469314	-0.117726	-0.148876	-0.219653	-0.203196	-0.309951	-0.136187	0.0351648	-0.235294	0.0744986	-0.207273	0.00583942	-0.42
-0.137577	0.0166113	-0.14995	0.0596745	-0.0577617	-0.111873	-0.160112	-0.216763	-0.13242	-0.287113	-0.140078	-0.00879121	-0.220588	0.120344	-0.283636	-0.00437956	-0.48
-0.151951	0.00332226	-0.151109	0.0325497	-0.0469314	-0.104348	-0.168539	-0.213873	-0.216895	-0.285481	-0.120623	-0.0703297	-0.227941	0.114613	-0.301818	-0.0452555	-0.413333
-0.149897	0.013289	-0.151274	0.0433996	-0.0433213	-0.104348	-0.0842697	-0.222543	-0.173516	-0.30832	-0.0933852	-0.0989011	-0.183824	-0.025788	-0.272727	-0.0583942	-0.346667
-0.123203	-0.0265781	-0.143827	0.0271248	-0.0577617	-0.0926421	-0.0323034	-0.208092	-0.184932	-0.306688	-0.157588	-0.0945055	-0.242647	0.0315186	-0.345455	-0.0379562	-0.38
-0.100616	-0.0199336	-0.157564	0.0614828	-0.0523466	-0.0951505	0.011236	-0.234104	-0.175799	-0.244698	-0.173152	-0.101099	-0.286765	-0.0143266	-0.287273	-0.010219	-0.42
-0.0965092	-0.0465116	-0.162694	0.0307414	-0.066787	-0.108528	0.00421348	-0.202312	-0.10274	-0.301794	-0.17607	-0.105495	-0.132353	-0.00286533	-0.298182	-0.010219	-0.493333
-0.0924025	-0.0166113	-0.140847	0.0361664	-0.0523466	-0.077592	-0.0252809	-0.239884	-0.130137	-0.285481	-0.150778	-0.105495	-0.147059	0.00573066	-0.298182	-0.0613139	-0.486667
-0.073922	-0.0199336	-0.119828	0.0578662	-0.0559567	-0.0801003	-0.0337079	-0.138728	-0.216895	-0.275693	-0.142023	-0.0659341	-0.227941	0.0544413	-0.352727	-0.0613139	-0.5
-0.0985626	0.0199336	-0.0998014	0.045208	-0.0469314	-0.0926421	-0.0463483	-0.15896	-0.150685	-0.265905	-0.190661	-0.0791209	-0.294118	0.191977	-0.309091	-0.0671533	-0.42
-0.0574949	0.0631229	-0.081099	0.0524412	-0.0758123	-0.0884615	0.00280899	-0.248555	-0.173516	-0.349103	-0.207198	-0.032967	-0.213235	0.131805	-0.305455	-0.0437956	-0.5
-0.063655	0.0564784	-0.118504	0.0542495	-0.0830325	-0.0859532	-0.0421348	-0.231214	-0.242009	-0.33279	-0.15856	-0.0307692	-0.161765	0.212034	-0.327273	-0.010219	-0.52
-0.0390144	0.109635	-0.126448	0.0687161	-0.0902527	-0.091806	-0.0603933	-0.251445	-0.244292	-0.34584	-0.163424	-0.0043956	-0.242647	0.169054	-0.334545	-0.00875912	-0.546667
0.036961	0.0863787	-0.122476	0.0904159	-0.0902527	-0.0834448	-0.0617978	-0.222543	-0.16895	-0.326264	-0.201362	-0.10989	-0.279412	0.232092	-0.290909	-0.0335766	-0.44
0.0349076	0.126246	-0.114201	0.0488246	-0.066787	-0.109365	-0.0365169	-0.274566	-0.221461	-0.319739	-0.17607	0.0021978	-0.257353	0.237822	-0.232727	-0.0262774	-0.54
0.00616016	0.136213	-0.120655	0.0524412	-0.0613718	-0.113545	-0.00561798	-0.234104	-0.127854	-0.292007	-0.160506	-0.0769231	-0.286765	0.332378	-0.269091	-0.0160584	-0.413333
0.026694	0.215947	-0.124628	0.0777577	-0.0812274	-0.11689	0.00280899	-0.130058	-0.159817	-0.358891	-0.188716	-0.0857143	-0.161765	0.363897	-0.243636	-0.00145985	-0.46
0.0451745	0.106312	-0.134062	0.0831826	-0.0776173	-0.111037	-0.0238764	-0.184971	-0.16895	-0.378467	-0.143969	-0.0945055	-0.227941	0.338109	-0.316364	-0.0218978	-0.453333
0.036961	0.10299	-0.105925	0.0705244	-0.0776173	-0.127759	0.0210674	-0.16474	-0.214612	-0.352365	-0.151751	-0.103297	-0.272059	0.323782	-0.265455	-0.0583942	-0.393333
0.0513347	0.0963455	-0.121648	0.0813743	-0.0685921	-0.121906	0.0449438	-0.196532	-0.214612	-0.331158	-0.180934	-0.0527473	-0.294118	0.340974	-0.305455	-0.0671533	-0.386667
0.063655	0.0930233	-0.100298	0.0831826	-0.0613718	-0.114381	-0.00280899	-0.184971	-0.157534	-0.337684	-0.178016	-0.140659	-0.235294	0.395415	-0.312727	-0.0656934	-0.366667
0.0698152	0.106312	-0.101622	0.0777577	-0.0776173	-0.12107	-0.0140449	-0.144509	-0.262557	-0.347471	-0.146887	-0.0615385	-0.220588	0.326648	-0.276364	-0.0686131	-0.373333
0.026694	0.089701	-0.0993049	0.0813743	-0.0703971	-0.137793	-0.0210674	-0.150289	-0.296804	-0.352365	-0.125486	-0.116484	-0.154412	0.404011	-0.258182	-0.0686131	-0.473333
0.00821355	0.0963455	-0.110228	0.0578662	-0.0631769	-0.101003	-0.00421348	-0.156069	-0.273973	-0.300163	-0.131323	-0.118681	-0.161765	0.30659	-0.32	-0.00875912	-0.4
0.00821355	0.10299	-0.139358	0.0560579	-0.0776173	-0.0541806	-0.00983146	-0.0780347	-0.280822	-0.376835	-0.142996	-0.0681319	-0.205882	0.30086	-0.309091	0.113869	-0.453333
0	0.0631229	-0.126448	0.0723327	-0.0902527	-0.0667224	-0.0308989	-0.0924855	-0.326484	-0.339315	-0.128405	-0.0725275	-0.264706	0.438395	-0.330909	0.00583942	-0.406667
-0.0143737	0.0498339	-0.141178	0.0524412	-0.0812274	-0.043311	-0.00280899	-0.115607	-0.344749	-0.326264	-0.0914397	-0.0945055	-0.286765	0.401146	-0.323636	0.0481752	-0.36
0.0143737	0.0564784	-0.145151	0.0578662	-0.0902527	-0.0550167	0.0224719	-0.066474	-0.319635	-0.33279	-0.155642	-0.0549451	-0.183824	0.418338	-0.207273	0.110949	-0.36
0.00821355	0.0332226	-0.152267	0.00904159	-0.0866426	-0.0608696	-0.0505618	0.0289017	-0.237443	-0.373573	-0.178016	0.0527473	-0.198529	0.383954	-0.261818	0.0583942	-0.473333
0.0123203	0.0299003	-0.15955	0.0144665	-0.099278	-0.0692308	0.0365169	-0.0433526	-0.23516	-0.360522	-0.248054	-0.0241758	-0.205882	0.452722	-0.269091	0.0832117	-0.413333
0.0390144	0.00664452	-0.166336	0.00542495	-0.0848375	-0.091806	0.0196629	-0.0260116	-0.30137	-0.301794	-0.270428	-0.0373626	-0.227941	0.404011	-0.28	0.0423358	-0.42
0.00205339	-0.00664452	-0.124628	-0.00542495	-0.117329	-0.0767558	0.0280899	-0.0260116	-0.207763	-0.33279	-0.266537	0.0021978	-0.272059	0.429799	-0.261818	0.0905109	-0.38
0.0164271	0.0232558	-0.116683	0	-0.099278	-0.0817726	-0.116573	-0.0953757	-0.30137	-0.344209	-0.287938	0.043956	-0.183824	0.375358	-0.247273	0.0131387	-0.366667
-0.0102669	0.0232558	-0.176928	0.00542495	-0.126354	-0.0993311	-0.0519663	-0.16185	-0.237443	-0.393148	-0.317121	0.0835165	-0.154412	0.383954	-0.327273	0.0233577	-0.4
0.00821355	-0.013289	-0.143661	0.00361664	-0.119134	-0.101839	0.00280899	-0.0635838	-0.253425	-0.360522	-0.317121	-0.0043956	-0.25	0.383954	-0.316364	0.070073	-0.366667
0.00616016	-0.00664452	-0.152929	-0.039783	-0.106498	-0.0934782	0.0238764	-0.179191	-0.267123	-0.362153	-0.304475	0.0131868	-0.294118	0.389685	-0.316364	0.113869	-0.406667
0.00821355	0.00332226	-0.154088	0.00361664	-0.117329	-0.070903	0.117978	-0.121387	-0.292237	-0.357259	-0.235409	0.0197802	-0.176471	0.352436	-0.345455	0.0233577	-0.453333
0.0225873	0.0265781	-0.160874	-0.0198915	-0.101083	-0.0876254	0.102528	-0.135838	-0.223744	-0.396411	-0.214981	0.0967033	-0.176471	0.444126	-0.327273	0.0175182	-0.48
0.0205339	0.013289	-0.138696	-0.045208	-0.0938628	-0.0876254	0.0547753	-0.17052	-0.262557	-0.355628	-0.202335	0.00659341	-0.176471	0.389685	-0.330909	0.0131387	-0.433333
0.0431212	0.0465116	-0.147468	-0.0488246	-0.108303	-0.091806	0.0435393	-0.15896	-0.273973	-0.435563	-0.230545	0.120879	-0.139706	0.535817	-0.316364	-0.0131387	-0.473333
0.036961	0.0631229	-0.12711	-0.045208	-0.115523	-0.106856	0.00842697	-0.176301	-0.251142	-0.409462	-0.178988	0.145055	-0.205882	0.489971	-0.378182	0.0394161	-0.4
0.0513347	0.106312	-0.108904	-0.039783	-0.120939	-0.100167	0	-0.17052	-0.214612	-0.360522	-0.257782	0.101099	-0.227941	0.481375	-0.363636	-0.0321168	-0.46
0.036961	0.0365449	-0.125124	-0.0433996	-0.135379	-0.117726	0.00842697	-0.216763	-0.221461	-0.412724	-0.211089	0.151648	-0.257353	0.401146	-0.356364	-0.0306569	-0.36
0.0574949	0.0797342	-0.125786	-0.0542495	-0.148014	-0.122742	0.0238764	-0.127168	-0.276256	-0.424144	-0.247082	0.0285714	-0.191176	0.464183	-0.312727	-0.0189781	-0.426667
0.063655	0.0697674	-0.136048	-0.039783	-0.133574	-0.118562	-0.00561798	-0.16763	-0.242009	-0.414356	-0.251946	0.043956	-0.198529	0.34384	-0.247273	-0.0277372	-0.46
0.0328542	0.0232558	-0.136544	-0.0126582	-0.129964	-0.110201	0.0168539	-0.274566	-0.278539	-0.384992	-0.243191	0.0307692	-0.132353	0.292264	-0.294545	-0.0715328	-0.393333
0.063655	-0.0232558	-0.165177	-0.0524412	-0.149819	-0.108528	0.146067	-0.236994	-0.253425	-0.389886	-0.297665	0.0395604	-0.272059	0.361032	-0.301818	-0.0408759	-0.42
0.0349076	-0.013289	-0.150778	-0.0723327	-0.158845	-0.102676	0.148876	-0.176301	-0.417808	-0.376835	-0.288911	0.032967	-0.242647	0.363897	-0.363636	-0.116788	-0.48
0.0390144	-0.0332226	-0.149454	-0.034358	-0.155235	-0.102676	0.130618	-0.182081	-0.46347	-0.389886	-0.27821	-0.0703297	-0.25	0.363897	-0.316364	-0.0686131	-0.42
0	-0.0166113	-0.152433	-0.0650995	-0.155235	-0.091806	0.0561798	-0.228324	-0.333333	-0.398042	-0.29572	-0.0659341	-0.220588	0.361032	-0.356364	-0.0569343	-0.413333
0.00205339	-0.0564784	-0.170639	-0.0488246	-0.16426	-0.0934782	0.155899	-0.248555	-0.381279	-0.380098	-0.297665	-0.0813187	-0.301471	0.409742	-0.36	-0.0832117	-0.44
0.00205339	-0.0431894	-0.150116	-0.0361664	-0.162455	-0.102676	0.161517	-0.182081	-0.342466	-0.384992	-0.296693	-0.0725275	-0.301471	0.320917	-0.410909	-0.00729927	-0.433333
-0.0205339	-0.0598007	-0.174446	-0.0108499	-0.173285	-0.105184	0.11236	-0.196532	-0.363014	-0.398042	-0.302529	-0.0615385	-0.257353	0.303725	-0.356364	-0.0525547	-0.38
-0.0123203	-0.0697674	-0.175108	-0.0216998	-0.149819	-0.10602	0.0786517	-0.208092	-0.351598	-0.367047	-0.252918	0.0021978	-0.198529	0.375358	-0.381818	-0.0364963	-0.406667
0	-0.0465116	-0.163688	-0.034358	-0.15704	-0.0976589	0.189607	-0.208092	-0.36758	-0.386623	-0.318093	-0.0527473	-0.272059	0.34957	-0.312727	-0.0262774	-0.466667
0.00616016	-0.0631229	-0.143827	-0.0271248	-0.155235	-0.108528	0.133427	-0.141618	-0.353881	-0.424144	-0.2607	-0.0527473	-0.316176	0.355301	-0.265455	-0.0277372	-0.433333
0.0410678	-0.0199336	-0.137041	-0.0506329	-0.166065	-0.145318	0.130618	-0.17052	-0.401826	-0.358891	-0.318093	-0.107692	-0.272059	0.332378	-0.349091	-0.0408759	-0.413333
0.0225873	-0.0465116	-0.140351	-0.0162749	-0.184116	-0.160368	0.0772472	-0.187861	-0.369863	-0.45677	-0.280156	-0.0901099	-0.25	0.326648	-0.330909	-0.00291971	-0.493333
0.0164271	-0.0531561	-0.148626	-0.0596745	-0.17509	-0.152843	0.0266854	-0.187861	-0.356164	-0.40783	-0.274319	-0.0659341	-0.308824	0.39255	-0.290909	-0.0583942	-0.44
0.00205339	-0.0398671	-0.167825	-0.045208	-0.194946	-0.167057	0.0519663	-0.187861	-0.438356	-0.433931	-0.218872	-0.0483516	-0.213235	0.412607	-0.323636	-0.00145985	-0.48
-0.00616016	-0.0299003	-0.187521	-0.045208	-0.155235	-0.146154	0.00280899	-0.234104	-0.369863	-0.399674	-0.258755	-0.0131868	-0.316176	0.326648	-0.323636	-0.0583942	-0.473333
0	0.0265781	-0.205892	-0.0144665	-0.173285	-0.126923	-0.0561798	-0.17341	-0.360731	-0.393148	-0.238327	-0.0571429	-0.213235	0.329513	-0.323636	-0.0963504	-0.473333
-0.0123203	0	-0.178087	-0.0235081	-0.18231	-0.13194	0.00983146	-0.118497	-0.335616	-0.445351	-0.184825	-0.0527473	-0.272059	0.372493	-0.338182	-0.0890511	-0.486667
-0.00616016	-0.0299003	-0.197782	-0.0180832	-0.162455	-0.147826	-0.0308989	-0.147399	-0.342466	-0.4323	-0.14786	-0.0945055	-0.279412	0.269341	-0.356364	-0.00729927	-0.453333
-0.0225873	0.0199336	-0.211519	-0.0433996	-0.185921	-0.151171	-0.0210674	-0.228324	-0.36758	-0.422512	-0.104086	-0.0241758	-0.25	0.25788	-0.363636	-0.0554745	-0.466667
-0.00410678	0.0398671	-0.204734	-0.0379747	-0.203971	-0.157023	-0.0168539	-0.199422	-0.36758	-0.362153	-0.077821	-0.0725275	-0.279412	0.34957	-0.345455	-0.0934307	-0.5
0.00205339	-0.0232558	-0.193148	-0.0325497	-0.184116	-0.16204	-0.0449438	-0.17341	-0.40411	-0.458401	-0.109922	-0.0659341	-0.235294	0.386819	-0.381818	-0.128467	-0.453333
-0.0225873	-0.00664452	-0.208871	-0.0271248	-0.209386	-0.168729	-0.0294944	-0.16185	-0.347032	-0.471452	-0.0583658	-0.0769231	-0.235294	0.289398	-0.330909	-0.0729927	-0.433333
0.00821355	0.0166113	-0.200265	-0.00723327	-0.222022	-0.170401	-0.0365169	-0.150289	-0.347032	-0.424144	-0.0398833	-0.0857143	-0.25	0.280802	-0.312727	-0.0335766	-0.546667
-0.0184805	0.0664452	-0.208044	-0.00361664	-0.220217	-0.163712	-0.0126404	-0.190751	-0.33105	-0.446982	-0.131323	-0.0813187	-0.25	0.355301	-0.381818	-0.0437956	-0.48
-0.0205339	0.0498339	-0.199272	-0.00723327	-0.296029	-0.180435	-0.0407303	-0.239884	-0.321918	-0.495922	-0.162451	-0.0703297	-0.169118	0.401146	-0.327273	0.0364963	-0.466667
-0.0246407	0.0498339	-0.173949	-0.0253165	-0.333935	-0.188796	0.0126404	-0.196532	-0.22831	-0.39478	-0.094358	-0.0901099	-0.235294	0.30086	-0.283636	-0.0160584	-0.486667
0.00205339	0.119601	-0.190831	-0.0253165	-0.326715	-0.188796	-0.00702247	-0.193642	-0.285388	-0.460033	-0.118677	-0.0835165	-0.272059	0.297994	-0.352727	0.0189781	-0.553333
-0.026694	0.109635	-0.187521	-0.0235081	-0.351986	-0.178763	0.011236	-0.17052	-0.319635	-0.463295	-0.0564202	-0.103297	-0.242647	0.34384	-0.352727	0.0160584	-0.48
-0.0451745	0.089701	-0.192486	-0.0108499	-0.371841	-0.184615	-0.0210674	-0.141618	-0.299087	-0.460033	-0.0885214	-0.032967	-0.345588	0.475645	-0.396364	0.00583942	-0.513333
-0.0677618	0.112957	-0.176432	-0.0144665	-0.425993	-0.180435	0.0154494	-0.176301	-0.374429	-0.479608	-0.127432	-0.0989011	-0.264706	0.395415	-0.381818	0.0175182	-0.533333
-0.0328542	0.192691	-0.190003	-0.0198915	-0.427798	-0.167057	0.0266854	-0.187861	-0.26484	-0.463295	-0.187743	-0.0945055	-0.352941	0.320917	-0.334545	0.0306569	-0.46
-0.0698152	0.199336	-0.173452	-0.0180832	-0.447653	-0.180435	-0.00140449	-0.222543	-0.383562	-0.448613	-0.170233	-0.0901099	-0.389706	0.292264	-0.330909	0.0248175	-0.44
-0.0800821	0.209302	-0.181893	-0.00542495	-0.415162	-0.198829	-0.00983146	-0.242775	-0.360731	-0.474715	-0.187743	-0.0835165	-0.419118	0.229226	-0.298182	0.0335766	-0.42
-0.0903491	0.239203	-0.185038	0.00723327	-0.380866	-0.172074	-0.0365169	-0.210983	-0.273973	-0.477977	-0.248054	-0.0923077	-0.375	0.249284	-0.323636	-0.00729927	-0.486667
-0.0944559	0.209302	-0.171963	-0.0198915	-0.32852	-0.142809	-0.0491573	-0.202312	-0.321918	-0.458401	-0.203307	-0.107692	-0.419118	0.148997	-0.32	-0.010219	-0.426667
-0.0965092	0.17608	-0.188348	0.0216998	-0.350181	-0.152007	-0.0210674	-0.156069	-0.358447	-0.482871	-0.23249	-0.0945055	-0.367647	0.194842	-0.341818	-0.0613139	-0.42
-0.104723	0.219269	-0.18239	-0.0144665	-0.32852	-0.148662	-0.0505618	-0.179191	-0.305936	-0.471452	-0.213035	-0.114286	-0.404412	0.203438	-0.294545	-0.00291971	-0.42
-0.0985626	0.249169	-0.185369	-0.0126582	-0.361011	-0.145318	-0.0632022	-0.219653	-0.333333	-0.474715	-0.132296	-0.153846	-0.367647	0.17765	-0.330909	-0.00729927	-0.433333
-0.0944559	0.215947	-0.188183	-0.0506329	-0.364621	-0.160368	-0.011236	-0.196532	-0.390411	-0.473083	-0.178016	-0.0681319	-0.345588	0.183381	-0.312727	-0.0481752	-0.366667
-0.063655	0.232558	-0.195134	-0.0415913	-0.359206	-0.160368	0.00561798	-0.179191	-0.347032	-0.451876	-0.185798	-0.0263736	-0.25	0.226361	-0.323636	-0.0145985	-0.433333
-0.0287474	0.245847	-0.186031	-0.0777577	-0.373646	-0.140301	-0.00421348	-0.193642	-0.376712	-0.484502	-0.284047	-0.0703297	-0.220588	0.30659	-0.352727	-0.0583942	-0.453333
-0.0574949	0.209302	-0.168984	-0.0705244	-0.382671	-0.151171	0.00140449	-0.205202	-0.40411	-0.489396	-0.302529	-0.0505495	-0.308824	0.260745	-0.258182	0.00291971	-0.473333
-0.102669	0.179402	-0.191327	-0.0958409	-0.418773	-0.142809	-0.0280899	-0.17341	-0.39726	-0.491028	-0.297665	-0.0637363	-0.330882	0.26361	-0.410909	-0.0846715	-0.426667
-0.10883	0.179402	-0.203409	-0.0976492	-0.382671	-0.149498	-0.0238764	-0.190751	-0.356164	-0.477977	-0.330739	-0.0571429	-0.264706	0.312321	-0.378182	-0.080292	-0.433333
-0.117043	0.13289	-0.211685	-0.0777577	-0.415162	-0.151171	0.0210674	-0.210983	-0.349315	-0.504078	-0.284047	-0.0681319	-0.235294	0.30086	-0.374545	-0.0423358	-0.44
-0.0944559	0.142857	-0.204899	-0.130199	-0.411552	-0.156187	-0.00280899	-0.208092	-0.342466	-0.460033	-0.336576	0.0703297	-0.330882	0.160458	-0.363636	0.0218978	-0.446667
-0.110883	0.122924	-0.198444	-0.0994575	-0.413357	-0.143645	-0.0646067	-0.245665	-0.340183	-0.468189	-0.296693	0.0857143	-0.338235	0.174785	-0.403636	-0.0379562	-0.46
-0.0924025	0.112957	-0.180735	-0.137432	-0.445848	-0.155351	0.0266854	-0.242775	-0.328767	-0.499184	-0.305447	0.127473	-0.367647	0.2149	-0.385455	-0.0934307	-0.473333
-0.0616016	0.122924	-0.186031	-0.132007	-0.460289	-0.170401	-0.0786517	-0.219653	-0.353881	-0.507341	-0.30642	-0.0131868	-0.272059	0.154728	-0.458182	-0.0832117	-0.513333
-0.0554415	0.129568	-0.164681	-0.15009	-0.451264	-0.177926	-0.0323034	-0.196532	-0.294521	-0.513866	-0.32393	0.0153846	-0.316176	0.286533	-0.389091	-0.0116788	-0.566667
-0.0328542	0.0598007	-0.220788	-0.137432	-0.429603	-0.191304	-0.0210674	-0.228324	-0.365297	-0.50571	-0.321012	0	-0.235294	0.355301	-0.407273	-0.0890511	-0.546667
-0.104723	0.116279	-0.258193	-0.101266	-0.425993	-0.165385	-0.0688202	-0.17341	-0.415525	-0.513866	-0.350195	0.0153846	-0.345588	0.217765	-0.370909	-0.239416	-0.5
-0.4846	0.0598007	-0.274743	-0.211573	-0.519856	-0.0876254	-0.0351124	-0.112717	-0.335616	-0.502447	-0.303502	-0.010989	-0.323529	0.237822	-0.378182	-0.0992701	-0.606667
-0.564682	0.0498339	-0.270109	-0.377939	-0.49639	-0.0826087	-0.0730337	-0.0635838	-0.385845	-0.500816	-0.291829	-0.0417582	-0.220588	0.266476	-0.414545	0.0335766	-0.466667
-0.577002	-0.0863787	-0.305528	-0.394213	-0.498195	-0.0382943	-0.00140449	-0.0115607	-0.3379	-0.448613	-0.438716	0.0285714	-0.227941	0.252149	-0.283636	0.0686131	-0.44
-0.591376	-0.106312	-0.280205	-0.390597	-0.478339	-0.0182274	-0.00561798	0	-0.242009	-0.437194	-0.35214	0.0395604	-0.25	0.295129	-0.225455	0.0642336	-0.366667
-0.597536	-0.0598007	-0.280536	-0.403255	-0.469314	-0.0483278	-0.0561798	0.066474	-0.230594	-0.466558	-0.298638	0.0703297	-0.227941	0.240688	-0.236364	0.154745	-0.38
-0.591376	-0.0299003	-0.28997	-0.415913	-0.456679	-0.0198997	-0.130618	-0.00578035	-0.221461	-0.435563	-0.32393	0.0637363	-0.227941	0.335244	-0.32	0.106569	-0.266667
-0.599589	-0.0232558	-0.344091	-0.36528	-0.456679	0.00685619	-0.151685	-0.0520231	-0.118721	-0.422512	-0.310311	0.138462	-0.0955882	0.415473	-0.16	0.10219	-0.38
-0.603696	-0.0166113	-0.26233	-0.379747	-0.427798	0.00351171	-0.167135	-0.104046	-0.141553	-0.386623	-0.302529	0.107692	-0.169118	0.512894	-0.232727	0.080292	-0.333333
-0.599589	0.0598007	-0.258027	-0.368897	-0.416968	0.0302676	-0.115169	-0.0375723	-0.0547945	-0.327896	-0.285019	0.0945055	-0.176471	0.733524	-0.185455	0.080292	-0.426667
-0.577002	0.0564784	-0.261006	-0.358047	-0.398917	0.0645485	-0.217697	0	-0.00456621	-0.305057	-0.311284	0.221978	-0.205882	1.0659	-0.265455	0.144526	-0.2
-0.523614	0.13289	-0.274412	-0.330922	-0.370036	0.0737458	-0.200843	0.0606936	-0.0114155	-0.347471	-0.308366	0.202198	-0.147059	1.01433	-0.145455	0.167883	-0.293333
-0.593429	0.119601	-0.226746	-0.327306	-0.373646	0.0971572	-0.219101	0.0115607	0.0159817	-0.329527	-0.273346	0.224176	-0.132353	1.21777	-0.221818	0.189781	-0.293333
-0.593429	0.0963455	-0.248262	-0.334539	-0.355596	0.118896	-0.210674	-0.0809249	0.121005	-0.313214	-0.296693	0.296703	-0.139706	1.15186	-0.170909	0.218978	-0.166667
-0.574949	0.0930233	-0.263158	-0.330922	-0.355596	0.142308	-0.213483	0.0202312	0.127854	-0.269168	-0.27821	0.23956	-0.0735294	0.959885	-0.112727	0.240876	-0.28
-0.579055	0.112957	-0.265641	-0.314647	-0.344765	0.148161	-0.206461	-0.0462428	0.134703	-0.254486	-0.2607	0.224176	-0.0661765	0.7851	-0.0945455	0.143066	-0.226667
-0.574949	0.122924	-0.262992	-0.379747	-0.348375	0.201672	-0.242978	-0.0404624	0.10274	-0.264274	-0.292802	0.202198	-0.176471	0.547278	-0.123636	0.105109	-0.26
-0.542094	0.189369	-0.349222	-0.285714	-0.34657	0.227592	-0.219101	-0.0982659	0.237443	-0.238173	-0.303502	0.123077	-0.0220588	0.398281	-0.0654545	0.176642	-0.2
-0.564682	0.142857	-0.242469	-0.273056	-0.361011	0.277759	-0.224719	0.0115607	0.237443	-0.238173	-0.272374	0.210989	-0.161765	0.217765	-0.0836364	0.230657	-0.213333
-0.566735	0.156146	-0.202582	-0.303797	-0.326715	0.271906	-0.179775	-0.101156	0.283105	-0.218597	-0.26751	0.142857	-0.102941	0.25788	-0.0363636	0.259854	-0.2
-0.49076	0.159468	-0.0471698	-0.274864	-0.337545	0.254348	-0.248596	-0.066474	0.244292	-0.203915	-0.311284	0.186813	0.0367647	0.30659	0.0145455	0.275912	-0.18
-0.0225873	0.23588	-0.0700099	-0.132007	-0.176895	0.137291	-0.207865	0.00578035	0.248858	-0.17292	-0.300584	0.235165	-0.191176	0.17192	-0.0727273	0.188321	-0.18
0.036961	0.23588	-0.0627276	0.144665	-0.15343	0.126421	-0.282303	0.083815	0.285388	-0.179445	-0.285019	0.320879	-0.0514706	0	-0.0109091	0.216058	-0.08
0.0287474	0.468439	-0.0849057	0.124774	-0.16787	0.167391	-0.258427	0.101156	0.251142	-0.156607	-0.289883	0.232967	-0.205882	-0.157593	0	0.258394	-0.0733333
0.0841889	0.511628	-0.0837471	0.132007	-0.155235	0.0804348	-0.268258	0.0751445	0.27169	-0.241436	-0.297665	0.30989	-0.117647	-0.126074	-0.0254545	0.233577	-0.1
0.0882957	0.471761	-0.0852367	0.126582	-0.16426	0.0394649	-0.234551	-0.0144509	0.308219	-0.159869	-0.276265	0.215385	-0.161765	-0.034384	-0.0618182	0.216058	-0.22
0.104723	0.435216	-0.0700099	0.106691	-0.162455	0.0428094	-0.220506	0.017341	0.479452	-0.146819	-0.254864	0.261538	-0.125	0.00573066	-0.0327273	0.20438	-0.113333
0.073922	0.438538	-0.0648792	0.119349	-0.151625	0.0737458	-0.235955	0.0115607	0.438356	-0.169657	-0.276265	0.237363	-0.183824	-0.123209	0.0181818	0.210219	-0.166667
0.0882957	0.471761	-0.0761337	0.130199	-0.15704	0.0812709	-0.219101	0.0317919	0.495434	-0.179445	-0.269455	0.158242	-0.0955882	-0.108883	-0.00727273	0.208759	-0.166667
0.0821355	0.491694	-0.0521351	0.126582	-0.16426	0.103846	-0.174157	0.104046	0.353881	-0.158238	-0.269455	0.125275	-0.0882353	-0.154728	-0.0909091	0.119708	-0.153333
0.0965092	0.504983	-0.0676928	0.132007	-0.158845	0.118896	-0.151685	0.118497	0.326484	-0.0766721	-0.272374	0.138462	-0.125	-0.206304	-0.0290909	0.147445	-0.0866667
0.0780287	0.518272	-0.0650447	0.137432	-0.166065	0.108863	-0.223315	0.0780347	0.47032	-0.143556	-0.30642	0.116484	-0.117647	-0.229226	-0.0254545	0.144526	-0.166667
0.10883	0.481728	-0.100794	0.144665	-0.149819	0.117224	-0.134831	0.0867052	0.449772	-0.1354	-0.285992	0.112088	-0.169118	-0.249284	-0.0327273	0.124088	-0.0666667
0.0800821	0.461794	-0.121317	0.119349	-0.169675	0.117224	-0.148876	0.106936	0.479452	-0.166395	-0.274319	0.178022	-0.183824	-0.203438	-0.0509091	0.116788	-0.24
0.0985626	0.488372	-0.0974843	0.151899	-0.138989	0.104682	-0.169944	0.0693642	0.474886	-0.0799347	-0.248054	0.189011	-0.161765	-0.108883	-0.0909091	0.157664	-0.233333
0.0985626	0.498339	-0.0527971	0.137432	-0.169675	0.0520067	-0.182584	0.17052	0.40411	-0.168026	-0.285019	0.175824	-0.176471	-0.123209	-0.0181818	0.135766	-0.2
0.0924025	0.495017	-0.0945051	0.121157	-0.17509	0.0411371	-0.182584	0.127168	0.388128	-0.045677	-0.219844	0.136264	-0.117647	-0.126074	-0.0436364	0.138686	-0.16
0.0841889	0.45515	-0.100463	0.104882	-0.151625	0.00936454	-0.216292	0.127168	0.490868	-0.091354	-0.253891	0.140659	-0.154412	-0.0630372	-0.0945455	0.119708	-0.313333
0.0924025	0.451827	-0.0685204	0.110307	-0.173285	0.0210702	-0.216292	0.0953757	0.502283	-0.0831974	-0.243191	0.116484	-0.176471	-0.131805	-0.167273	0.122628	-0.286667
0.0862423	0.475083	-0.0782853	0.0922242	-0.15343	0.0210702	-0.151685	0.0895954	0.429224	-0.122349	-0.320039	0.173626	-0.139706	-0.100287	-0.0581818	0.162044	-0.333333
0.0574949	0.471761	-0.081761	0.119349	-0.142599	0.0227425	-0.144663	-0.00867052	0.269406	-0.109299	-0.335603	0.116484	-0.279412	-0.103152	-0.0472727	0.124088	-0.32
0.0410678	0.501661	-0.0991394	0.0886076	-0.124549	0.0076923	-0.161517	-0.0606936	0.356164	-0.096248	-0.316148	0.0879121	-0.198529	-0.0601719	-0.0436364	0.20292	-0.26
0.036961	0.475083	-0.0893744	0.108499	-0.142599	0.00518395	-0.188202	-0.0260116	0.372146	-0.130506	-0.275292	0.134066	-0.0882353	-0.0659026	0.0109091	0.178102	-0.246667
0.0657084	0.44186	-0.102946	0.103074	-0.140794	-0.00234114	-0.196629	-0.066474	0.422374	-0.117455	-0.272374	0.0637363	-0.198529	-0.123209	-0.0327273	0.147445	-0.366667
0.0965092	0.468439	-0.134227	0.0922242	-0.146209	-0.0148829	-0.143258	-0.0317919	0.399543	-0.179445	-0.331712	0.0263736	-0.286765	-0.108883	-0.109091	0.116788	-0.373333
0.100616	0.481728	-0.136544	0.0831826	-0.135379	-0.0324415	-0.206461	-0.106936	0.349315	-0.0831974	-0.297665	0.18022	-0.0955882	-0.0859599	-0.0836364	0.20438	-0.38
0.100616	0.44186	-0.134393	0.0687161	-0.137184	-0.0533445	-0.178371	-0.0202312	0.390411	-0.0815661	-0.196498	0.021978	-0.169118	-0.025788	-0.0545455	0.159124	-0.326667
0.0657084	0.468439	-0.146806	0.0506329	-0.16426	-0.043311	-0.216292	0.0115607	0.328767	-0.140294	-0.218872	0.0835165	-0.235294	-0.0630372	-0.0690909	0.138686	-0.433333
0.0759754	0.425249	-0.152929	0.0506329	-0.151625	-0.0416388	-0.164326	-0.0115607	0.267123	-0.154976	-0.152724	0.0813187	-0.176471	-0.0401146	-0.149091	0.166423	-0.406667
0.0862423	0.438538	-0.163191	0.074141	-0.135379	-0.0734114	-0.155899	-0.0578035	0.248858	-0.115824	-0.217899	0.0857143	-0.154412	-0.174785	-0.156364	0.159124	-0.313333
0.0780287	0.478405	-0.142337	0.0506329	-0.155235	-0.0826087	-0.18118	0.00289017	0.283105	-0.185971	-0.226654	0.0923077	-0.301471	-0.0458453	-0.101818	0.0978102	-0.373333
0.0513347	0.44186	-0.165177	0.045208	-0.142599	-0.0692308	-0.168539	-0.0317919	0.242009	-0.161501	-0.229572	0.120879	-0.286765	-0.0830946	-0.138182	0.140146	-0.4
0.0882957	0.425249	-0.181231	0.0560579	-0.162455	-0.0792642	-0.141854	-0.0404624	0.237443	-0.163132	-0.298638	0.127473	-0.25	-0.00573066	-0.116364	0.124088	-0.3
0.0677618	0.438538	-0.199437	0.0415913	-0.138989	-0.102676	-0.0955056	-0.112717	0.200913	-0.14845	-0.332685	0.101099	-0.220588	-0.025788	-0.16	0.166423	-0.36
0.063655	0.435216	-0.21483	0.0542495	-0.151625	-0.102676	-0.171348	-0.135838	0.319635	-0.171289	-0.30642	0.0637363	-0.308824	-0.0372493	-0.101818	0.134307	-0.36
0.0862423	0.405316	-0.213009	0.0650995	-0.148014	-0.0859532	-0.171348	-0.0578035	0.253425	-0.17292	-0.310311	0.0703297	-0.25	-0.166189	-0.16	0.189781	-0.34
0.0862423	0.448505	-0.217147	0.0524412	-0.140794	-0.0801003	-0.160112	-0.0953757	0.173516	-0.179445	-0.361868	0.0747253	-0.242647	-0.252149	-0.141818	0.235036	-0.206667
0.0780287	0.438538	-0.20672	0.0379747	-0.146209	-0.0951505	-0.188202	-0.234104	0.232877	-0.21044	-0.361868	0.10989	-0.198529	-0.320917	-0.141818	0.183942	-0.333333
0.0800821	0.392027	-0.199272	0.0325497	-0.140794	-0.077592	-0.113764	-0.199422	0.173516	-0.158238	-0.343385	0.0967033	-0.257353	-0.366762	-0.163636	0.207299	-0.28
0.12731	0.431894	-0.199272	0.039783	-0.146209	-0.0951505	-0.207865	-0.0491329	0.219178	-0.174551	-0.30642	0.0593407	-0.257353	-0.398281	-0.16	0.182482	-0.28
0.102669	0.415282	-0.202416	0.0180832	-0.15343	-0.0951505	-0.174157	-0.112717	0.127854	-0.176183	-0.284047	0.123077	-0.294118	-0.424069	-0.207273	0.10365	-0.26
0.156057	0.431894	-0.190996	0.0235081	-0.137184	-0.0892977	-0.176966	-0.0751445	0.187215	-0.230016	-0.337549	0.125275	-0.198529	-0.421203	-0.141818	0.137226	-0.28
0.110883	0.401993	-0.187024	0.0325497	-0.126354	-0.0692308	-0.171348	-0.144509	0.207763	-0.179445	-0.357004	0.0637363	-0.183824	-0.415473	-0.149091	0.159124	-0.26
0.0821355	0.362126	-0.19381	-0.0126582	-0.111913	-0.0508361	-0.139045	-0.196532	0.166667	-0.200653	-0.367704	0.0505495	-0.25	-0.401146	-0.0727273	0.105109	-0.226667
0.0924025	0.328904	-0.192651	0.0325497	-0.138989	-0.0742475	-0.0969101	-0.141618	0.210046	-0.231648	-0.373541	0.105495	-0.257353	-0.0916905	-0.08	0.116788	-0.34
0.100616	0.265781	-0.150281	0.00723327	-0.122744	-0.123579	-0.151685	-0.135838	0.159817	-0.243067	-0.381323	0.0549451	-0.220588	0.212034	-0.0654545	0.160584	-0.326667
0.0924025	0.265781	-0.171632	0.00361664	-0.138989	-0.106856	-0.0870787	-0.17341	0.166667	-0.190865	-0.434825	0.0571429	-0.301471	0.464183	-0.116364	0.110949	-0.253333
0.119097	0.269103	-0.136875	-0.0216998	-0.131769	-0.098495	0.0688202	-0.135838	0.173516	-0.233279	-0.428988	0.043956	-0.235294	0.575931	-0.185455	0.113869	-0.306667
0.13347	0.295681	-0.120159	-0.0180832	-0.138989	-0.127759	0.0533708	-0.213873	0.182648	-0.262643	-0.411479	0.0945055	-0.205882	0.73639	-0.218182	0.157664	-0.18
0.11499	0.269103	-0.144323	-0.00361664	-0.119134	-0.137793	0.0182584	-0.184971	0.187215	-0.187602	-0.427043	0.0879121	-0.220588	0.702006	-0.141818	0.113869	-0.4
0.112936	0.232558	-0.152267	-0.0198915	-0.138989	-0.122742	0.0182584	-0.205202	0.0821918	-0.207178	-0.422179	-0.0417582	-0.213235	0.819484	-0.152727	0.185401	-0.473333
0.119097	0.239203	-0.16435	-0.0162749	-0.131769	-0.139465	0.0154494	-0.16185	0.0525114	-0.223491	-0.406615	-0.0241758	-0.235294	0.799427	-0.141818	0.179562	-0.48
0.112936	0.312292	-0.148792	-0.0108499	-0.119134	-0.12107	0.0294944	-0.190751	0.105023	-0.265905	-0.439689	-0.010989	-0.191176	0.873926	-0.101818	0.245255	-0.5
0.0882957	0.23588	-0.149619	-0.00723327	-0.137184	-0.0951505	0.0519663	-0.132948	0.134703	-0.226754	-0.439689	-0.0241758	-0.25	0.948424	-0.167273	0.183942	-0.4
0.0903491	0.212625	-0.138861	-0.0307414	-0.113718	-0.116054	0.105337	-0.15896	0.125571	-0.195759	-0.440661	-0.0747253	-0.205882	1	-0.112727	0.243796	-0.413333
0.0780287	0.219269	-0.161867	-0.00180832	-0.108303	-0.0424749	0.158708	-0.130058	0.0684932	-0.25938	-0.427043	-0.0571429	-0.323529	1.16332	-0.0654545	0.272993	-0.46
0.0554415	0.215947	-0.165508	-0.034358	-0.142599	-0.05	0.109551	-0.127168	0.0593607	-0.241436	-0.448444	-0.0505495	-0.242647	1.13467	-0.112727	0.194161	-0.473333
0.0759754	0.215947	-0.145813	-0.00361664	-0.166065	-0.0550167	0.146067	-0.115607	0.150685	-0.239804	-0.468872	-0.105495	-0.279412	1.25788	-0.112727	0.122628	-0.406667
0.0862423	0.222591	-0.142171	-0.0162749	-0.162455	-0.0374582	0.0702247	-0.066474	0.136986	-0.182708	-0.458171	-0.0681319	-0.227941	1.24642	-0.0981818	0.0773723	-0.366667
0.125257	0.209302	-0.145316	-0.0108499	-0.169675	-0.0851171	0.136236	-0.0317919	0.121005	-0.238173	-0.450389	-0.0417582	-0.183824	1.04585	-0.0690909	0.0817518	-0.393333
0.131417	0.219269	-0.152267	-0.0325497	-0.149819	-0.105184	0.144663	-0.0606936	0.127854	-0.244698	-0.472763	-0.116484	-0.198529	0.925501	-0.145455	0.134307	-0.446667
0.11499	0.222591	-0.13671	-0.0144665	-0.16065	-0.0951505	0.161517	-0.0289017	0.155251	-0.25938	-0.432879	-0.0725275	-0.198529	0.911175	-0.174545	0.0583942	-0.466667
0.0924025	0.20598	-0.149454	-0.0307414	-0.1787	-0.0884615	0.123596	0	0.0616438	-0.230016	-0.468872	-0.0571429	-0.25	0.994269	-0.149091	0.140146	-0.433333
0.0841889	0.196013	-0.144654	-0.0253165	-0.17509	-0.0968228	0.148876	-0.0115607	0.123288	-0.309951	-0.465953	-0.0813187	-0.264706	0.922636	-0.163636	0.10219	-0.353333
0.0698152	0.152824	-0.134062	-0.0542495	-0.173285	-0.0909699	0.132022	-0.017341	0.0639269	-0.278956	-0.461089	-0.021978	-0.205882	0.825215	-0.203636	0.0963504	-0.44
0.0965092	0.199336	-0.150116	-0.0470163	-0.207581	-0.0734114	0.130618	-0.00578035	0.123288	-0.278956	-0.490272	-0.032967	-0.191176	0.604585	-0.170909	0.10365	-0.46
0.0862423	0.199336	-0.155247	-0.0542495	-0.198556	-0.0675585	0.141854	-0.0462428	0.0205479	-0.309951	-0.455253	0.0175824	-0.125	0.601719	-0.178182	0.121168	-0.466667
0.110883	0.186047	-0.155743	-0.0632911	-0.214801	-0.0734114	0.0477528	-0.0346821	0.0479452	-0.288744	-0.447471	0.0043956	-0.235294	0.538682	-0.214545	0.0452555	-0.473333
0.0944559	0.196013	-0.165508	-0.0669078	-0.205776	-0.0717391	0.0505618	-0.0606936	0.0707763	-0.319739	-0.467899	-0.0395604	-0.338235	0.409742	-0.167273	0.00291971	-0.373333
0.10883	0.215947	-0.157233	-0.0687161	-0.225632	-0.0416388	0.00140449	-0.0115607	0.0753425	-0.19739	-0.470817	0.0373626	-0.183824	0.449857	-0.170909	0.0116788	-0.386667
0.158111	0.192691	-0.160212	-0.0560579	-0.203971	-0.0583612	0.0210674	0.0635838	0.0570776	-0.324633	-0.499027	0.010989	-0.330882	0.461318	-0.225455	0.0554745	-0.373333
0.110883	0.302326	-0.174611	-0.0687161	-0.211191	-0.0558528	-0.00421348	0.0375723	0.0730594	-0.285481	-0.465953	0.0285714	-0.264706	0.424069	-0.265455	0.0408759	-0.473333
0.0698152	0.305648	-0.169977	-0.0886076	-0.236462	-0.0550167	-0.0140449	0.0231214	0.0547945	-0.288744	-0.479572	0.0747253	-0.279412	0.398281	-0.232727	0.0773723	-0.433333
0.0472279	0.27907	-0.177921	-0.0596745	-0.236462	-0.0742475	0.0280899	0.00867052	0.0639269	-0.358891	-0.430934	0.105495	-0.198529	0.47851	-0.221818	0.110949	-0.433333
0.0431212	0.245847	-0.167494	-0.0759494	-0.243682	-0.091806	-0.0168539	-0.0202312	0.0502283	-0.350734	-0.464008	-0.0307692	-0.308824	0.535817	-0.287273	0.129927	-0.48
0.0616016	0.209302	-0.176432	-0.0904159	-0.252708	-0.0834448	0.0224719	-0.0924855	0.0251142	-0.355628	-0.458171	0.0747253	-0.235294	0.636103	-0.229091	0.0686131	-0.46
0.0574949	0.20598	-0.17577	-0.0705244	-0.231047	-0.119398	0.0266854	-0.153179	0.0159817	-0.313214	-0.453307	0.0395604	-0.242647	0.581662	-0.210909	0.0233577	-0.533333
0.036961	0.202658	-0.184045	-0.0777577	-0.258123	-0.136957	-0.00140449	-0.15896	0.0273973	-0.288744	-0.462062	0.0549451	-0.257353	0.538682	-0.276364	0.0569343	-0.393333
0.0554415	0.182724	-0.179907	-0.079566	-0.250903	-0.160368	-0.00842697	-0.190751	0.0547945	-0.344209	-0.425097	0.0307692	-0.301471	0.501433	-0.218182	0.0861314	-0.373333
0.0308008	0.172757	-0.175439	-0.0198915	-0.243682	-0.167057	-0.0365169	-0.199422	0.0502283	-0.340946	-0.389105	-0.00659341	-0.316176	0.438395	-0.261818	0.0510949	-0.46
0.0492813	0.202658	-0.171797	-0.0470163	-0.283394	-0.152007	-0.0547753	-0.216763	0.0114155	-0.306688	-0.382296	0.0417582	-0.323529	0.438395	-0.290909	0.0291971	-0.386667
0.0205339	0.142857	-0.201258	-0.0325497	-0.270758	-0.137793	-0.00280899	-0.245665	-0.109589	-0.381729	-0.410506	0.0395604	-0.279412	0.527221	-0.323636	0.0525547	-0.406667
0.0184805	0.149502	-0.187686	-0.0180832	-0.263538	-0.120234	-0.0575843	-0.182081	-0.06621	-0.367047	-0.41537	0.0043956	-0.279412	0.426934	-0.32	0.0525547	-0.466667
0.0143737	0.136213	-0.191493	-0.0126582	-0.259928	-0.128595	-0.101124	-0.222543	-0.0410959	-0.329527	-0.423152	-0.0285714	-0.257353	0.340974	-0.312727	0.0452555	-0.406667
0.0410678	0.169435	-0.207382	0.0216998	-0.265343	-0.141137	-0.0589888	-0.144509	-0.0981735	-0.344209	-0.412451	-0.0769231	-0.257353	0.452722	-0.301818	0.0554745	-0.373333
0.0595483	0.146179	-0.241642	0.0198915	-0.265343	-0.139465	-0.00842697	-0.104046	-0.114155	-0.378467	-0.421206	0.0197802	-0.316176	0.421203	-0.32	0.059854	-0.446667
0.0246407	0.146179	-0.255545	0.0361664	-0.267148	-0.11689	-0.0365169	-0.231214	-0.105023	-0.349103	-0.43677	-0.0351648	-0.345588	0.363897	-0.294545	0.0160584	-0.426667
0.00821355	0.129568	-0.245945	0.0216998	-0.270758	-0.126087	-0.0646067	-0.242775	-0.0913242	-0.398042	-0.413424	0.00659341	-0.257353	0.312321	-0.294545	0.0145985	-0.473333
0.0513347	0.142857	-0.213671	0.0216998	-0.301444	-0.13612	-0.0646067	-0.153179	-0.0525114	-0.396411	-0.432879	0.0285714	-0.308824	0.56447	-0.298182	0.0321168	-0.433333
0.0431212	0.142857	-0.227574	0.0162749	-0.297834	-0.118562	-0.0154494	-0.184971	-0.0684932	-0.336052	-0.36965	-0.0241758	-0.301471	0.702006	-0.210909	0.0978102	-0.486667
0.0431212	0.13289	-0.214499	0.00180832	-0.279783	-0.115217	-0.0393258	-0.121387	-0.0525114	-0.371941	-0.396887	-0.0505495	-0.213235	0.610315	-0.229091	0.127007	-0.44
0.0410678	0.0498339	-0.223601	0.0289331	-0.287004	-0.122742	-0.00702247	-0.0375723	-0.0593607	-0.357259	-0.446498	-0.0197802	-0.316176	0.524355	-0.243636	0.0948905	-0.466667
0.0554415	0.089701	-0.211354	0.0235081	-0.288809	-0.122742	-0.0674157	-0.115607	-0.0022831	-0.357259	-0.428988	0.112088	-0.227941	0.553009	-0.272727	0.0642336	-0.526667
0.0616016	0.0730897	-0.227739	0.0361664	-0.299639	-0.101839	-0.0702247	-0.106936	-0.0022831	-0.350734	-0.391051	0.116484	-0.279412	0.538682	-0.236364	0.0540146	-0.5
0.0492813	0.0963455	-0.253724	0.0162749	-0.296029	-0.129431	-0.0730337	-0.147399	-0.0730594	-0.380098	-0.435798	0.158242	-0.367647	0.47851	-0.229091	0.0715328	-0.466667
0.0410678	0.10299	-0.228898	-0.00723327	-0.285199	-0.114381	-0.0660112	-0.121387	-0.107306	-0.350734	-0.461089	0.164835	-0.25	0.553009	-0.232727	0.0978102	-0.406667
0.0143737	0.126246	-0.233697	-0.00361664	-0.287004	-0.11689	-0.0730337	-0.124277	0.0273973	-0.380098	-0.44358	0.107692	-0.308824	0.432665	-0.254545	0.0642336	-0.386667
0.0184805	0.106312	-0.227739	0	-0.290614	-0.120234	-0.105337	-0.0751445	-0.0639269	-0.381729	-0.431907	0.0725275	-0.213235	0.553009	-0.338182	0.0744526	-0.426667
0.00821355	0.0996678	-0.215657	0.0235081	-0.279783	-0.100167	-0.0617978	-0.104046	-0.0821918	-0.373573	-0.450389	0.0857143	-0.110294	0.455587	-0.334545	0.10219	-0.42
0.0287474	0.0863787	-0.239656	0	-0.305054	-0.101003	-0.0898876	-0.0260116	-0.0547945	-0.381729	-0.460117	0.0703297	-0.308824	0.47851	-0.327273	0.125547	-0.413333
0.0164271	0.0797342	-0.223767	0.0144665	-0.301444	-0.100167	-0.0730337	-0.112717	-0.0684932	-0.391517	-0.438716	0.136264	-0.264706	0.429799	-0.309091	0.0613139	-0.453333
0.0164271	0.0797342	-0.242469	-0.0108499	-0.303249	-0.0943144	-0.0351124	-0.118497	-0.086758	-0.398042	-0.452335	0.123077	-0.338235	0.361032	-0.28	0.0729927	-0.373333
-0.0164271	0.0664452	-0.243297	0	-0.299639	-0.0884615	-0.0393258	-0.135838	-0.0365297	-0.367047	-0.446498	0.118681	-0.264706	0.312321	-0.301818	0.0788321	-0.446667
-0.0164271	0.0797342	-0.249752	-0.00361664	-0.326715	-0.101839	-0.0533708	-0.0231214	-0.0502283	-0.389886	-0.468872	0.0417582	-0.205882	0.464183	-0.32	0.134307	-0.393333
-0.0164271	0.0697674	-0.270275	-0.00180832	-0.299639	-0.0901338	-0.0140449	-0.0635838	-0.0159817	-0.388254	-0.474708	-0.00659341	-0.198529	0.332378	-0.283636	0.0817518	-0.286667
-0.0225873	0.0930233	-0.22327	-0.00180832	-0.308664	-0.0934782	-0.0646067	-0.132948	-0.0936073	-0.411093	-0.45428	0.10989	-0.308824	0.378224	-0.330909	0.109489	-0.453333
0.00205339	0.0797342	-0.210361	-0.0271248	-0.319495	-0.0884615	-0.0210674	-0.109827	0.0022831	-0.368679	-0.473735	0.0571429	-0.316176	0.30086	-0.28	0.125547	-0.353333
-0.0225873	0.0299003	-0.173452	-0.039783	-0.32852	-0.0884615	-0.0589888	-0.127168	-0.0319635	-0.414356	-0.484436	0.0637363	-0.264706	0.272206	-0.261818	0.156204	-0.42
-0.0451745	0.0730897	-0.190003	-0.00904159	-0.315884	-0.0591973	-0.0603933	-0.0953757	-0.139269	-0.380098	-0.474708	0.0527473	-0.316176	0.283668	-0.203636	0.191241	-0.406667
-0.0431212	0.0996678	-0.169646	-0.0180832	-0.312274	-0.0801003	-0.0196629	0	-0.123288	-0.401305	-0.492218	0.118681	-0.375	0.386819	-0.218182	0.141606	-0.286667
-0.0390144	0.106312	-0.184542	-0.0271248	-0.315884	-0.077592	-0.0533708	-0.104046	-0.0776256	-0.412724	-0.503891	0.0747253	-0.308824	0.289398	-0.247273	0.0948905	-0.393333
-0.0451745	0.116279	-0.195134	-0.0361664	-0.287004	-0.0759197	-0.0786517	0.0202312	-0.0707763	-0.424144	-0.472763	0.0967033	-0.316176	0.30659	-0.301818	0.188321	-0.413333
-0.0410678	0.109635	-0.173452	-0.0144665	-0.297834	-0.106856	-0.0744382	-0.083815	-0.0251142	-0.404568	-0.493191	0.0747253	-0.316176	0.309456	-0.210909	0.166423	-0.373333
-0.063655	0.0930233	-0.170142	-0.0506329	-0.299639	-0.091806	-0.0786517	-0.0953757	-0.0251142	-0.393148	-0.48249	0.127473	-0.294118	0.289398	-0.276364	0.0248175	-0.373333
-0.0944559	0.0730897	-0.177425	-0.0506329	-0.294224	-0.104348	-0.0505618	-0.0115607	-0.0730594	-0.386623	-0.511673	0.0417582	-0.330882	0.286533	-0.28	-0.00729927	-0.386667
-0.0554415	0.0996678	-0.189341	-0.0777577	-0.299639	-0.130268	-0.0716292	-0.0722543	-0.125571	-0.396411	-0.481518	0.0505495	-0.25	0.286533	-0.316364	0.0218978	-0.426667
-0.0616016	0.0697674	-0.191327	-0.0596745	-0.312274	-0.130268	-0.0730337	-0.083815	-0.0639269	-0.414356	-0.481518	0.0197802	-0.272059	0.395415	-0.283636	0.00291971	-0.42
-0.0698152	0.0664452	-0.197617	-0.0777577	-0.312274	-0.150334	-0.0533708	-0.00867052	-0.136986	-0.458401	-0.439689	-0.0043956	-0.286765	0.295129	-0.272727	0.0423358	-0.406667
-0.063655	0.0963455	-0.190334	-0.0723327	-0.267148	-0.170401	-0.0238764	0.0606936	-0.118721	-0.455139	-0.430934	0.00879121	-0.294118	0.22063	-0.250909	0.0569343	-0.426667
-0.0698152	0.0498339	-0.213671	-0.0867993	-0.270758	-0.182107	0.0435393	-0.0462428	-0.125571	-0.425775	-0.416342	-0.0637363	-0.227941	0.217765	-0.265455	0.0306569	-0.5
-0.0533881	0.0730897	-0.200596	-0.0976492	-0.225632	-0.181271	-0.0154494	0.0375723	-0.166667	-0.430669	-0.435798	-0.0615385	-0.183824	0.131805	-0.272727	0.0656934	-0.44
-0.0841889	0.0564784	-0.209202	-0.106691	-0.256318	-0.165385	-0.0772472	0.00867052	-0.191781	-0.411093	-0.45428	-0.0989011	-0.205882	0.0286533	-0.254545	0	-0.393333
-0.0882957	0.0365449	-0.211519	-0.0578662	-0.256318	-0.194649	-0.0224719	-0.0809249	-0.111872	-0.4323	-0.441634	-0.140659	-0.235294	-0.0429799	-0.294545	0.0423358	-0.4
-0.102669	0.0398671	-0.212181	-0.0976492	-0.256318	-0.214716	-0.0435393	-0.0867052	-0.0296804	-0.417618	-0.458171	-0.114286	-0.198529	0.034384	-0.287273	0.00145985	-0.42
-0.0759754	0.0365449	-0.203906	-0.0669078	-0.229242	-0.191304	-0.0632022	0.017341	-0.0456621	-0.438825	-0.45428	-0.140659	-0.286765	0.197708	-0.32	0.0788321	-0.366667
-0.0513347	0.00996678	-0.198113	-0.0922242	-0.232852	-0.228094	-0.0884831	-0.0433526	-0.13242	-0.40783	-0.457198	-0.0835165	-0.308824	0.30659	-0.356364	0.0408759	-0.433333
-0.0205339	0.0232558	-0.204734	-0.0831826	-0.209386	-0.209699	-0.0477528	-0.0982659	-0.00684932	-0.415987	-0.450389	-0.123077	-0.205882	0.289398	-0.330909	0.0335766	-0.526667
-0.0184805	0.0232558	-0.208375	-0.0831826	-0.194946	-0.213043	-0.0589888	-0.00289017	-0.043379	-0.39478	-0.456226	-0.127473	-0.176471	0.194842	-0.323636	0.0437956	-0.473333
-0.0287474	0.0431894	-0.210857	-0.079566	-0.203971	-0.227258	-0.0126404	-0.0375723	-0.0593607	-0.402936	-0.45428	-0.162637	-0.191176	0.275072	-0.334545	0.0481752	-0.486667
-0.0246407	0.00664452	-0.197286	-0.0759494	-0.185921	-0.208027	-0.0252809	-0.0520231	-0.0456621	-0.4323	-0.445525	-0.120879	-0.272059	0.326648	-0.323636	0.00875912	-0.5
-0.0287474	0.0299003	-0.202416	-0.074141	-0.187726	-0.204682	-0.00421348	-0.0693642	-0.0936073	-0.415987	-0.459144	-0.114286	-0.183824	0.469914	-0.28	0.0116788	-0.446667
-0.00821355	0.013289	-0.182059	-0.101266	-0.184116	-0.21388	0.0323034	-0.0722543	-0.0593607	-0.458401	-0.444553	-0.0835165	-0.242647	0.484241	-0.312727	0.0248175	-0.446667
-0.0225873	-0.00996678	-0.219133	-0.0813743	-0.194946	-0.214716	-0.0224719	-0.0317919	-0.00913242	-0.437194	-0.412451	-0.0835165	-0.213235	0.361032	-0.352727	0.0145985	-0.506667
0	-0.0830565	-0.215161	-0.079566	-0.198556	-0.218896	0.0280899	-0.0722543	-0.0776256	-0.427406	-0.479572	-0.156044	-0.25	0.275072	-0.258182	0.0131387	-0.466667
-0.0164271	-0.0930233	-0.203244	-0.133816	-0.16065	-0.217224	-0.00280899	-0.0924855	-0.0205479	-0.37031	-0.449416	-0.0637363	-0.286765	0.148997	-0.298182	0.0189781	-0.513333
-0.0164271	-0.0697674	-0.238001	-0.126582	-0.176895	-0.212207	0.00983146	-0.0780347	-0.0479452	-0.424144	-0.468872	-0.16044	-0.235294	0.203438	-0.294545	0.0627737	-0.553333
0.00821355	-0.0531561	-0.230884	-0.132007	-0.17509	-0.20301	-0.0323034	-0.0693642	-0.118721	-0.401305	-0.430934	-0.116484	-0.338235	0.34957	-0.345455	0.0408759	-0.446667
0.0287474	-0.00332226	-0.227077	-0.17179	-0.1787	-0.212207	0.00983146	-0.017341	-0.043379	-0.4323	-0.41537	-0.202198	-0.272059	0.315186	-0.261818	-0.00145985	-0.42
0.00616016	-0.0166113	-0.238001	-0.207957	-0.176895	-0.223077	-0.0168539	-0.0549133	-0.0707763	-0.463295	-0.459144	-0.189011	-0.272059	0.237822	-0.283636	-0.0510949	-0.473333
0.0246407	0.0299003	-0.21996	-0.22604	-0.17148	-0.225585	-0.0266854	-0.0635838	-0.159817	-0.40783	-0.457198	-0.206593	-0.235294	0.126074	-0.305455	-0.00729927	-0.466667
0.0677618	0.00996678	-0.243462	-0.231465	-0.184116	-0.21388	-0.0238764	-0.0317919	-0.125571	-0.437194	-0.483463	-0.213187	-0.198529	0.163324	-0.316364	-0.0481752	-0.526667
0.0800821	0.013289	-0.223436	-0.253165	-0.200361	-0.224749	-0.0660112	-0.112717	-0.0684932	-0.417618	-0.502918	-0.123077	-0.257353	0	-0.305455	0.0467153	-0.44
0.0882957	0.0365449	-0.244952	-0.229656	-0.185921	-0.243144	-0.0702247	-0.0809249	-0.180365	-0.451876	-0.459144	-0.210989	-0.25	0.0573066	-0.294545	-0.0335766	-0.506667
0.0718686	0.0265781	-0.240649	-0.198915	-0.169675	-0.240635	-0.0589888	-0.0346821	-0.143836	-0.464927	-0.452335	-0.189011	-0.345588	0.123209	-0.323636	0.020438	-0.46
0.102669	0.0531561	-0.266965	-0.186257	-0.193141	-0.248997	-0.0323034	-0.0433526	-0.139269	-0.443719	-0.480545	-0.175824	-0.323529	0.183381	-0.312727	-0.00437956	-0.406667
0.0903491	-0.00332226	-0.244621	-0.168174	-0.191336	-0.257358	-0.0351124	-0.0751445	-0.0388128	-0.424144	-0.47179	-0.125275	-0.272059	0.260745	-0.32	0.0131387	-0.46
0.0800821	0.00664452	-0.273419	-0.16094	-0.166065	-0.24398	-0.0730337	-0.0722543	-0.134703	-0.458401	-0.472763	-0.131868	-0.183824	0.34957	-0.229091	0.0175182	-0.393333
0.117043	0.0431894	-0.26051	-0.159132	-0.200361	-0.258194	-0.113764	-0.0751445	-0.10274	-0.453507	-0.451362	-0.202198	-0.25	0.366762	-0.334545	0.0116788	-0.406667
0.0862423	0.00332226	-0.260841	-0.144665	-0.180505	-0.248161	-0.141854	-0.0635838	-0.111872	-0.445351	-0.483463	-0.193407	-0.257353	0.335244	-0.334545	-0.0218978	-0.466667
0.112936	0.013289	-0.262827	-0.146474	-0.207581	-0.241472	-0.125	-0.017341	-0.116438	-0.446982	-0.480545	-0.178022	-0.272059	0.323782	-0.327273	-0.0364963	-0.326667
0.0882957	0	-0.256869	-0.144665	-0.173285	-0.242308	-0.195225	-0.0462428	-0.0639269	-0.420881	-0.477626	-0.169231	-0.301471	0.323782	-0.272727	-0.0394161	-0.486667
0.143737	-0.0332226	-0.266468	-0.137432	-0.216606	-0.251505	-0.179775	0.00578035	-0.111872	-0.417618	-0.456226	-0.206593	-0.257353	0.252149	-0.352727	-0.0160584	-0.46
0.12115	-0.00664452	-0.290632	-0.113924	-0.212996	-0.238127	-0.150281	-0.118497	-0.0958904	-0.48124	-0.444553	-0.191209	-0.301471	0.352436	-0.334545	-0.0175182	-0.473333
0.149897	0.013289	-0.28517	-0.112116	-0.231047	-0.243144	-0.144663	-0.106936	-0.139269	-0.448613	-0.444553	-0.178022	-0.191176	0.297994	-0.334545	0.020438	-0.426667
0.143737	0.0166113	-0.259517	-0.0669078	-0.223827	-0.25485	-0.213483	-0.0346821	-0.219178	-0.435563	-0.460117	-0.208791	-0.227941	0.34384	-0.341818	0.0467153	-0.48
0.129363	0.0299003	-0.246773	-0.0632911	-0.232852	-0.264047	-0.192416	-0.104046	-0.182648	-0.469821	-0.440661	-0.153846	-0.169118	0.406877	-0.312727	-0.0116788	-0.533333
0.0965092	0.0564784	-0.241476	-0.0560579	-0.211191	-0.248997	-0.248596	-0.0520231	-0.118721	-0.476346	-0.486381	-0.217582	-0.191176	0.340974	-0.316364	-0.0569343	-0.586667
0.104723	0.0664452	-0.206389	-0.034358	-0.223827	-0.251505	-0.238764	-0.104046	-0.114155	-0.455139	-0.485409	-0.237363	-0.338235	0.43553	-0.341818	-0.0335766	-0.453333
0.10883	0.0531561	-0.221781	-0.034358	-0.218412	-0.237291	-0.178371	-0.0317919	-0.127854	-0.463295	-0.424125	-0.186813	-0.132353	0.461318	-0.341818	0.0335766	-0.5
0.0759754	0.0730897	-0.22476	-0.0180832	-0.229242	-0.238127	-0.0870787	-0.0404624	-0.0525114	-0.466558	-0.385214	-0.202198	-0.25	0.469914	-0.338182	0.0131387	-0.446667
0.0965092	0.00996678	-0.210526	-0.0126582	-0.229242	-0.240635	-0.105337	-0.0895954	-0.0958904	-0.469821	-0.413424	-0.184615	-0.227941	0.547278	-0.334545	0.0437956	-0.453333
0.104723	0.0664452	-0.215823	-0.0144665	-0.232852	-0.238963	-0.0898876	-0.0809249	-0.10274	-0.406199	-0.382296	-0.21978	-0.117647	0.530086	-0.330909	0.0131387	-0.46
0.106776	0.0398671	-0.218967	0.00361664	-0.216606	-0.235619	-0.11236	0	-0.0593607	-0.473083	-0.358949	-0.149451	-0.191176	0.618911	-0.327273	-0.0350365	-0.493333
0.0924025	0.00664452	-0.215326	0.00904159	-0.216606	-0.238127	-0.00702247	-0.0606936	-0.105023	-0.460033	-0.357004	-0.191209	-0.183824	0.484241	-0.298182	-0.0437956	-0.46
0.0800821	0.0598007	-0.226912	0.00904159	-0.234657	-0.229766	-0.00561798	-0.0578035	-0.127854	-0.466558	-0.350195	-0.158242	-0.161765	0.17765	-0.414545	-0.0145985	-0.46
0.112936	0.0498339	-0.20192	0.00542495	-0.222022	-0.223077	-0.0772472	-0.0578035	-0.13242	-0.469821	-0.340467	-0.167033	-0.191176	0.103152	-0.367273	0.020438	-0.506667
0.11499	0.0996678	-0.206223	0.0144665	-0.238267	-0.223077	-0.0449438	-0.0260116	-0.134703	-0.464927	-0.332685	-0.114286	-0.154412	0.0687679	-0.385455	0.00291971	-0.54
0.104723	0.109635	-0.221615	0.0180832	-0.238267	-0.247324	-0.0842697	-0.0867052	-0.0890411	-0.499184	-0.311284	-0.151648	-0.205882	0.166189	-0.389091	-0.0467153	-0.533333
0.110883	0.149502	-0.207547	0.0108499	-0.218412	-0.261538	-0.0758427	-0.0260116	-0.127854	-0.500816	-0.318093	-0.12967	-0.198529	0.12894	-0.363636	0.020438	-0.526667
0.123203	0.182724	-0.214995	-0.0180832	-0.240072	-0.275753	-0.0435393	0.00578035	-0.221461	-0.522023	-0.32393	-0.16044	-0.25	0.0315186	-0.378182	0.0379562	-0.513333
0.110883	0.0930233	-0.203575	0.0126582	-0.229242	-0.2699	-0.0912921	-0.0144509	-0.23516	-0.491028	-0.307393	-0.138462	-0.235294	0.0716332	-0.345455	0.00291971	-0.42
0.119097	-0.013289	-0.215988	0.0307414	-0.207581	-0.269064	-0.0617978	-0.0462428	-0.205479	-0.50571	-0.363813	-0.134066	-0.279412	0.148997	-0.432727	0.00145985	-0.446667
0.0924025	-0.00664452	-0.203078	0.0415913	-0.223827	-0.279933	-0.0589888	-0.0924855	-0.26484	-0.442088	-0.410506	-0.0945055	-0.205882	0.180516	-0.36	-0.0218978	-0.433333
0.12115	0.0498339	-0.209864	0.0433996	-0.227437	-0.264047	-0.0421348	-0.066474	-0.205479	-0.500816	-0.450389	-0.107692	-0.213235	0.12894	-0.367273	0.00583942	-0.426667
0.0944559	0.0531561	-0.208375	0.0669078	-0.218412	-0.279933	0.0196629	-0.0375723	-0.175799	-0.500816	-0.465953	-0.116484	-0.294118	0.197708	-0.418182	-0.00437956	-0.453333
0.0841889	0.0930233	-0.21483	0.0687161	-0.209386	-0.282441	0.0575843	-0.0693642	-0.280822	-0.495922	-0.5	-0.0153846	-0.272059	0.0888252	-0.374545	-0.0613139	-0.38
0.13347	0.0797342	-0.20854	0.0596745	-0.238267	-0.2699	0.0140449	-0.0375723	-0.191781	-0.502447	-0.522374	-0.0505495	-0.286765	0.0401146	-0.392727	-0.0525547	-0.373333
0.135524	0.0564784	-0.211188	0.0235081	-0.227437	-0.270736	-0.0941011	-0.0722543	-0.1621	-0.530179	-0.487354	-0.103297	-0.308824	0.0945559	-0.465455	-0.00583942	-0.366667
0.135524	0.0963455	-0.209533	0.0433996	-0.227437	-0.265719	-0.171348	-0.141618	-0.189498	-0.559543	-0.504864	-0.134066	-0.257353	0.0200573	-0.432727	-0.0291971	-0.36
0.11499	0.0531561	-0.213505	0.0235081	-0.220217	-0.279933	-0.133427	-0.066474	-0.212329	-0.531811	-0.512646	-0.134066	-0.161765	0.0429799	-0.44	-0.0189781	-0.506667
0.0841889	0.0265781	-0.221119	0.0289331	-0.259928	-0.264883	-0.0688202	-0.017341	-0.189498	-0.525285	-0.479572	-0.112088	-0.301471	0.0429799	-0.407273	-0.0467153	-0.526667
0.10883	0.00996678	-0.206223	0.0488246	-0.250903	-0.296656	-0.0744382	-0.0780347	-0.242009	-0.553018	-0.494163	-0.145055	-0.345588	0.103152	-0.432727	-0.0145985	-0.506667
0.123203	-0.0365449	-0.1953	0.0433996	-0.240072	-0.278261	-0.0744382	-0.0982659	-0.303653	-0.504078	-0.438716	-0.10989	-0.235294	0.0544413	-0.403636	-0.00729927	-0.446667
0.164271	-0.0531561	-0.223767	0.0235081	-0.241877	-0.300836	-0.0337079	-0.066474	-0.278539	-0.510604	-0.467899	-0.197802	-0.25	0.174785	-0.403636	0.00875912	-0.486667
0.156057	-0.109635	-0.19381	0.0433996	-0.261733	-0.264883	-0.0323034	-0.0693642	-0.344749	-0.569331	-0.477626	-0.156044	-0.345588	0.174785	-0.370909	0	-0.533333
0.0903491	-0.106312	-0.225422	0.0632911	-0.245487	-0.261538	-0.0617978	-0.0289017	-0.242009	-0.520392	-0.497082	-0.237363	-0.286765	0.200573	-0.4	-0.0291971	-0.486667
0.0780287	-0.109635	-0.234691	0.0560579	-0.263538	-0.279933	-0.0646067	-0.0982659	-0.349315	-0.535073	-0.488327	-0.230769	-0.301471	0.186246	-0.4	0.0160584	-0.486667
0.0985626	-0.0996678	-0.256372	0.0524412	-0.252708	-0.274916	-0.108146	-0.0924855	-0.267123	-0.517129	-0.516537	-0.171429	-0.227941	0.143266	-0.367273	0.00729927	-0.533333
0.0492813	-0.116279	-0.271764	0.0271248	-0.249097	-0.264883	-0.106742	-0.17052	-0.262557	-0.530179	-0.490272	-0.105495	-0.338235	0.146132	-0.370909	-0.0145985	-0.546667
0.0841889	-0.172757	-0.247435	0.039783	-0.256318	-0.235619	-0.0786517	-0.066474	-0.276256	-0.559543	-0.488327	-0.156044	-0.360294	0.183381	-0.378182	0.0321168	-0.506667
0.0718686	-0.0996678	-0.256372	0.0470163	-0.247292	-0.230602	-0.00842697	-0.0606936	-0.299087	-0.539967	-0.433852	-0.0659341	-0.308824	0.0802292	-0.407273	-0.0175182	-0.54
0.0616016	-0.0930233	-0.231711	0.034358	-0.267148	-0.254013	-0.00421348	-0.0953757	-0.328767	-0.50571	-0.464981	-0.0879121	-0.352941	0.123209	-0.429091	-0.0350365	-0.48
0.0800821	-0.0996678	-0.239325	0.0614828	-0.276173	-0.227258	-0.0842697	-0.0895954	-0.289954	-0.50571	-0.4893	-0.182418	-0.198529	0.12894	-0.407273	-0.020438	-0.526667
0.12115	-0.0332226	-0.236346	0.0596745	-0.290614	-0.238963	-0.122191	-0.127168	-0.305936	-0.528548	-0.467899	-0.226374	-0.338235	0.0458453	-0.429091	0.010219	-0.5
0.11499	0.00996678	-0.234525	0.0596745	-0.287004	-0.214716	-0.0519663	-0.118497	-0.287671	-0.536705	-0.439689	-0.254945	-0.294118	0.0286533	-0.381818	0.0262774	-0.46
0.117043	-0.0398671	-0.249917	0.0506329	-0.294224	-0.233946	-0.0505618	-0.138728	-0.27169	-0.50571	-0.466926	-0.197802	-0.360294	-0.0143266	-0.403636	0.00291971	-0.446667
0.135524	0.0299003	-0.267958	0.0506329	-0.290614	-0.238127	-0.0814607	-0.135838	-0.303653	-0.499184	-0.449416	-0.210989	-0.389706	0.0401146	-0.381818	0.0131387	-0.526667
0.106776	0.0332226	-0.269282	0.0705244	-0.294224	-0.219732	-0.0997191	-0.0867052	-0.285388	-0.476346	-0.497082	-0.217582	-0.330882	0.103152	-0.367273	0.00291971	-0.393333
0.110883	0.0398671	-0.257365	0.0524412	-0.287004	-0.219732	-0.0674157	-0.121387	-0.262557	-0.538336	-0.502918	-0.158242	-0.367647	0.0830946	-0.418182	0.0467153	-0.493333
0.0924025	0.0498339	-0.278054	0.0723327	-0.283394	-0.231438	-0.0870787	-0.144509	-0.289954	-0.515498	-0.465953	-0.125275	-0.308824	0.163324	-0.352727	0.0277372	-0.46
0.0985626	0.0465116	-0.311155	0.0705244	-0.288809	-0.212207	-0.0407303	-0.236994	-0.289954	-0.507341	-0.461089	-0.138462	-0.360294	0.146132	-0.414545	-0.0613139	-0.486667
-0.472279	0.0664452	-0.366104	0.0108499	-0.431408	-0.0943144	-0.139045	-0.135838	-0.173516	-0.517129	-0.429961	-0.16044	-0.279412	0.217765	-0.385455	-0.0875912	-0.6
-0.49076	0.0664452	-0.338464	-0.222423	-0.449458	-0.0809364	-0.0449438	-0.121387	-0.23516	-0.476346	-0.435798	-0.0637363	-0.301471	0.295129	-0.309091	-0.0291971	-0.54
-0.501027	-0.129568	-0.351705	-0.251356	-0.454874	-0.0809364	-0.0463483	-0.0982659	-0.19863	-0.460033	-0.475681	-0.0043956	-0.272059	0.283668	-0.309091	-0.0218978	-0.446667
-0.4846	-0.169435	-0.34376	-0.238698	-0.440433	-0.0508361	-0.0983146	0.0115607	-0.200913	-0.469821	-0.432879	-0.0769231	-0.272059	0.289398	-0.330909	0.0160584	-0.4
-0.505133	-0.159468	-0.329858	-0.231465	-0.456679	-0.0508361	-0.0449438	-0.00867052	-0.0479452	-0.469821	-0.423152	-0.00659341	-0.242647	0.312321	-0.334545	0.0335766	-0.466667
-0.505133	-0.106312	-0.333333	-0.240506	-0.411552	-0.00568562	-0.0842697	-0.0549133	-0.0273973	-0.398042	-0.450389	-0.0263736	-0.294118	0.332378	-0.298182	0.0525547	-0.446667
-0.4846	-0.0863787	-0.316948	-0.231465	-0.402527	0.0185619	-0.0154494	-0.0404624	-0.0365297	-0.373573	-0.409533	-0.0241758	-0.235294	0.352436	-0.196364	0.0817518	-0.38
-0.498973	-0.10299	-0.265641	-0.240506	-0.440433	0.0227425	-0.0870787	0.0346821	0.111872	-0.415987	-0.391051	-0.0571429	-0.191176	0.458453	-0.247273	0.110949	-0.28
-0.480493	-0.0465116	-0.324065	-0.269439	-0.388087	0.0478261	-0.011236	0.0780347	0.0890411	-0.355628	-0.378405	-0.0659341	-0.235294	0.679083	-0.127273	0.0379562	-0.286667
-0.486653	-0.0232558	-0.285005	-0.20434	-0.362816	0.0754181	-0.0603933	-0.0231214	0.203196	-0.362153	-0.410506	-0.0043956	-0.213235	0.756447	-0.247273	-0.0189781	-0.253333
-0.486653	-0.00332226	-0.324065	-0.218807	-0.33213	0.0444816	-0.0337079	0.0606936	0.166667	-0.337684	-0.365759	-0.021978	-0.25	0.739255	-0.24	-0.0233577	-0.32
-0.482546	-0.00664452	-0.318107	-0.21519	-0.323105	0.0829431	-0.0969101	-0.0722543	0.255708	-0.319739	-0.400778	0.00879121	-0.125	0.644699	-0.152727	0.0437956	-0.293333
-0.507187	0.0431894	-0.279874	-0.242315	-0.288809	0.121405	-0.102528	0.0433526	0.315068	-0.347471	-0.407588	-0.0131868	-0.154412	0.647564	-0.152727	0.113869	-0.266667
-0.480493	0.0431894	-0.276895	-0.264014	-0.252708	0.145652	-0.0351124	0.0549133	0.365297	-0.393148	-0.420233	0.0021978	-0.235294	0.696275	-0.0945455	0.127007	-0.18
-0.472279	0.0598007	-0.284177	-0.314647	-0.234657	0.150669	-0.0632022	0.0722543	0.410959	-0.298532	-0.390078	0.0549451	-0.0735294	0.618911	-0.0109091	0.169343	-0.213333
-0.472279	0.0498339	-0.290467	-0.361664	-0.231047	0.174916	-0.0463483	0.0895954	0.392694	-0.326264	-0.38035	0.00879121	-0.205882	0.69914	-0.127273	0.19854	-0.253333
-0.478439	0.089701	-0.287157	-0.372514	-0.193141	0.194147	-0.0421348	0.130058	0.442922	-0.314845	-0.321012	-0.0395604	-0.154412	0.653295	-0.0327273	0.131387	-0.26
-0.443532	0.0697674	-0.262827	-0.388788	-0.220217	0.183278	-0.0491573	0.124277	0.52968	-0.244698	-0.367704	0.0021978	-0.0220588	0.664756	-0.04	0.208759	-0.28
-0.464066	0.0166113	-0.272261	-0.379747	-0.176895	0.196656	-0.0547753	0.182081	0.616438	-0.243067	-0.355058	-0.00879121	-0.0441176	0.644699	-0.0909091	0.175182	-0.313333
-0.455852	0.0365449	-0.200927	-0.383363	-0.146209	0.231773	0.0379213	0.0520231	0.506849	-0.23491	-0.330739	0.105495	-0.183824	0.667622	-0.0472727	0.270073	-0.14
0.00821355	0.00664452	-0.211188	-0.300181	0.111913	0.249331	-0.0140449	0.0867052	0.584475	-0.270799	-0.336576	0.149451	-0.0955882	0.664756	-0.0109091	0.224818	-0.273333
0.0472279	0.0365449	-0.21003	0.0777577	0.117329	0.244314	0.0463483	0.083815	0.520548	-0.202284	-0.311284	0.145055	-0.183824	0.773639	0.0109091	0.157664	-0.273333
0.0595483	0.192691	-0.235684	0.0723327	0.138989	0.286957	-0.127809	0.115607	0.60274	-0.238173	-0.385214	0.173626	-0.125	0.833811	0.0763636	0.20146	-0.226667
0.0841889	0.265781	-0.225422	0.0687161	0.155235	0.246823	-0.0856742	0.118497	0.719178	-0.179445	-0.343385	0.0505495	-0.117647	0.848138	0.149091	0.226277	-0.326667
0.141684	0.242525	-0.232208	0.084991	0.16426	0.225084	-0.129213	0.147399	0.643836	-0.257749	-0.346303	0.0351648	-0.132353	0.959885	0.0509091	0.265693	-0.24
0.147844	0.282392	-0.238828	0.0723327	0.176895	0.223411	-0.147472	0.0115607	0.691781	-0.192496	-0.374514	0.0285714	-0.0514706	1.00287	0.0436364	0.20438	-0.246667
0.12115	0.259136	-0.164846	0.0614828	0.17148	0.219231	-0.0955056	0.138728	0.591324	-0.195759	-0.366732	0.0527473	-0.0808824	0.899713	0.00363636	0.156204	-0.3
0.149897	0.252492	-0.169149	0.0614828	0.185921	0.214214	-0.134831	0.0404624	0.561644	-0.21044	-0.418288	0.0637363	0.0147059	1.02006	0.0327273	0.175182	-0.3
0.10883	0.299003	-0.139358	0.0650995	0.142599	0.26689	-0.0941011	0.00289017	0.625571	-0.145188	-0.400778	0.0505495	-0.0147059	0.954155	-0.0218182	0.151825	-0.293333
0.117043	0.252492	-0.134558	0.0669078	0.137184	0.280268	-0.127809	0.0260116	0.6621	-0.185971	-0.410506	0.0373626	-0.0367647	0.891117	-0.0181818	0.154745	-0.2
0.125257	0.272425	-0.13522	0.0578662	0.120939	0.252676	-0.0856742	0.0722543	0.627854	-0.189233	-0.403697	0.0351648	-0.139706	0.905444	0.00727273	0.181022	-0.213333
0.147844	0.272425	-0.130751	0.0325497	0.138989	0.258528	-0.11236	0.0289017	0.621005	-0.1354	-0.36284	0.118681	-0.139706	0.936963	-0.04	0.172263	-0.16
0.13963	0.33887	-0.144158	0.0632911	0.166065	0.268562	-0.0351124	-0.00867052	0.557078	-0.125612	-0.354086	0.118681	-0.0735294	0.86533	-0.0654545	0.178102	-0.233333
0.131417	0.355482	-0.126117	0.0271248	0.144404	0.249331	-0.0842697	-0.017341	0.675799	-0.176183	-0.285019	0.167033	-0.0808824	0.965616	0.0872727	0.131387	-0.24
0.13347	0.352159	-0.118669	0.0271248	0.15343	0.220067	-0.0519663	0.017341	0.621005	-0.112561	-0.302529	0.0681319	-0.161765	0.830946	-0.08	0.113869	-0.28
0.112936	0.345515	-0.130586	0.00904159	0.126354	0.21087	0.00280899	0.0751445	0.682648	-0.151713	-0.375486	0.0637363	-0.213235	0.839542	-0.0509091	0.0481752	-0.313333
0.11499	0.335548	-0.131082	0.00180832	0.126354	0.205853	-0.0716292	0.0751445	0.641553	-0.0848287	-0.367704	0.0285714	-0.117647	0.765043	-0.149091	0.0890511	-0.206667
0.135524	0.312292	-0.134227	0	0.128159	0.179097	-0.0351124	0.0606936	0.465753	-0.102773	-0.308366	0.0043956	-0.0661765	0.833811	-0.101818	0.169343	-0.28
0.117043	0.325581	-0.136544	0.0126582	0.119134	0.178261	-0.0617978	0.0260116	0.509132	-0.128874	-0.280156	-0.0197802	-0.147059	0.830946	-0.112727	0.115328	-0.293333
0.147844	0.328904	-0.13042	0.0144665	0.144404	0.166555	-0.0730337	0.017341	0.531963	-0.133768	-0.300584	-0.0791209	-0.102941	0.939828	-0.149091	0.138686	-0.313333
0.104723	0.348837	-0.135386	-0.0325497	0.113718	0.143144	-0.0688202	0.017341	0.353881	-0.151713	-0.300584	-0.0615385	-0.227941	0.882522	-0.112727	0.124088	-0.366667
0.0985626	0.345515	-0.153261	-0.0180832	0.131769	0.144816	-0.0632022	0.017341	0.394977	-0.181077	-0.33463	0.0131868	-0.0808824	0.919771	-0.105455	0.129927	-0.306667
0.104723	0.325581	-0.140682	-0.0506329	0.117329	0.129766	-0.0702247	-0.0578035	0.468037	-0.12398	-0.336576	-0.0791209	-0.132353	0.936963	-0.101818	0.0963504	-0.2
0.0759754	0.378738	-0.144158	-0.0361664	0.111913	0.152341	-0.0505618	-0.0491329	0.447489	-0.146819	-0.296693	-0.0901099	-0.147059	0.82235	-0.141818	0.144526	-0.22
0.0944559	0.385382	-0.15144	-0.0379747	0.101083	0.130602	-0.0617978	0.0317919	0.442922	-0.127243	-0.271401	-0.0549451	-0.147059	0.905444	-0.170909	0.0919708	-0.153333
0.100616	0.378738	-0.161536	-0.0253165	0.0703971	0.151505	-0.0533708	-0.0202312	0.420091	-0.230016	-0.2607	-0.0241758	-0.213235	0.86533	-0.0618182	0.0832117	-0.22
0.0759754	0.33887	-0.142668	-0.0614828	0.120939	0.127258	-0.0603933	-0.0549133	0.33105	-0.233279	-0.259728	-0.00659341	-0.169118	0.859599	-0.138182	0.115328	-0.2
0.0882957	0.345515	-0.153757	-0.0578662	0.119134	0.11806	-0.126404	-0.0115607	0.497717	-0.231648	-0.238327	-0.043956	-0.176471	0.936963	-0.178182	0.0905109	-0.173333
0.117043	0.33887	-0.156736	-0.0325497	0.111913	0.104682	-0.0730337	0.00578035	0.461187	-0.202284	-0.287938	0.010989	-0.191176	0.77937	-0.181818	0.0817518	-0.193333
0.0759754	0.328904	-0.139027	-0.0886076	0.0830325	0.117224	-0.0744382	0.00289017	0.531963	-0.169657	-0.238327	0	-0.220588	0.707736	-0.130909	0.0846715	-0.273333
0.102669	0.322259	-0.12711	-0.112116	0.104693	0.128094	-0.0449438	0.0346821	0.406393	-0.207178	-0.255837	-0.021978	-0.183824	0.753582	-0.138182	0.0554745	-0.386667
0.0821355	0.312292	-0.142171	-0.0759494	0.0794224	0.133946	-0.0646067	-0.0375723	0.344749	-0.265905	-0.274319	0.0945055	-0.235294	0.776504	-0.189091	0.0656934	-0.393333
0.119097	0.27907	-0.156571	-0.117541	0.0956679	0.134783	-0.0969101	-0.0346821	0.378995	-0.22186	-0.283074	0.101099	-0.110294	0.707736	-0.207273	0.0510949	-0.38
0.073922	0.289037	-0.139358	-0.110307	0.0758123	0.132274	-0.0477528	-0.0462428	0.344749	-0.176183	-0.274319	0.0263736	-0.161765	0.69914	-0.185455	0.0656934	-0.386667
0.110883	0.299003	-0.119	-0.139241	0.0848375	0.124749	-0.0617978	-0.0346821	0.305936	-0.230016	-0.277237	0.0527473	-0.0955882	0.759312	-0.207273	0.0452555	-0.413333
0.129363	0.245847	-0.121814	-0.124774	0.0631769	0.112207	-0.0589888	-0.0404624	0.335616	-0.262643	-0.286965	0.134066	0.102941	0.782235	-0.178182	0.0992701	-0.366667
0.125257	0.239203	-0.170473	-0.0958409	0.0487365	0.0996656	-0.105337	-0.0520231	0.342466	-0.21044	-0.229572	0.0153846	-0.0514706	0.681948	-0.210909	0.00583942	-0.313333
0.141684	0.275748	-0.187355	-0.084991	0.034296	0.11388	-0.0772472	-0.0809249	0.30137	-0.25938	-0.246109	-0.0483516	0.102941	0.641834	-0.170909	0.00291971	-0.413333
0.137577	0.285714	-0.176763	-0.0415913	0.0270758	0.088796	-0.0702247	-0.0924855	0.324201	-0.252855	-0.25	0.0021978	0.0661765	0.739255	-0.185455	0.0540146	-0.42
0.123203	0.265781	-0.192982	-0.0669078	0.034296	0.0963211	-0.0280899	0.0260116	0.431507	-0.261011	-0.264591	0.0967033	-0.0441176	0.684814	-0.189091	0.059854	-0.36
0.12731	0.252492	-0.208044	-0.0669078	0.0487365	0.0795987	-0.11236	-0.124277	0.324201	-0.202284	-0.311284	0.0241758	0.0955882	0.627507	-0.16	0.116788	-0.313333
0.135524	0.23588	-0.166667	-0.0922242	0.0306859	0.110535	-0.0997191	-0.147399	0.289954	-0.215334	-0.314202	0.189011	0.0367647	0.644699	-0.2	0.080292	-0.346667
0.0780287	0.232558	-0.169811	-0.0994575	0.0252708	0.100502	-0.0575843	0.0202312	0.248858	-0.270799	-0.256809	0.134066	-0.00735294	0.627507	-0.156364	0.0175182	-0.34
0.117043	0.269103	-0.186362	-0.0831826	0.0379061	0.0729097	-0.0828652	0	0.173516	-0.239804	-0.269455	0.0945055	0.00735294	0.601719	-0.229091	0.0569343	-0.366667
0.0841889	0.212625	-0.166667	-0.0723327	0.0397112	0.0695652	-0.129213	0.0260116	0.216895	-0.200653	-0.32393	0.0197802	0.0661765	0.633238	-0.24	0.0744526	-0.393333
0.112936	0.229236	-0.181728	-0.0614828	0.0252708	0.0787625	-0.101124	0.00289017	0.239726	-0.285481	-0.285019	0.0021978	-0.0294118	0.610315	-0.189091	0.0978102	-0.34
0.0903491	0.209302	-0.163688	-0.074141	0.0306859	0.0344482	-0.130618	-0.0751445	0.251142	-0.314845	-0.32393	0.0175824	-0.0147059	0.636103	-0.192727	0.10219	-0.373333
0.0882957	0.189369	-0.19712	-0.084991	0.0180505	0.0662207	-0.0716292	-0.0115607	0.276256	-0.262643	-0.262646	0.116484	0	0.659026	-0.185455	0.0817518	-0.34
0.0985626	0.159468	-0.198279	-0.0922242	0.0216607	0.0478261	-0.113764	-0.0693642	0.283105	-0.24633	-0.322957	0.184615	0.0588235	0.544413	-0.261818	0.0671533	-0.326667
0.10883	0.162791	-0.186693	-0.0976492	0.0126354	0.0704013	-0.0744382	-0.0202312	0.22831	-0.306688	-0.370623	0.0945055	-0.0588235	0.578797	-0.225455	0.070073	-0.273333
0.106776	0.136213	-0.18901	-0.112116	0.00541516	0.0561873	-0.0814607	-0.0144509	0.269406	-0.257749	-0.42607	0.107692	0.0367647	0.550143	-0.181818	0.0890511	-0.393333
0.137577	0.122924	-0.192486	-0.121157	-0.0180505	0.0486622	-0.0758427	-0.0578035	0.244292	-0.300163	-0.429961	0.114286	-0.0661765	0.60745	-0.290909	0.160584	-0.373333
0.125257	0.149502	-0.190003	-0.0777577	-0.0415162	0.033612	-0.129213	-0.0115607	0.278539	-0.2969	-0.418288	0.0043956	0.0808824	0.616046	-0.221818	0.0948905	-0.333333
0.125257	0.119601	-0.201423	-0.110307	-0.0306859	0.019398	-0.119382	-0.083815	0.262557	-0.295269	-0.421206	-0.0461538	0.00735294	0.515759	-0.24	0.112409	-0.36
0.10883	0.129568	-0.215492	-0.101266	-0.0379061	0.0294314	-0.103933	0.0202312	0.242009	-0.241436	-0.477626	-0.0307692	-0.0808824	0.544413	-0.189091	0.0817518	-0.406667
0.119097	0.139535	-0.202085	-0.133816	-0.0234657	0.0670569	-0.00983146	-0.0635838	0.262557	-0.274062	-0.445525	0.149451	0.0661765	0.532951	-0.207273	0.134307	-0.366667
0.11499	0.156146	-0.20192	-0.113924	-0.0685921	0.0704013	-0.00561798	-0.0144509	0.251142	-0.269168	-0.462062	0.0747253	-0.0294118	0.653295	-0.28	0.10219	-0.366667
0.0841889	0.182724	-0.228567	-0.119349	-0.0631769	0.0871238	0	-0.00578035	0.27169	-0.305057	-0.498054	0.173626	-0.161765	0.535817	-0.258182	0.0978102	-0.413333
0.0595483	0.222591	-0.209037	-0.137432	-0.0397112	0.113043	-0.0224719	-0.0317919	0.269406	-0.313214	-0.473735	0.123077	-0.117647	0.553009	-0.261818	0.049635	-0.413333
0.0390144	0.162791	-0.218967	-0.132007	-0.034296	0.0954849	-0.0196629	-0.0722543	0.164384	-0.292007	-0.472763	0.0989011	-0.227941	0.587393	-0.221818	0.127007	-0.4
0.0472279	0.149502	-0.205892	-0.144665	-0.0288809	0.0770903	-0.0252809	-0.104046	0.257991	-0.358891	-0.464008	0.136264	-0.161765	0.595989	-0.243636	0.167883	-0.426667
0.036961	0.159468	-0.229063	-0.135624	-0.0703971	0.0779264	-0.0294944	-0.083815	0.152968	-0.319739	-0.519455	0.0901099	0.0294118	0.56447	-0.192727	0.138686	-0.42
0.0492813	0.162791	-0.217312	-0.121157	-0.0559567	0.082107	-0.0688202	-0.0491329	0.219178	-0.293638	-0.538911	0.125275	-0.0955882	0.627507	-0.247273	0.112409	-0.406667
0.0246407	0.142857	-0.235518	-0.115732	-0.0631769	0.0921405	-0.0435393	-0.0549133	0.223744	-0.280587	-0.535992	0.0131868	-0.102941	0.504298	-0.276364	0.115328	-0.48
0	0.129568	-0.205892	-0.115732	-0.0812274	0.0871238	-0.0421348	-0.115607	0.1621	-0.288744	-0.535019	-0.0659341	-0.125	0.598854	-0.261818	0.0875912	-0.393333
0.0164271	0.129568	-0.200265	-0.108499	-0.0685921	0.0670569	-0.0294944	-0.153179	0.205479	-0.352365	-0.519455	-0.043956	0	0.664756	-0.24	0.0189781	-0.413333
0.0349076	0.129568	-0.200265	-0.110307	-0.0613718	0.0762542	0.00140449	0.0202312	0.178082	-0.329527	-0.522374	-0.0153846	-0.0808824	0.550143	-0.236364	0.0481752	-0.333333
0.0554415	0.109635	-0.206058	-0.126582	-0.0703971	0.0938127	-0.0210674	-0.130058	0.244292	-0.327896	-0.5	-0.010989	-0.0588235	0.47851	-0.261818	0.0744526	-0.3
0.0616016	0.139535	-0.193148	-0.135624	-0.0758123	0.0745819	-0.0182584	-0.132948	0.148402	-0.318108	-0.483463	0.0615385	-0.132353	0.415473	-0.185455	0.0467153	-0.346667
0.0554415	0.112957	-0.18901	-0.113924	-0.0866426	0.0687291	0.00140449	-0.153179	0.180365	-0.33279	-0.496109	0.0791209	0	0.570201	-0.247273	0.0540146	-0.22
0.0965092	0.109635	-0.210526	-0.142857	-0.101083	0.0737458	0.0519663	-0.138728	0.0410959	-0.371941	-0.504864	0.125275	-0.147059	0.487106	-0.174545	0.0978102	-0.233333
0.0944559	0.106312	-0.214002	-0.119349	-0.0884477	0.0628763	0.0154494	-0.124277	0.0251142	-0.383361	-0.539883	0.0879121	-0.220588	0.426934	-0.225455	0.070073	-0.306667
0.0800821	0.0963455	-0.23767	-0.141049	-0.101083	0.0453177	-0.0477528	-0.118497	0.0319635	-0.353997	-0.486381	0.171429	-0.227941	0.518625	-0.272727	0.0978102	-0.32
0.119097	0.122924	-0.246607	-0.133816	-0.119134	0.0386288	-0.0210674	-0.0317919	0.0890411	-0.34584	-0.494163	0.0835165	-0.220588	0.553009	-0.243636	0.113869	-0.293333
0.158111	0.116279	-0.268123	-0.139241	-0.099278	0.0386288	-0.0252809	-0.104046	0.0730594	-0.37031	-0.560311	0.151648	-0.301471	0.449857	-0.312727	0.105109	-0.253333
0.119097	0.152824	-0.25571	-0.133816	-0.0938628	0.00936454	-0.0294944	-0.0924855	0.10274	-0.347471	-0.548638	0.127473	-0.213235	0.510029	-0.254545	0.10365	-0.28
0.12115	0.166113	-0.269778	-0.144665	-0.0902527	-0.0107023	-0.0688202	-0.112717	0.10274	-0.360522	-0.535019	0.0967033	-0.242647	0.553009	-0.28	0.10219	-0.26
0.119097	0.202658	-0.272426	-0.17179	-0.0722022	0.00351171	0.0252809	-0.0231214	0.00456621	-0.362153	-0.536965	0.178022	-0.205882	0.535817	-0.232727	0.0437956	-0.3
0.125257	0.169435	-0.281364	-0.162749	-0.0703971	0.0076923	-0.0477528	-0.141618	0	-0.40783	-0.543774	0.125275	-0.227941	0.489971	-0.250909	0.0642336	-0.28
0.0944559	0.159468	-0.286991	-0.184448	-0.0451264	-0.0132107	-0.0814607	-0.083815	-0.0525114	-0.371941	-0.540856	0.0593407	-0.205882	0.507163	-0.221818	0.0437956	-0.266667
0.0965092	0.189369	-0.291956	-0.245931	-0.0722022	-0.0132107	-0.0449438	-0.0606936	-0.0913242	-0.378467	-0.505837	0.0615385	-0.220588	0.530086	-0.258182	-0.0248175	-0.266667
0.0965092	0.136213	-0.277392	-0.245931	-0.0758123	-0.0123746	-0.0280899	-0.153179	-0.111872	-0.399674	-0.547665	0.0197802	-0.125	0.52149	-0.181818	0.020438	-0.246667
0.0533881	0.13289	-0.285005	-0.264014	-0.0740072	-0.0140468	-0.0575843	-0.0953757	-0.0319635	-0.375204	-0.512646	0.0637363	-0.176471	0.527221	-0.243636	0.0364963	-0.186667
0.073922	0.129568	-0.277888	-0.251356	-0.0830325	0.0294314	0.0252809	-0.0780347	-0.0821918	-0.371941	-0.503891	-0.0043956	-0.117647	0.532951	-0.24	0.0481752	-0.3
0.0595483	0.129568	-0.312479	-0.244123	-0.0956679	0.0687291	0.00561798	-0.115607	-0.134703	-0.414356	-0.520428	-0.0351648	-0.257353	0.507163	-0.214545	0.0510949	-0.326667
0.0287474	0.089701	-0.284674	-0.227848	-0.0758123	0.0453177	0.0533708	-0.0231214	-0.0319635	-0.399674	-0.504864	0.00879121	-0.227941	0.532951	-0.192727	0.0175182	-0.273333
0.0123203	0.0730897	-0.262827	-0.206148	-0.064982	-0.0048495	0.0491573	0.0144509	-0.130137	-0.388254	-0.533074	0.0131868	-0.154412	0.527221	-0.196364	0.0233577	-0.306667
0.0143737	0.0465116	-0.261006	-0.197107	-0.0776173	-0.00819397	0.0632022	-0.101156	-0.152968	-0.393148	-0.524319	0.0659341	-0.220588	0.581662	-0.236364	0.0364963	-0.333333
-0.00410678	0.0664452	-0.277888	-0.180832	-0.0740072	0.00267559	0.0210674	-0.0867052	-0.0821918	-0.389886	-0.5	-0.0175824	-0.264706	0.495702	-0.247273	-0.0262774	-0.346667
0.00616016	0.0863787	-0.292784	-0.162749	-0.0902527	-0.0332776	0.0238764	-0.0953757	-0.139269	-0.429038	-0.5107	-0.0131868	-0.25	0.630372	-0.269091	-0.0656934	-0.42
0.0246407	0.0963455	-0.299735	-0.139241	-0.0758123	-0.0349498	0.0140449	-0.0982659	-0.143836	-0.355628	-0.527237	0.0571429	-0.25	0.581662	-0.261818	-0.0642336	-0.406667
0.00410678	0.119601	-0.305859	-0.115732	-0.0884477	-0.0391304	-0.0660112	-0.0809249	-0.0593607	-0.362153	-0.51751	0.101099	-0.198529	0.716332	-0.269091	-0.0729927	-0.42
-0.0328542	0.106312	-0.275902	-0.0976492	-0.0956679	-0.0608696	-0.102528	-0.184971	-0.114155	-0.414356	-0.497082	0.12967	-0.286765	0.598854	-0.225455	-0.0467153	-0.373333
-0.026694	0.139535	-0.252565	-0.103074	-0.0794224	-0.0834448	-0.0955056	-0.0606936	-0.175799	-0.438825	-0.52821	0.0593407	-0.154412	0.550143	-0.247273	-0.0364963	-0.4
-0.0492813	0.162791	-0.299404	-0.0723327	-0.0956679	-0.0633779	-0.120787	-0.187861	-0.1621	-0.375204	-0.503891	0.043956	-0.176471	0.43553	-0.24	-0.0379562	-0.453333
-0.0123203	0.179402	-0.26531	-0.0831826	-0.0956679	-0.0767558	-0.0955056	-0.16185	-0.0707763	-0.414356	-0.503891	0.0901099	-0.279412	0.673352	-0.225455	-0.0467153	-0.313333
-0.026694	0.199336	-0.230222	-0.0614828	-0.108303	-0.0809364	-0.0800562	-0.150289	0	-0.435563	-0.525292	0.0483516	-0.272059	0.808023	-0.24	-0.00291971	-0.42
-0.0472279	0.142857	-0.22956	-0.0271248	-0.101083	-0.077592	-0.0323034	-0.150289	-0.0844749	-0.453507	-0.501945	0.0681319	-0.0808824	0.684814	-0.232727	-0.0218978	-0.413333
-0.0513347	0.119601	-0.217147	-0.0271248	-0.106498	-0.0734114	-0.0519663	-0.0751445	-0.0776256	-0.429038	-0.549611	0.0791209	-0.220588	0.636103	-0.221818	-0.0189781	-0.42
-0.0308008	0.129568	-0.248924	-0.0506329	-0.0974729	-0.0617057	-0.0898876	-0.0693642	-0.0776256	-0.391517	-0.499027	0.0549451	-0.147059	0.601719	-0.203636	-0.0321168	-0.393333
-0.0513347	0.13289	-0.221946	-0.0705244	-0.111913	-0.05	-0.0463483	-0.0982659	-0.0844749	-0.433931	-0.456226	0.0571429	-0.294118	0.547278	-0.269091	-0.00875912	-0.34
-0.036961	0.126246	-0.240152	-0.0614828	-0.151625	-0.0600335	-0.0955056	-0.0693642	0.0205479	-0.425775	-0.501945	0.0571429	-0.154412	0.424069	-0.236364	-0.00437956	-0.406667
-0.0287474	0.0830565	-0.237504	-0.074141	-0.144404	-0.0374582	-0.0280899	-0.130058	-0.0410959	-0.415987	-0.483463	0.140659	-0.235294	0.461318	-0.305455	0.0248175	-0.38
-0.0328542	0.126246	-0.245118	-0.0488246	-0.169675	-0.0374582	-0.106742	-0.0722543	-0.0228311	-0.460033	-0.47179	0.10989	-0.286765	0.429799	-0.374545	-0.0248175	-0.326667
-0.0205339	0.0963455	-0.266468	-0.0632911	-0.16426	-0.0299331	-0.0337079	-0.118497	0.0182648	-0.453507	-0.490272	0.103297	-0.242647	0.398281	-0.269091	-0.0364963	-0.36
-0.0308008	0.0830565	-0.248924	-0.0379747	-0.16426	-0.0274248	-0.0828652	0.00867052	-0.0388128	-0.450245	-0.421206	0.0351648	-0.117647	0.424069	-0.323636	-0.0744526	-0.4
-0.0574949	0.0797342	-0.278716	-0.034358	-0.138989	-0.0282609	-0.186798	-0.0115607	-0.0547945	-0.461664	-0.371595	0.032967	-0.352941	0.487106	-0.301818	-0.0525547	-0.4
-0.0574949	0.0863787	-0.231215	-0.0325497	-0.16065	-0.0474916	-0.15309	-0.0520231	-0.0365297	-0.460033	-0.367704	0.0483516	-0.257353	0.461318	-0.269091	-0.070073	-0.3
-0.063655	0.0631229	-0.22476	-0.0325497	-0.15343	-0.0366221	-0.179775	-0.0895954	0.00684932	-0.45677	-0.377432	0.127473	-0.264706	0.512894	-0.294545	0.0233577	-0.373333
-0.0924025	0.0797342	-0.210692	-0.0180832	-0.176895	-0.0307692	-0.205056	-0.0202312	-0.0410959	-0.445351	-0.309339	0.0351648	-0.330882	0.449857	-0.283636	-0.0277372	-0.313333
-0.0698152	0.109635	-0.217312	-0.0126582	-0.166065	-0.043311	-0.20927	-0.0606936	0.0251142	-0.461664	-0.354086	0.0373626	-0.294118	0.404011	-0.269091	-0.0452555	-0.386667
-0.0841889	0.0963455	-0.205727	-0.0325497	-0.144404	-0.064214	-0.213483	-0.104046	0.0296804	-0.425775	-0.381323	0.0483516	-0.294118	0.581662	-0.330909	-0.0423358	-0.353333
-0.0821355	0.13289	-0.205892	-0.0198915	-0.189531	-0.0650502	-0.198034	-0.00867052	0.00456621	-0.451876	-0.40856	0.0769231	-0.279412	0.618911	-0.356364	-0.0218978	-0.386667
-0.0924025	0.0564784	-0.222112	-0.0361664	-0.158845	-0.0625418	-0.183989	-0.0953757	0.0593607	-0.450245	-0.379377	0.0285714	-0.169118	0.558739	-0.330909	-0.00291971	-0.386667
-0.0800821	0.0365449	-0.225257	-0.0433996	-0.162455	-0.00652173	-0.185393	-0.0491329	0.00456621	-0.424144	-0.364786	0.00879121	-0.294118	0.621777	-0.243636	-0.0613139	-0.406667
-0.0800821	0.076412	-0.235518	-0.0488246	-0.166065	0.00434783	-0.196629	-0.0780347	-0.0022831	-0.455139	-0.402724	-0.0351648	-0.191176	0.532951	-0.294545	0.0262774	-0.326667
-0.0985626	-0.0465116	-0.199106	-0.0524412	-0.18231	-0.00568562	-0.266854	-0.0635838	-0.043379	-0.438825	-0.392996	0.0175824	-0.242647	0.495702	-0.283636	0.0364963	-0.413333
-0.125257	-0.0365449	-0.211023	-0.0560579	-0.169675	0.00100335	-0.226124	-0.00289017	0.0456621	-0.424144	-0.41537	0.0241758	-0.183824	0.512894	-0.272727	0.0277372	-0.366667
-0.10883	-0.0664452	-0.230387	-0.0669078	-0.189531	-0.00903011	-0.223315	0	0.043379	-0.458401	-0.403697	0.0021978	-0.227941	0.510029	-0.305455	0.0525547	-0.446667
-0.112936	-0.0631229	-0.217478	-0.0669078	-0.231047	-0.00150502	-0.26264	-0.0606936	0.0936073	-0.461664	-0.458171	0.0527473	-0.235294	0.432665	-0.338182	-0.0160584	-0.393333
-0.12731	-0.0830565	-0.1953	-0.0488246	-0.211191	0.00936454	-0.257022	0.0115607	0.0296804	-0.41925	-0.453307	0.00659341	-0.220588	0.530086	-0.330909	0.0116788	-0.44
-0.106776	-0.089701	-0.232704	-0.0994575	-0.207581	-0.00317726	-0.227528	-0.0317919	0.0388128	-0.399674	-0.453307	0.00659341	-0.183824	0.418338	-0.334545	-0.0291971	-0.406667
-0.149897	-0.076412	-0.222774	-0.0614828	-0.222022	-0.0257525	-0.216292	-0.0346821	0.0228311	-0.41925	-0.365759	0.0021978	-0.286765	0.352436	-0.363636	-0.0437956	-0.353333
-0.170431	-0.0963455	-0.234691	-0.0958409	-0.207581	-0.0441472	-0.212079	-0.0260116	0.0456621	-0.461664	-0.36284	0.0461538	-0.242647	0.338109	-0.36	-0.0510949	-0.38
-0.154004	-0.0930233	-0.241807	-0.0940325	-0.209386	-0.029097	-0.140449	0.00867052	-0.00684932	-0.437194	-0.332685	-0.0175824	-0.294118	0.389685	-0.316364	0.0218978	-0.46
-0.162218	-0.0996678	-0.209864	-0.074141	-0.191336	-0.0132107	-0.191011	-0.0520231	0.00913242	-0.435563	-0.355058	0.00879121	-0.227941	0.369628	-0.298182	-0.0817518	-0.393333
-0.176591	-0.0398671	-0.20374	-0.0922242	-0.191336	-0.0265886	-0.178371	-0.0780347	0.0707763	-0.399674	-0.384241	0.0131868	-0.286765	0.404011	-0.265455	-0.0467153	-0.506667
-0.154004	-0.0299003	-0.198444	-0.110307	-0.207581	-0.0408027	-0.182584	-0.0751445	0.0753425	-0.435563	-0.382296	0.0131868	-0.257353	0.444126	-0.218182	-0.0875912	-0.466667
-0.205339	-0.10299	-0.211023	-0.079566	-0.236462	-0.0307692	-0.147472	-0.0202312	0.0890411	-0.455139	-0.457198	-0.0021978	-0.272059	0.366762	-0.276364	-0.0379562	-0.486667
-0.211499	-0.139535	-0.188348	-0.0831826	-0.234657	-0.029097	-0.158708	-0.0809249	0.0479452	-0.435563	-0.449416	0.0241758	-0.176471	0.395415	-0.265455	-0.00437956	-0.4
-0.217659	-0.0465116	-0.183217	-0.0994575	-0.274368	-0.0265886	-0.171348	-0.0751445	0.0913242	-0.422512	-0.383268	0.0483516	-0.286765	0.297994	-0.316364	-0.0116788	-0.406667
-0.225873	0.00332226	-0.222112	-0.0940325	-0.292419	-0.0257525	-0.235955	-0.0260116	0.0273973	-0.460033	-0.378405	0.021978	-0.308824	0.292264	-0.316364	0.0350365	-0.393333
-0.250513	0.0199336	-0.207547	-0.103074	-0.31769	0.00267559	-0.199438	-0.0346821	0.0707763	-0.406199	-0.393969	-0.0307692	-0.323529	0.289398	-0.283636	0.0481752	-0.326667
-0.264887	0.013289	-0.199437	-0.0994575	-0.351986	-0.0140468	-0.157303	0	0.141553	-0.442088	-0.400778	0.0945055	-0.338235	0.189112	-0.261818	-0.0467153	-0.366667
-0.24846	-0.0431894	-0.195465	-0.0904159	-0.368231	-0.0508361	-0.230337	-0.00578035	0.109589	-0.463295	-0.450389	0.0197802	-0.279412	0.234957	-0.309091	0.00875912	-0.38
-0.223819	-0.109635	-0.191658	-0.113924	-0.361011	-0.0491639	-0.266854	0.00867052	0.0753425	-0.399674	-0.406615	0.0285714	-0.25	0.232092	-0.338182	-0.020438	-0.333333
-0.217659	-0.146179	-0.171797	-0.0976492	-0.348375	-0.0541806	-0.220506	0.0317919	0.159817	-0.437194	-0.419261	0.0241758	-0.25	0.292264	-0.345455	-0.0291971	-0.346667
-0.172485	-0.186047	-0.22145	-0.103074	-0.32491	-0.0558528	-0.186798	-0.0375723	0.0570776	-0.389886	-0.432879	0.0703297	-0.330882	0.389685	-0.301818	-0.0627737	-0.353333
-0.168378	-0.162791	-0.255213	-0.113924	-0.3213	-0.0583612	-0.214888	0.0462428	0.0639269	-0.473083	-0.450389	-0.0021978	-0.316176	0.424069	-0.363636	0.0131387	-0.253333
-0.158111	-0.126246	-0.249917	-0.0994575	-0.292419	-0.0809364	-0.191011	0.017341	0.0136986	-0.453507	-0.466926	0.0175824	-0.191176	0.395415	-0.356364	-0.0817518	-0.366667
-0.184805	-0.126246	-0.289143	-0.110307	-0.308664	-0.0591973	-0.223315	0	0.0936073	-0.415987	-0.497082	0.0549451	-0.294118	0.47851	-0.305455	-0.0233577	-0.38
-0.164271	-0.142857	-0.281033	-0.104882	-0.305054	-0.064214	-0.199438	0.112717	0.0639269	-0.4323	-0.520428	0.0637363	-0.272059	0.573066	-0.290909	-0.0335766	-0.36
-0.172485	-0.142857	-0.286826	-0.121157	-0.323105	-0.0449833	-0.219101	-0.0606936	-0.0205479	-0.399674	-0.476654	0.0945055	-0.235294	0.501433	-0.265455	-0.0467153	-0.293333
-0.184805	-0.119601	-0.273916	-0.113924	-0.319495	-0.0792642	-0.26264	0.0202312	0.0525114	-0.391517	-0.445525	0.0923077	-0.316176	0.43553	-0.236364	-0.00291971	-0.313333
-0.186858	-0.0963455	-0.268289	-0.122966	-0.319495	-0.0382943	-0.220506	-0.0751445	-0.0319635	-0.471452	-0.462062	0.153846	-0.198529	0.452722	-0.341818	0.0364963	-0.246667
-0.195072	-0.0996678	-0.28517	-0.122966	-0.34296	-0.0466555	-0.195225	0.0346821	0.0228311	-0.450245	-0.464981	0.12967	-0.191176	0.47851	-0.330909	0.00145985	-0.28
-0.176591	-0.089701	-0.274247	-0.132007	-0.330325	-0.0516722	-0.223315	0.0520231	-0.0410959	-0.438825	-0.4893	0.151648	-0.301471	0.269341	-0.338182	-0.00291971	-0.44
-0.186858	-0.0930233	-0.266137	-0.155515	-0.368231	-0.0633779	-0.203652	0.0115607	-0.0410959	-0.455139	-0.498054	0.12967	-0.198529	0.237822	-0.356364	0.0481752	-0.36
-0.178645	-0.013289	-0.297749	-0.139241	-0.34296	-0.0391304	-0.272472	0.0491329	-0.0273973	-0.476346	-0.485409	0.0967033	-0.213235	0.243553	-0.327273	-0.0306569	-0.353333
-0.184805	-0.00664452	-0.290301	-0.148282	-0.359206	-0.0198997	-0.234551	0.0317919	-0.0022831	-0.471452	-0.502918	0.184615	-0.235294	0.289398	-0.276364	-0.0510949	-0.32
-0.182752	0.00664452	-0.298577	-0.122966	-0.364621	-0.0190636	-0.22191	-0.0317919	-0.0547945	-0.442088	-0.491245	0.272527	-0.183824	0.378224	-0.309091	-0.0262774	-0.36
-0.186858	-0.013289	-0.273088	-0.164557	-0.373646	-0.0316054	-0.238764	-0.066474	-0.13242	-0.492659	-0.462062	0.342857	-0.176471	0.406877	-0.338182	-0.0656934	-0.333333
-0.221766	0.0232558	-0.296094	-0.177215	-0.389892	-0.0357859	-0.228933	-0.124277	-0.0251142	-0.443719	-0.493191	0.301099	-0.227941	0.458453	-0.305455	-0.0364963	-0.326667
-0.213552	0.0531561	-0.280702	-0.177215	-0.384477	-0.022408	-0.200843	-0.0751445	-0.0228311	-0.492659	-0.4893	0.213187	-0.227941	0.449857	-0.294545	-0.0613139	-0.28
-0.203285	0.0697674	-0.271268	-0.157324	-0.391697	-0.0316054	-0.231742	-0.0867052	-0.0776256	-0.464927	-0.507782	0.29011	-0.205882	0.426934	-0.316364	-0.119708	-0.3
-0.221766	0.0598007	-0.250579	-0.155515	-0.384477	-0.0391304	-0.169944	-0.00289017	-0.0890411	-0.491028	-0.469844	0.248352	-0.220588	0.386819	-0.287273	-0.0642336	-0.42
-0.234086	0.112957	-0.24429	-0.144665	-0.402527	-0.0491639	-0.179775	0.00578035	-0.0707763	-0.482871	-0.452335	0.261538	-0.279412	0.252149	-0.294545	-0.0554745	-0.44
-0.234086	0.0863787	-0.24909	-0.146474	-0.415162	-0.0667224	-0.16573	-0.0260116	-0.0639269	-0.474715	-0.434825	0.316484	-0.279412	0.249284	-0.316364	-0.0394161	-0.48
-0.229979	0.139535	-0.223932	-0.146474	-0.435018	-0.0583612	-0.216292	-0.0433526	-0.06621	-0.461664	-0.429961	0.265934	-0.345588	0.183381	-0.298182	-0.10365	-0.48
-0.232033	0.109635	-0.242469	-0.142857	-0.465704	-0.0826087	-0.0351124	0.017341	-0.0753425	-0.487765	-0.429961	0.23956	-0.338235	0.297994	-0.338182	-0.0686131	-0.386667
-0.227926	0.129568	-0.231215	-0.139241	-0.463899	-0.0784281	0.00842697	-0.0953757	-0.0958904	-0.476346	-0.422179	0.349451	-0.110294	0.146132	-0.269091	-0.0686131	-0.42
-0.219713	0.0996678	-0.238994	-0.162749	-0.444043	-0.0625418	-0.0519663	-0.115607	-0.0753425	-0.504078	-0.434825	0.184615	-0.25	0.163324	-0.334545	-0.049635	-0.406667
-0.223819	0.0697674	-0.251572	-0.151899	-0.465704	-0.0575251	0.00842697	-0.0433526	-0.125571	-0.535073	-0.4893	0.186813	-0.257353	0.197708	-0.290909	-0.121168	-0.486667
-0.238193	0.0365449	-0.227243	-0.155515	-0.469314	-0.0583612	0.0674157	-0.0751445	-0.0616438	-0.474715	-0.48249	0.0703297	-0.220588	0.30086	-0.294545	-0.113869	-0.46
-0.227926	0.0166113	-0.22625	-0.153707	-0.463899	-0.0600335	0.0519663	-0.127168	-0.109589	-0.495922	-0.463035	0.169231	-0.323529	0.283668	-0.28	-0.125547	-0.393333
-0.234086	0.0199336	-0.223601	-0.146474	-0.476534	-0.0324415	0.00983146	-0.0462428	-0.0913242	-0.48124	-0.48249	0.142857	-0.176471	0.234957	-0.301818	-0.0642336	-0.36
-0.215606	-0.00664452	-0.225422	-0.177215	-0.490975	-0.0491639	0.0617978	-0.127168	-0.123288	-0.507341	-0.499027	0.158242	-0.169118	0.163324	-0.338182	-0.0890511	-0.453333
-0.23614	0.0166113	-0.231877	-0.168174	-0.480144	-0.0374582	0.0688202	-0.130058	-0.0684932	-0.495922	-0.472763	0.235165	-0.294118	0.13467	-0.316364	-0.0394161	-0.34
-0.256674	-0.0498339	-0.236346	-0.189873	-0.476534	-0.0575251	-0.00702247	-0.115607	-0.0525114	-0.479608	-0.504864	0.237363	-0.272059	0.13467	-0.363636	-0.0759124	-0.5
-0.232033	-0.076412	-0.260675	-0.177215	-0.469314	-0.0491639	-0.0294944	-0.0982659	-0.0981735	-0.507341	-0.5	0.268132	-0.235294	0.17765	-0.327273	-0.0919708	-0.44
-0.277207	-0.089701	-0.219133	-0.180832	-0.472924	-0.0424749	-0.00702247	-0.132948	-0.114155	-0.50571	-0.478599	0.195604	-0.191176	0.163324	-0.287273	-0.124088	-0.44
-0.252567	-0.129568	-0.246607	-0.17179	-0.48917	-0.0525084	0.0126404	-0.130058	-0.109589	-0.49429	-0.465953	0.246154	-0.308824	0.194842	-0.305455	-0.151825	-0.406667
-0.252567	-0.126246	-0.250083	-0.179024	-0.5	-0.0884615	-0.0730337	-0.0895954	-0.0684932	-0.460033	-0.478599	0.243956	-0.294118	0.163324	-0.4	-0.135766	-0.44
-0.268994	-0.139535	-0.259517	-0.186257	-0.5	-0.0842809	-0.0772472	-0.141618	-0.141553	-0.502447	-0.48249	0.263736	-0.213235	0.186246	-0.4	-0.0525547	-0.393333
-0.25462	-0.122924	-0.244124	-0.17179	-0.490975	-0.0416388	-0.0393258	-0.127168	-0.0844749	-0.510604	-0.476654	0.279121	-0.198529	0.137536	-0.363636	-0.0963504	-0.446667
-0.26694	-0.13289	-0.244952	-0.18264	-0.494585	-0.0408027	-0.0730337	-0.193642	-0.134703	-0.513866	-0.43677	0.145055	-0.308824	0.183381	-0.370909	-0.0467153	-0.406667
-0.281314	-0.139535	-0.241311	-0.122966	-0.512635	-0.0625418	-0.105337	-0.112717	-0.136986	-0.510604	-0.47179	0.228571	-0.161765	0.206304	-0.356364	-0.0613139	-0.34
-0.297741	-0.13289	-0.232704	-0.126582	-0.50722	-0.0700669	-0.0561798	-0.0606936	-0.086758	-0.522023	-0.435798	0.169231	-0.0661765	0.154728	-0.316364	-0.059854	-0.426667
-0.268994	-0.142857	-0.222608	-0.101266	-0.501805	-0.043311	-0.00702247	-0.138728	-0.121005	-0.510604	-0.472763	0.18022	-0.25	0.217765	-0.352727	-0.049635	-0.386667
-0.283368	-0.0830565	-0.267296	-0.113924	-0.5	-0.0382943	-0.0617978	-0.124277	-0.0776256	-0.549755	-0.405642	0.145055	-0.272059	0.17765	-0.327273	-0.0613139	-0.326667
-0.244353	-0.10299	-0.271433	-0.141049	-0.48917	-0.0441472	-0.0393258	-0.147399	-0.10274	-0.533442	-0.440661	0.105495	-0.132353	0.191977	-0.378182	-0.0890511	-0.353333
-0.268994	-0.0830565	-0.257862	-0.133816	-0.49278	-0.0466555	-0.0660112	-0.130058	-0.152968	-0.49429	-0.459144	0.103297	-0.272059	0.194842	-0.407273	-0.0861314	-0.3
-0.277207	-0.0930233	-0.259682	-0.148282	-0.48556	-0.0357859	-0.0196629	-0.115607	-0.114155	-0.535073	-0.449416	0.18022	-0.25	0.223496	-0.345455	-0.0817518	-0.253333
-0.26694	-0.129568	-0.274412	-0.137432	-0.49639	-0.0366221	-0.0421348	-0.109827	-0.196347	-0.508972	-0.419261	0.0857143	-0.205882	0.332378	-0.374545	-0.0642336	-0.313333
-0.25462	-0.0830565	-0.284012	-0.151899	-0.51444	-0.0692308	-0.0126404	-0.109827	-0.123288	-0.522023	-0.464981	0.0989011	-0.25	0.34384	-0.338182	-0.0729927	-0.366667
-0.277207	-0.0830565	-0.257696	-0.179024	-0.50722	-0.0324415	0.0266854	-0.132948	-0.121005	-0.557912	-0.535019	0.178022	-0.257353	0.289398	-0.349091	-0.0656934	-0.373333

## Sheet: Figure 5C
wild-type, AVG calcium imaging			GCaMP fluorescence intensity normalized with the prestimulus intensity estimated as the median in the 100 frames before the first stimulation (F(t)-Fb)/Fb, not corrected by the baseline drift
male anterior touch
0.300619	0.0611247	0.100569	0.0817757	0.086164	0.0539281
0.258179	0.0806846	0.109108	0.0514019	0.0593759	0.0505992
0.167109	0.0660147	0.145161	0.0607477	0.0577189	0.106525
0.229885	0.0635697	0.181214	0.0443925	0.0577189	0.125166
0.155614	0.0709046	0.190702	0.0700935	0.0753935	0.112517
0.212202	0.0880196	0.144213	0.0327103	0.0535764	0.110519
0.190097	0.0488998	0.173624	0.046729	0.0499862	0.0938748
0.23519	0.0464548	0.191651	0.0397196	0.0637945	0.112517
0.0503979	0.0611247	0.158444	0.0607477	0.0469484	0.10719
0.239611	0.0855746	0.177419	0.046729	0.024855	0.0332889
0.237843	0.0342298	0.181214	0.0817757	0.0190555	-0.0139814
0.260831	0.0391198	0.148956	0.0864486	0.0367302	0.0173103
0.292661	0.0513447	0.167932	0.0864486	0.013256	0.0679095
0.234306	0.0488998	0.13852	0.0724299	0.0254073	0.11518
0.282935	0.0317848	0.120493	0.10514	0.0091135	0.139814
0.259063	0.0195599	0.202087	0.14486	-0.00359017	0.185752
0.246684	0.0366748	0.16129	0.123832	0.00359017	0.209055
0.28382	0.0293399	0.144213	0.135514	0.0207125	0.211052
0.23519	0.0342298	0.0654649	0.0934579	-0.0146368	0.165113
0.271441	0.0317848	0.107211	0.11215	-0.0240265	0.173103
0.321839	0.00977995	0.149905	0.0841122	0.00303783	0.151798
0.261715	0.0195599	0.13093	0.126168	-0.011599	0.187084
0.269673	0.0171149	0.126186	0.0747664	-0.0107705	0.174434
0.264368	0.00733496	0.0882353	0.107477	0.0444629	0.0852197
0.272325	-0.00244499	0.0777989	0.0864486	-0.0403204	0.137816
0.239611	-0.00733496	0.0891841	0.107477	-0.00938967	0.147137
0.244032	0.0244499	0.0626186	0.121495	-0.0008285	0.155792
0.196286	0.0244499	0.0844402	0.168224	0.00220933	0.13249
0.252874	0.00733496	0.0796964	0.198598	-0.0113228	0.159121
0.168877	-0.0244499	0.0635674	0.189252	0.00524717	0.123169
0.147657	-0.00733496	0.00189753	0.170561	-0.00524717	0.139148
0.0760389	0.00488998	0	0.172897	-0.013256	0.120506
0.0795756	0	-0.0464896	0.149533	0.01657	0.129161
0.152078	0.00733496	-0.118596	0.151869	0.000552334	0.100533
0.176835	0.0391198	-0.169829	0.135514	-0.0121513	0.0592543
0.124668	0.00244499	-0.199241	0.126168	-0.029826	0.0998668
0.178603	0.00488998	-0.234345	0.088785	-0.0201602	0.0878828
0.234306	0.0122249	-0.273245	0.102804	-0.0533002	0.153795
0.104332	-0.0122249	-0.270398	0.109813	-0.0262358	0.16245
0.0954907	-0.0171149	-0.297913	0.088785	-0.0146368	0.115846
0.0671972	-0.0391198	-0.278937	0.100467	-0.0234742	0.0965379
0.0760389	-0.0122249	-0.283681	0.0981308	-0.013256	0.0592543
0.00442087	-0.00977995	-0.29981	0.0630841	-0.0350732	0.0858855
0.000884173	-0.0244499	-0.305503	0.0654206	-0.0378349	0.0193076
-0.0300619	-0.0146699	-0.273245	0.046729	-0.0193317	0.109188
0.00176835	-0.0146699	-0.298861	0.0514019	-0.0240265	0.0366178
0.0123784	-0.0366748	-0.26186	0.021028	-0.0455675	0.057257
0.0176835	-0.00977995	-0.270398	0.0257009	-0.021541	0.051265
0	-0.0244499	-0.280835	0.0140187	-0.0157415	-0.0286285
0.00265252	-0.0440098	-0.281784	0	-0.024855	-0.075233
0	-0.0195599	-0.237192	-0.00934579	-0.023198	-0.0579228
-0.00618921	-0.0709046	-0.237192	-0.0046729	-0.0218172	-0.0326232
0.0194518	-0.0709046	-0.233397	-0.0724299	-0.0254073	-0.0193076
-0.0733864	-0.0586797	-0.203036	-0.0700935	-0.0243027	-0.0173103
-0.0742706	-0.0709046	-0.166983	-0.088785	-0.00359017	0
-0.104332	-0.0488998	-0.117647	-0.100467	-0.0276167	-0.0146471
-0.0309461	-0.0660147	-0.148008	-0.0934579	-0.051367	0.00798935
-0.100796	-0.0537897	-0.156546	-0.10514	-0.0273405	0.0539281
-0.0760389	-0.0513447	-0.166983	-0.10514	-0.0102182	0.0252996
-0.0963749	-0.0464548	-0.186907	-0.133178	-0.0270643	-0.0246338
-0.086649	-0.0122249	-0.1537	-0.121495	-0.0477769	-0.0372836
-0.0778072	-0.00977995	-0.110057	-0.107477	-0.026512	-0.0758988
-0.0848806	-0.00733496	-0.0683112	-0.13785	-0.00690417	-0.143142
-0.114058	0.0171149	-0.0787476	-0.119159	0.00718034	-0.181758
-0.198939	-0.00977995	-0.100569	-0.142523	-0.0135322	-0.143808
-0.167993	-0.0244499	-0.0768501	-0.114486	-0.00276167	-0.125166
-0.145889	-0.0562347	-0.0550285	-0.116822	0.0419774	-0.155126
-0.0963749	0.0268949	0	-0.11215	-0.00718034	-0.138482
-0.130858	0	0.0189753	-0.088785	-0.023198	-0.146471
-0.19275	0.0122249	0	-0.0747664	-0.0151892	-0.178429
-0.20336	-0.0122249	-0.0332068	-0.0934579	-0.021541	-0.168442
-0.158267	-0.00488998	0.00948767	-0.11215	-0.0121513	-0.181758
-0.130858	-0.0293399	0.0303605	-0.11215	0.000552334	-0.187084
-0.137047	0.00733496	0.0199241	-0.151869	0.0472245	-0.201065
-0.166225	-0.00488998	-0.056926	-0.0794393	0.01657	-0.181758
-0.0742706	-0.0342298	-0.0777989	-0.107477	0.00966584	-0.17976
-0.102564	0.00488998	-0.0683112	-0.121495	0.0273405	-0.161119
-0.123784	0	-0.106262	-0.140187	0.0599282	-0.181758
-0.119363	-0.0146699	-0.0388994	-0.10514	-0.00690417	-0.196405
-0.151194	-0.00977995	-0.0360531	-0.114486	0.0544049	-0.198402
-0.177719	-0.0122249	-0.0256167	-0.123832	0.0121513	-0.215712
-0.228117	-0.0440098	-0.028463	-0.10514	0.0267882	-0.197736
-0.247569	-0.0317848	0.0398482	-0.121495	0.0160177	-0.199068
-0.252874	-0.0244499	0.0132827	-0.116822	0.00276167	-0.198402
-0.222812	-0.0268949	0.0379507	-0.119159	0.0278928	-0.209055
-0.243148	-0.0268949	0.0227704	-0.0911215	0.0541287	-0.180426
-0.241379	-0.0586797	0.0645161	-0.0841122	0.0466722	-0.229694
-0.253758	-0.0122249	-0.0436433	-0.0981308	0.0392157	-0.197736
-0.262599	-0.0366748	-0.0303605	-0.067757	0.0243027	-0.211052
-0.248453	-0.0146699	-0.0768501	-0.0514019	0	-0.208389
-0.232538	0.00488998	-0.0113852	-0.0280374	0.00386634	-0.210386
-0.221043	0.00733496	0.0436433	-0.046729	0.018227	-0.235686
-0.161804	0.0342298	0.141366	-0.0700935	-0.0102182	-0.195739
-0.167993	0.0464548	0.145161	-0.0607477	0.013256	-0.20506
-0.119363	0.0122249	0.140417	-0.0280374	0.046396	-0.20506
-0.106985	0.00488998	0.12334	-0.0280374	0.0168462	-0.227031
-0.167993	0.0146699	0.0939279	0	0.0091135	-0.21771
-0.175066	0.0562347	0.118596	-0.0186916	0.0160177	-0.201731
-0.18214	0.0268949	0.0910816	0.0046729	0.0477769	-0.173103
-0.128205	0.0195599	0.105313	-0.0140187	0.0469484	-0.156458
-0.110522	0	0.166034	-0.0046729	0.0491577	-0.108522
-0.102564	0.139364	0.101518	0.0140187	0.0378349	-0.10253
-0.118479	0.330073	-0.429791	0.0140187	0.0256835	-0.0918775
-0.129089	0.315403	-0.523719	0.00233645	0.0886495	-0.246338
-0.164456	0.256724	-0.541746	-0.0303738	0.0839547	-0.314913
-0.1229	0.264059	-0.500949	-0.0911215	0.0372825	-0.280959
-0.174182	0.205379	-0.487666	-0.0514019	0.0839547	-0.241678
-0.152078	0.173594	-0.47723	-0.0654206	0.0684894	-0.274301
-0.190981	0.141809	-0.478178	-0.0747664	0.0102182	-0.250999
-0.147657	0.107579	-0.498102	-0.133178	0.0974869	-0.134487
0.0468612	0.100244	-0.476281	-0.128505	0.114057	-0.189081
0.0247569	0.0537897	-0.458254	-0.114486	0.109086	-0.202397
0.0397878	0.117359	-0.469639	-0.158879	0.101353	-0.229694
0.0397878	0.0586797	-0.520873	-0.126168	0.109914	-0.161119
0.231653	0.0880196	-0.471537	-0.102804	0.106048	-0.103196
0.199823	0.0366748	-0.470588	-0.14486	0.0930682	-0.0379494
0.103448	0.0415648	-0.548387	-0.119159	0.116542	-0.0332889
0.156499	0.0464548	-0.496205	-0.156542	0.11958	-0.0719041
0.153846	0.0317848	-0.545541	-0.17757	0.105772	-0.0439414
0.20336	0.0855746	-0.531309	-0.193925	0.116542	0.0146471
0.125553	0.0709046	-0.520873	-0.184579	0.081193	-0.0499334
0.14412	0	-0.421252	-0.21028	0.0676609	-0.104527
0.137931	-0.102689	-0.236243	-0.224299	0.0858879	-0.107856
0.00442087	-0.0880196	-0.250474	-0.240654	0.0256835	0.0412783
-0.0194518	-0.0953545	-0.264706	-0.285047	0.0372825	0.0712383
-0.040672	-0.0977995	-0.204934	-0.292056	-0.00552334	0.0146471
-0.129089	-0.100244	-0.182163	-0.294393	-0.013256	0.0605859
-0.126437	-0.0977995	-0.259962	-0.296729	-0.00386634	0.0705726
-0.0831123	-0.0757946	-0.258065	-0.308411	0.0187793	0.0432756
-0.115827	-0.102689	-0.23814	-0.308411	0.0209887	0.0732357
-0.0574713	-0.0904645	-0.252372	-0.313084	-0.0303783	0.0725699
-0.091954	-0.0733496	-0.265655	-0.275701	0.0118752	0.00399467
-0.0698497	-0.0757946	-0.217268	-0.28271	0.013256	0.0499334
-0.135279	-0.0488998	-0.243833	-0.303738	0.0441867	0.0332889
-0.127321	-0.0660147	-0.195446	-0.254673	-0.0312068	0.0905459
-0.114943	-0.0195599	-0.142315	-0.257009	-0.0237503	0.0286285
-0.0990274	-0.0586797	-0.0958254	-0.266355	-0.00966584	0.0818908
-0.10168	-0.0440098	-0.11575	-0.261682	0.0303783	0.0246338
-0.236074	0	-0.139469	-0.257009	-0.0243027	0.0252996
-0.172414	-0.0415648	-0.135674	-0.278037	-0.019884	0.0359521
-0.231653	-0.0366748	-0.116698	-0.268692	0.001657	0.0845539
-0.267905	-0.0488998	-0.20778	-0.273364	-0.069594	0.0346205
-0.195402	-0.00733496	-0.212524	-0.271028	-0.0209887	0.069241
-0.21397	-0.0366748	-0.263757	-0.268692	-0.00441867	0.0732357
-0.2458	-0.0268949	-0.150854	-0.273364	-0.018227	0.0472703
-0.217507	-0.0293399	-0.144213	-0.28972	0.0041425	0.0133156
-0.140584	-0.0415648	-0.109108	-0.273364	0.0146368	0.023968
-0.178603	-0.0268949	-0.0872865	-0.264019	0.0607567	-0.00532623
-0.158267	-0.0146699	-0.128083	-0.261682	0.0505385	0.0792277
-0.117595	-0.0244499	-0.0882353	-0.278037	0.0958299	0.087217
-0.117595	-0.00488998	-0.128083	-0.306075	0.0502624	0.10719
-0.155614	0.0244499	-0.0768501	-0.268692	0.109086	0.145806
-0.139699	0.0440098	-0.0588235	-0.292056	0.116542	0.145806
-0.131742	0.0415648	-0.0493359	-0.287383	0.121237	0.131158
-0.120248	0.0440098	-0.0910816	-0.301402	0.1657	0.114514
-0.149425	0.0415648	-0.0626186	-0.268692	0.166252	0.13715
-0.19275	0.0513447	-0.0104364	-0.275701	0.113505	0.128495
-0.190981	0.0488998	-0.0303605	-0.242991	0.101906	0.154461
-0.120248	0.0122249	-0.0645161	-0.242991	0.133665	0.109188
-0.132626	0.0415648	-0.0626186	-0.219626	0.0991439	0.0798935
-0.0521662	0.0342298	-0.0531309	-0.191589	0.153825	0.0679095
-0.0928382	0.0366748	-0.0502846	-0.207944	0.126208	0.126498
-0.100796	0.0195599	-0.0901328	-0.186916	0.133665	0.144474
-0.106985	0.0195599	-0.0825427	-0.198598	0.111571	0.11984
-0.151194	0.0122249	-0.124288	-0.17757	0.109362	0.183089
-0.177719	0	-0.131879	-0.196262	0.10301	0.20972
-0.15473	-0.00733496	-0.148008	-0.172897	0.0958299	0.243675
-0.0990274	-0.00977995	-0.102467	-0.193925	0.0869925	0.250333
-0.1229	-0.0171149	-0.0958254	-0.200935	0.103563	0.224368
-0.0654288	-0.0122249	-0.102467	-0.205607	0.0988677	0.233023
-0.10168	0.00244499	-0.159393	-0.205607	0.102182	0.199068
-0.145004	-0.00733496	-0.149905	-0.196262	0.103286	0.217044
-0.0733864	-0.00733496	-0.129032	-0.233645	0.0767744	0.197736
-0.0601238	-0.00977995	-0.139469	-0.226636	0.069594	0.217044
-0.0751547	-0.0440098	-0.118596	-0.233645	0.0187793	0.224368
-0.0442087	-0.0220049	-0.0901328	-0.240654	0.0383872	0.199734
-0.0521662	-0.0562347	-0.0901328	-0.235981	0.00800884	0.221039
-0.086649	-0.0709046	-0.0654649	-0.221963	0.0295498	0.204394
-0.0813439	-0.0806846	-0.0863378	-0.233645	0.0320354	0.188415
-0.086649	-0.0904645	-0.147059	-0.226636	0.0651754	0.167776
-0.0185676	-0.107579	-0.121442	-0.228972	0.0151892	0.163782
-0.0265252	-0.0977995	-0.104364	-0.296729	0.0524717	0.191079
-0.00884173	-0.0880196	-0.114801	-0.285047	0.0764982	0.226365
-0.0309461	-0.0806846	-0.155598	-0.292056	0.0825739	0.265646
-0.0362511	-0.0611247	-0.134725	-0.306075	0.077879	0.27763
-0.0212202	-0.0537897	-0.13093	-0.294393	0.108257	0.252996
-0.0751547	-0.0464548	-0.139469	-0.273364	0.0776029	0.219041
-0.0433245	-0.0415648	-0.0929791	-0.28972	0.0731842	0.226365
-0.0592396	-0.0391198	-0.12334	-0.257009	0.0858879	0.261651
-0.210433	-0.0537897	-0.0882353	-0.287383	0.0726319	0.27763
-0.221043	-0.0464548	-0.110057	-0.268692	0.0552334	0.207723
-0.207781	-0.0660147	-0.107211	-0.268692	0.0886495	0.203728
-0.218391	-0.0635697	-0.0948767	-0.264019	0.116266	0.223036
-0.187445	-0.0806846	-0.113852	-0.261682	0.108257	0.250333
-0.269673	-0.0757946	-0.0664137	-0.306075	0.121237	0.265646
-0.27321	-0.0709046	-0.0768501	-0.280374	0.112124	0.270972
-0.14412	-0.105134	-0.0341556	-0.294393	0.170119	0.28229
-0.175066	-0.105134	-0.0360531	-0.28972	0.154653	0.24767
-0.261715	-0.0660147	-0.0313093	-0.315421	0.118199	0.189081
-0.183908	-0.0880196	-0.0370019	-0.35514	0.110467	0.221704
-0.251105	-0.0929095	-0.0588235	-0.369159	0.15272	0.243009
-0.190097	-0.0831296	-0.0199241	-0.341121	0.136426	0.135819
-0.148541	-0.0831296	-0.016129	-0.359813	0.148025	0.183089
-0.19275	-0.0904645	-0.0370019	-0.350467	0.118752	0.189747
-0.130858	-0.0635697	-0.0028463	-0.341121	0.124275	0.163782
-0.183024	-0.0635697	-0.0028463	-0.334112	0.0400442	0.165779
-0.214854	-0.0244499	0.0246679	-0.35514	0.0519194	0.155126
-0.159151	-0.0293399	0.00948767	-0.331776	0.111019	0.129161
-0.142352	-0.00977995	0.0673624	-0.336449	0.0905827	0.200399
-0.140584	-0.0244499	0.00948767	-0.348131	0.107429	0.139148
-0.157383	-0.0366748	0.0332068	-0.320093	0.0684894	0.144474
-0.127321	-0.0244499	0.0104364	-0.343458	0.06628	0.168442
-0.106985	-0.0146699	0.0550285	-0.350467	-0.0439105	0.111851
-0.128205	-0.0244499	0.0550285	-0.331776	-0.00386634	0.0938748
-0.136163	-0.0440098	0.0180266	-0.329439	-0.0220933	0.0719041
-0.127321	-0.0171149	-0.116698	-0.327103	0.0193317	0.0672437
-0.104332	-0.0342298	-0.187856	-0.324766	0.0237503	0.0599201
-0.148541	-0.0268949	-0.23055	-0.343458	0.0157415	0.0958722
-0.123784	-0.0171149	-0.272296	-0.310748	-0.0320354	0.0645806
-0.160035	-0.00488998	-0.259013	-0.301402	-0.0220933	-0.0326232
-0.16092	-0.00733496	-0.317837	-0.264019	-0.0359017	0.0166445
-0.221927	-0.0513447	-0.283681	-0.294393	-0.024855	-0.00332889
-0.164456	-0.0122249	-0.22296	-0.264019	-0.0295498	-0.00266312
-0.152962	-0.0317848	-0.23055	-0.259346	-0.0477769	0.0412783
-0.135279	-0.0586797	-0.221063	-0.280374	-0.0389395	0.0865513
-0.15473	-0.0464548	-0.1926	-0.264019	-0.0469484	0.0166445
-0.188329	-0.0244499	-0.188805	-0.247664	-0.0361779	0.0339547
-0.163572	-0.00244499	-0.110057	-0.266355	-0.019884	0.0545939
-0.140584	-0.0171149	-0.0664137	-0.28972	0.00469484	0.075233
-0.198055	-0.0317848	-0.0332068	-0.238318	-0.0552334	0.11984
-0.241379	-0.0366748	-0.0578748	-0.235981	-0.0254073	0.129827
-0.211317	-0.0244499	-0.097723	-0.238318	-0.0251312	0.1498
-0.220159	-0.00244499	-0.0986717	-0.25	0.00994201	0.143808
-0.179487	-0.0122249	-0.124288	-0.219626	-0.0220933	0.143808
-0.139699	-0.00244499	-0.126186	-0.214953	0.0127037	0.200399
-0.131742	0	-0.0759013	-0.233645	-0.0179508	0.261651
-0.156499	0.00488998	-0.0986717	-0.193925	-0.036454	0.275633
-0.0786914	-0.0146699	-0.0901328	-0.189252	-0.00193317	0.233688
-0.100796	-0.0146699	-0.0872865	-0.198598	-0.0458437	0.209055
-0.091954	0.00733496	-0.0540797	-0.203271	-0.021541	0.199068
-0.109637	-0.0122249	-0.073055	-0.221963	-0.0626899	0.0758988
-0.106101	-0.0122249	-0.0872865	-0.21729	-0.0919635	0.0778961
-0.0972591	0.0195599	-0.0654649	-0.247664	-0.0118752	0.0725699
-0.0778072	-0.00244499	-0.0806452	-0.205607	-0.0284452	0.0466045
-0.0707339	0.0171149	-0.11575	-0.259346	-0.0475007	0.107856
-0.0468612	0.0122249	-0.126186	-0.231308	-0.0041425	0.0366178
-0.13351	-0.00977995	-0.143264	-0.221963	-0.0173985	0.0972037
-0.148541	0.0293399	-0.139469	-0.179907	0.0312068	0.0985353
-0.141468	0.00488998	-0.117647	-0.126168	0.0359017	0.0532623
-0.17595	-0.0562347	-0.1537	-0.163551	0.0461199	0.103862
-0.173298	-0.0611247	-0.148956	-0.126168	0.067937	0.107856
-0.131742	-0.0635697	-0.0986717	-0.156542	0.0621375	0.0818908
-0.18214	-0.0488998	-0.0607211	-0.193925	0.0383872	0.0739015
-0.164456	-0.0635697	0.00189753	-0.168224	0.0439105	0.0725699
-0.153846	-0.0537897	0.0664137	-0.226636	0.029826	0.051265
-0.160035	-0.0660147	0.0303605	-0.186916	0.0875449	0.0865513
-0.155614	-0.0391198	0.0740038	-0.224299	0.0262358	0.0785619
-0.177719	-0.0733496	0.0578748	-0.245327	0.0544049	0.0778961
-0.126437	-0.0806846	0.0796964	-0.264019	0.021541	0.0945406
-0.169761	-0.0855746	0.111006	-0.245327	0.0226457	0.10719
-0.13351	-0.0782396	0.195446	-0.231308	0.0353494	0.063249
-0.188329	-0.0733496	0.189753	-0.21729	-0.0091135	0.0665779
-0.193634	-0.0806846	0.267552	-0.233645	0.001657	0.114514
-0.242263	-0.0513447	0.209677	-0.231308	-0.0107705	0.0978695
-0.191866	-0.0757946	0.259013	-0.233645	-0.0419774	0.113848
-0.168877	-0.0611247	0.223909	-0.214953	-0.0411489	0.0778961
-0.167109	-0.0684597	0.276091	-0.235981	0.0386634	0.00998668
-0.188329	-0.0831296	0.258065	-0.233645	0.0110467	-0.039281
-0.206897	-0.0268949	0.178368	-0.203271	0.0234742	-0.0292943
-0.177719	-0.0513447	0.177419	-0.219626	0.0229218	-0.0552597
-0.119363	-0.0464548	0.172676	-0.205607	0.0455675	-0.0419441
-0.0875332	-0.0586797	0.204934	-0.219626	0.0626899	-0.0785619
-0.0990274	-0.0586797	0.190702	-0.224299	0.0458437	-0.0645806
-0.131742	-0.0268949	0.219165	-0.257009	0.0173985	-0.0439414
-0.0857648	-0.0244499	0.185009	-0.261682	0.00441867	-0.0532623
-0.0804598	-0.0244499	0.206831	-0.275701	0.00773267	-0.017976
-0.0751547	-0.0415648	0.237192	-0.278037	-0.0218172	0.0519308
-0.066313	-0.00977995	0.241935	-0.271028	0.0102182	0.0778961
-0.0946065	-0.00488998	0.203036	-0.228972	-0.0160177	0.113848
-0.0698497	-0.00733496	0.169829	-0.228972	0.003314	0.121172
-0.0592396	0.0415648	0.264706	-0.242991	-0.00883734	0.0885486
-0.0415561	0.00977995	0.184061	-0.200935	-0.0240265	0.170439
-0.0362511	0.00488998	0.262808	-0.196262	-0.0237503	0.223036
-0.0282935	0.00977995	0.101518	-0.196262	-0.0458437	0.240346
-0.0636605	0.00733496	0.0768501	-0.168224	-0.0339685	0.205726
-0.0450928	0.0391198	0.0626186	-0.175234	-0.0129798	0.208389
-0.061008	0.00733496	0.13852	-0.205607	-0.0599282	0.179095
-0.0671972	0.0195599	0.102467	-0.154206	-0.0966584	0.191079
-0.0477454	0.0195599	0.165085	-0.163551	-0.0850594	0.110519
-0.0424403	0.0171149	0.271347	-0.170561	-0.077879	0.133822
-0.0318302	0.0537897	0.291271	-0.182243	-0.074565	0.0998668
-0.0415561	0.0342298	0.347249	-0.196262	-0.096106	0.13715
-0.00353669	0.0293399	0.385199	-0.17757	-0.06628	0.187084
-0.0300619	0.0488998	0.365275	-0.170561	-0.0825739	0.175766
-0.0265252	0.0391198	0.323529	-0.184579	-0.0389395	0.163116
0.0159151	0.0440098	0.247628	-0.214953	-0.122342	0.141811
-0.000884173	0.0660147	0.224858	-0.247664	-0.116819	0.157124
-0.0442087	0.0611247	0.212524	-0.240654	-0.0853355	0.111851
-0.020336	0.112469	0.191651	-0.275701	-0.0701464	0.0885486
-0.0786914	0.0880196	0.185009	-0.252336	-0.0552334	0.101198
-0.0362511	0.119804	0.205882	-0.273364	-0.021541	0.0665779
-0.0689655	0.102689	0.219165	-0.303738	-0.057995	0.0672437
-0.0848806	0.105134	0.205882	-0.28972	-0.0477769	0.0832224
-0.0335986	0.100244	0.20019	-0.306075	-0.0306545	0.0612517
-0.0371353	0.117359	0.226755	-0.329439	-0.0243027	0.0359521
-0.0468612	0.0929095	0.187856	-0.306075	-0.0102182	0.0539281
-0.0380195	0.114914	0.201139	-0.329439	-0.00773267	0.0399467
-0.071618	0.110024	0.224858	-0.320093	0.06628	0.0639148
-0.137047	0.0660147	0.198292	-0.317757	0.0450152	0.11518
-0.0963749	0.0733496	0.259962	-0.303738	0.0160177	0.155126
-0.142352	0.0513447	0.22296	-0.324766	0.0378349	0.206391
-0.16534	0.0220049	0.253321	-0.317757	0.0519194	0.264314
-0.086649	-0.00733496	0.259962	-0.327103	0.046396	0.276964
-0.106101	0.0122249	0.259013	-0.308411	0.039768	0.250999
-0.00972591	-0.0122249	0.205882	-0.294393	0.0767744	0.243675
0.0247569	-0.00977995	0.16888	-0.327103	0.0560619	0.218376
-0.0601238	-0.0220049	0.13093	-0.324766	0.0527479	0.262983
-0.0707339	-0.0684597	0.101518	-0.320093	0.0287213	0.259654
-0.0769231	-0.0562347	0.0616698	-0.331776	-0.0008285	0.245007
-0.145889	-0.0440098	0.0796964	-0.324766	0.036454	0.271638
-0.0689655	-0.0635697	0.0464896	-0.331776	0.0386634	0.264314
-0.0769231	0.0244499	-0.0512334	-0.308411	0.0292737	0.215712
-0.086649	0.176039	-0.628083	-0.294393	0.0419774	0.24767
-0.191866	0.163814	-0.456357	-0.219626	0.0408727	0.0992011
-0.190981	0.156479	-0.461101	-0.21028	0.0541287	-0.0818908
-0.19275	0.0977995	-0.444972	-0.191589	0.0549572	-0.0938748
-0.120248	0.117359	-0.420304	-0.179907	0.0345208	-0.0292943
-0.162688	0.0757946	-0.481973	-0.191589	-0.0091135	0.0206391
-0.0389036	0.129584	-0.488615	-0.21729	-0.0176747	0.0312916
-0.199823	0.173594	-0.502846	-0.205607	-0.0444629	0.176431
-0.0839965	0.149144	-0.513283	-0.189252	-0.0618614	0.20506
0.0221043	0.156479	-0.476281	-0.200935	-0.0610329	0.0805593
0.0159151	0.110024	-0.620493	-0.179907	-0.123999	0.225033
-0.0795756	0.110024	-0.498102	-0.21028	-0.119304	0.240346
-0.045977	0.122249	-0.481025	-0.214953	-0.101077	0.23036
-0.143236	0.146699	-0.442125	-0.235981	-0.102458	0.261651
-0.174182	0.154034	-0.454459	-0.259346	-0.0941729	0.242344
-0.129089	0.129584	-0.493359	-0.264019	-0.126208	0.219707
-0.175066	0.107579	-0.527514	-0.285047	-0.08285	0.254993
-0.179487	0.0977995	-0.585389	-0.28271	-0.087821	0.23036
-0.200707	0.132029	-0.543643	-0.315421	-0.0400442	0.276298
-0.20336	-0.0171149	-0.40797	-0.308411	-0.0505385	0.017976
-0.183024	-0.119804	-0.0550285	-0.338785	-0.0185032	0.0406125
-0.211317	-0.161369	-0.0360531	-0.303738	-0.0312068	0.25233
-0.207781	-0.117359	-0.0132827	-0.331776	-0.0693179	0.382823
-0.198939	-0.0831296	-0.105313	-0.303738	-0.0930682	0.334221
-0.132626	-0.0733496	-0.122391	-0.313084	-0.0930682	0.300932
-0.162688	-0.0880196	-0.197343	-0.327103	-0.0886495	0.315579
-0.17153	-0.0537897	-0.232448	-0.313084	-0.0671085	0.282956
-0.121132	-0.0488998	-0.296964	-0.296729	-0.0107705	0.305593
-0.190097	-0.0488998	-0.320683	-0.271028	-0.0789837	0.332889
-0.207781	-0.0440098	-0.304554	-0.226636	-0.0425297	0.266312
-0.187445	-0.0440098	-0.33112	-0.254673	-0.0590997	0.305593
-0.196286	-0.0391198	-0.321632	-0.21028	-0.0737365	0.23968
-0.198055	-0.0391198	-0.304554	-0.240654	-0.0651754	0.254328
-0.209549	-0.00977995	-0.272296	-0.233645	-0.0237503	0.243009
-0.211317	-0.0415648	-0.218216	-0.266355	-0.0698702	0.246338
-0.189213	-0.00977995	-0.157495	-0.317757	-0.081193	0.200399
-0.190097	0.0366748	-0.189753	-0.350467	-0.0552334	0.196405
-0.207781	0.0415648	-0.201139	-0.350467	-0.0375587	0.167111
-0.213086	0.0709046	-0.228653	-0.341121	-0.054681	0.161784
-0.229885	0.0880196	-0.226755	-0.320093	-0.0527479	0.182423
-0.260831	0.0513447	-0.201139	-0.32243	-0.0792599	0.153795
-0.267905	0.0537897	-0.224858	-0.338785	-0.0483292	0.144474
-0.27763	0.0562347	-0.26186	-0.345794	-0.069594	0.0952064
-0.269673	0.0537897	-0.255218	-0.348131	-0.061309	0.144474
-0.282935	0.0635697	-0.258065	-0.345794	-0.0521955	0.171771
-0.275862	0.0733496	-0.205882	-0.371495	-0.0411489	0.169108
-0.262599	0.0733496	-0.191651	-0.383178	-0.0544049	0.146471
-0.264368	0.0611247	-0.20019	-0.376168	-0.0557857	0.158455
-0.241379	0.0562347	-0.167932	-0.36215	-0.0502624	0.180426
-0.299735	0.0635697	-0.152751	-0.357477	-0.0267882	0.224368
-0.276746	0.0391198	-0.144213	-0.383178	-0.0486054	0.218376
-0.270557	0.0220049	-0.101518	-0.36215	-0.0187793	0.21771
-0.282935	0.0146699	-0.104364	-0.35514	-0.0237503	0.1498
-0.300619	0.0464548	-0.0654649	-0.373832	-0.00110467	0.287617
-0.27321	0.0293399	-0.0654649	-0.36215	-0.00193317	0.275633
-0.183024	0.0366748	-0.0237192	-0.338785	0.0201602	0.352197
-0.22458	0.0195599	0.0275142	-0.359813	0.00441867	0.40213
-0.238727	0.0440098	-0.0265655	-0.371495	-0.0008285	0.42277
-0.250221	0.0293399	-0.0654649	-0.357477	0.00690417	0.343542
-0.27763	0.0537897	-0.0702087	-0.38785	-0.0091135	0.356858
-0.267905	0.0391198	-0.0683112	-0.359813	-0.0223695	0.350866
-0.231653	0.0293399	-0.0132827	-0.341121	-0.0312068	0.268975
-0.249337	0.0220049	-0.00664137	-0.315421	-0.043082	0.285619
-0.239611	0.0146699	-0.0294118	-0.352804	-0.0455675	0.280293
-0.205128	0.0146699	0.11575	-0.336449	-0.0886495	0.25233
-0.259947	0.0366748	0.0550285	-0.331776	-0.084507	0.218376
-0.232538	0.0220049	-0.0702087	-0.324766	-0.0803645	0.203728
-0.207781	0.0635697	-0.0142315	-0.336449	-0.0958299	0.224368
-0.260831	-0.00488998	-0.0227704	-0.28972	-0.0916874	0.221704
-0.208665	0.0268949	-0.0398482	-0.324766	-0.0914112	0.221039
-0.223696	0.00488998	0.0341556	-0.317757	-0.0922397	0.272969
-0.22458	0.0440098	0.0493359	-0.320093	-0.13974	0.236352
-0.17595	0.0195599	0.0493359	-0.313084	-0.125104	0.276964
-0.210433	0.0146699	0.0531309	-0.310748	-0.111019	0.228362
-0.257294	0.0220049	-0.0388994	-0.280374	-0.104943	0.245007
-0.244032	0.0220049	-0.0483871	-0.292056	-0.124275	0.274301
-0.250221	-0.0146699	0.0227704	-0.28271	-0.0905827	0.273635
-0.221927	0.0146699	0.0294118	-0.275701	-0.089478	0.276964
-0.175066	-0.0342298	0.0294118	-0.28271	-0.104943	0.308256
-0.16534	0.0171149	0.0777989	-0.278037	-0.107153	0.272969
-0.15473	0.00244499	-0.016129	-0.257009	-0.106324	0.249667
-0.0981432	-0.00244499	-0.0180266	-0.271028	-0.1066	0.288282
-0.16534	-0.00488998	0.0113852	-0.271028	-0.0875449	0.316245
-0.141468	0.0171149	0.0996205	-0.273364	-0.0753935	0.172437
-0.161804	0.0122249	0.143264	-0.292056	-0.0458437	0.211718
-0.146773	0.0220049	0.129981	-0.285047	-0.0657277	0.241012
-0.236958	0.00244499	0.173624	-0.296729	-0.048053	0.215047
-0.240495	0.00488998	0.0379507	-0.310748	0.006628	0.180426
-0.242263	0.00977995	0.0474383	-0.329439	-0.0436344	0.211052
-0.255526	-0.00977995	-0.0265655	-0.292056	-0.0256835	0.189747
-0.236074	0.0220049	-0.0464896	-0.320093	-0.0234742	0.168442
-0.229885	0.00488998	0.0531309	-0.329439	-0.0450152	0.101198
-0.216622	-0.0317848	0.108159	-0.315421	-0.001657	0.0885486
-0.229001	-0.0293399	0.0597723	-0.348131	-0.0323115	0.0699068
-0.237843	-0.0635697	0.0777989	-0.378505	-0.0386634	0.063249
-0.206012	-0.0684597	0.0929791	-0.369159	-0.0245788	0.0226365
-0.233422	-0.0562347	0.0996205	-0.359813	-0.0593759	0.0319574
-0.205128	-0.0586797	0.100569	-0.376168	-0.0284452	0.0259654
-0.189213	-0.0586797	0.139469	-0.371495	-0.00220933	0.045273
-0.10168	-0.0831296	0.16129	-0.359813	-0.0458437	0.0645806
-0.223696	-0.0782396	0.166034	-0.383178	-0.024855	0.152463
-0.223696	-0.105134	0.193548	-0.383178	-0.0422535	0.211052
-0.236958	-0.0855746	0.197343	-0.39486	-0.0419774	0.177763
-0.25641	-0.0660147	0.131879	-0.36215	0.003314	0.168442
-0.328912	-0.0757946	0.188805	-0.357477	-0.0574427	0.181758
-0.349248	-0.0733496	0.219165	-0.350467	-0.0654515	0.171771
-0.292661	-0.0415648	0.236243	-0.334112	-0.0651754	0.220373
-0.320071	-0.0513447	0.208729	-0.352804	-0.0850594	0.229694
-0.329797	-0.0317848	0.170778	-0.348131	-0.046396	0.184421
-0.31565	-0.0268949	0.165085	-0.345794	-0.0585474	0.24767
-0.30504	-0.00244499	0.186907	-0.373832	-0.0789837	0.280959
-0.295314	0.0268949	0.190702	-0.357477	-0.0615852	0.220373
-0.258179	0.0488998	0.20019	-0.35514	-0.0469484	0.29494
-0.231653	0.0171149	0.205882	-0.348131	-0.0643469	0.330892
-0.195402	0.00977995	0.209677	-0.341121	-0.0996962	0.264314
-0.158267	0.0366748	0.228653	-0.348131	-0.112952	0.254993
-0.16534	-0.00244499	0.160342	-0.357477	-0.118199	0.268975
-0.166225	0.00244499	0.150854	-0.341121	-0.136979	0.215712
-0.0795756	-0.0171149	0.155598	-0.329439	-0.103286	0.332224
-0.106101	-0.00977995	0.199241	-0.336449	-0.101629	0.293609
-0.0981432	-0.0268949	0.273245	-0.348131	-0.0905827	0.258988
-0.105217	-0.0244499	0.252372	-0.376168	-0.127037	0.284288
-0.0698497	0.00977995	0.218216	-0.308411	-0.107705	0.316245
-0.061008	-0.0220049	0.187856	-0.341121	-0.113505	0.298935
-0.110522	-0.0586797	0.244782	-0.315421	-0.12179	0.333555
-0.0495137	-0.0440098	0.198292	-0.313084	-0.107705	0.358189
-0.0733864	-0.0415648	0.185958	-0.308411	-0.0925159	0.311585
-0.100796	-0.0660147	0.151803	-0.28271	-0.106048	0.276964
-0.0990274	-0.0684597	0.172676	-0.28271	-0.0886495	0.314248
-0.0822281	-0.0929095	0.148956	-0.275701	-0.0991439	0.328229
-0.0680813	-0.0660147	0.0787476	-0.294393	-0.112676	0.300932
-0.106985	-0.0929095	0.0654649	-0.310748	-0.110191	0.351531
-0.118479	-0.0855746	0.0740038	-0.331776	-0.091135	0.294274
-0.151194	-0.0684597	0.0787476	-0.320093	-0.128418	0.278961
-0.145004	-0.0709046	0.0142315	-0.308411	-0.159901	0.317577
-0.0804598	-0.0464548	0.0588235	-0.292056	-0.161558	0.310253
-0.0910698	-0.0757946	0.0246679	-0.261682	-0.131455	0.398802
-0.0539346	-0.0831296	0.00474383	-0.233645	-0.0999724	0.378162
-0.0442087	-0.0953545	-0.00664137	-0.25	-0.127313	0.395473
-0.0114943	-0.0709046	-0.0170778	-0.294393	-0.135046	0.394807
0.00353669	-0.0806846	0.00189753	-0.364486	-0.152996	0.387483
0.0424403	-0.112469	0.00948767	-0.35514	-0.161834	0.401465
0.0822281	-0.0929095	0	-0.399533	-0.144435	0.38482
0.0512821	-0.100244	0.0702087	-0.404206	-0.152444	0.405459
-0.0671972	-0.107579	-0.00189753	-0.406542	-0.106877	0.415446
-0.0671972	-0.105134	0.0142315	-0.39486	-0.166529	0.395473
-0.0238727	-0.0977995	0.0426945	-0.425234	-0.159901	0.361518
-0.0362511	-0.100244	0.00948767	-0.406542	-0.165976	0.35486
-0.10168	-0.129584	0.0341556	-0.371495	-0.225628	0.378162
-0.105217	-0.102689	0.0540797	-0.39486	-0.217619	0.372836
-0.061008	-0.112469	0.016129	-0.385514	-0.21541	0.377497
-0.020336	-0.0904645	0.0351044	-0.397196	-0.180061	0.410786
0.0114943	-0.132029	0.0303605	-0.390187	-0.188622	0.382823
0.0353669	-0.144254	0.0607211	-0.383178	-0.189727	0.386818
0.045977	-0.151589	0.073055	-0.366822	-0.203259	0.420107
0.086649	-0.149144	0.0872865	-0.357477	-0.179508	0.428096
0.105217	-0.141809	0.0910816	-0.306075	-0.146092	0.438083
0.0954907	-0.144254	0.129032	-0.299065	-0.141397	0.404794
0.0795756	-0.168704	0.0502846	-0.28972	-0.133665	0.404128
0.137931	-0.129584	0.0626186	-0.257009	-0.131455	0.386818
0.155614	-0.193154	-0.0351044	-0.238318	-0.152444	0.404794
0.185676	-0.171149	-0.0313093	-0.245327	-0.117095	0.394807
0.16534	-0.180929	-0.0464896	-0.21729	-0.102458	0.387483
0.152962	-0.151589	-0.0806452	-0.200935	-0.151616	0.36751
0.122016	-0.176039	-0.127135	-0.214953	-0.161005	0.382823
0.151194	-0.132029	-0.104364	-0.21028	-0.142226	0.403462
0.132626	-0.161369	-0.0749526	-0.205607	-0.121513	0.354194
0.125553	-0.141809	-0.040797	-0.252336	-0.153549	0.382823
0.119363	-0.132029	-0.0777989	-0.235981	-0.140293	0.363515
0.152078	-0.134474	-0.0303605	-0.278037	-0.14195	0.328895
0.113174	-0.136919	-0.00759013	-0.257009	-0.147197	0.306924
0.161804	-0.122249	-0.0455408	-0.292056	-0.159901	0.308256
0.123784	-0.112469	0.00759013	-0.266355	-0.167081	0.308256
0.148541	-0.132029	-0.0028463	-0.245327	-0.131179	0.330892
0.140584	-0.117359	0.0664137	-0.257009	-0.130075	0.300932
0.129973	-0.124694	0.0787476	-0.252336	-0.107705	0.300266
0.207781	-0.112469	0.125237	-0.280374	-0.130627	0.288948
0.186561	-0.134474	0.107211	-0.266355	-0.132284	0.276964
0.173298	-0.166259	0.137571	-0.275701	-0.158796	0.298269
0.173298	-0.122249	0.097723	-0.285047	-0.157139	0.278296
0.142352	-0.166259	0.0825427	-0.264019	-0.158796	0.284953
0.104332	-0.144254	0.0863378	-0.259346	-0.186413	0.262317
0.221927	-0.166259	0.250474	-0.252336	-0.172328	0.275633
0.145889	-0.176039	0.244782	-0.28271	-0.193869	0.338216
0.118479	-0.176039	0.249526	-0.280374	-0.20464	0.292943
0.0999116	-0.171149	0.248577	-0.25	-0.183099	0.276964
0.106985	-0.198044	0.206831	-0.280374	-0.208782	0.272304
0.0689655	-0.195599	0.197343	-0.266355	-0.222038	0.29494
0.00530504	-0.188264	0.148956	-0.254673	-0.242198	0.347537
0.0521662	-0.185819	0.125237	-0.247664	-0.207401	0.349534
0.00972591	-0.180929	0.109108	-0.306075	-0.180337	0.346871
0.0990274	-0.156479	0.0939279	-0.306075	-0.175918	0.352197
0.0981432	-0.188264	0.118596	-0.324766	-0.202706	0.345539
0.122016	-0.149144	0.141366	-0.331776	-0.153825	0.320905
0.172414	-0.154034	0.221063	-0.303738	-0.174537	0.336218
0.264368	-0.173594	0.255218	-0.327103	-0.198012	0.320905
0.200707	-0.188264	0.277989	-0.313084	-0.161281	0.304927
0.209549	-0.166259	0.279886	-0.329439	-0.209058	0.273635
0.196286	-0.168704	0.258065	-0.310748	-0.236399	0.30759
0.211317	-0.171149	0.29222	-0.327103	-0.224524	0.288282
0.265252	-0.156479	0.308349	-0.317757	-0.1715	0.278961
0.141468	-0.173594	0.277989	-0.28271	-0.199669	0.320905
0.183024	-0.176039	0.295066	-0.296729	-0.192212	0.289614
0.218391	-0.171149	0.340607	-0.294393	-0.197183	0.357523
0.209549	-0.190709	0.320683	-0.287383	-0.168738	0.278296
0.19275	-0.188264	0.373814	-0.264019	-0.178128	0.339547
0.114058	-0.180929	0.330171	-0.261682	-0.171776	0.26964
0.0831123	-0.178484	0.365275	-0.273364	-0.187517	0.272304
0.0176835	-0.168704	0.325427	-0.261682	-0.18807	0.274301
0.0831123	-0.168704	0.318786	-0.242991	-0.130075	0.284288
0.0548187	-0.110024	0.265655	-0.259346	-0.173433	0.259654
0.0848806	-0.110024	0.270398	-0.254673	-0.196355	0.20972
0.0468612	-0.129584	0.27704	-0.235981	-0.180337	0.227031
0.0618921	-0.129584	0.26186	-0.245327	-0.17509	0.295606
0.0265252	-0.117359	0.302657	-0.231308	-0.161281	0.237683
0.0999116	-0.112469	0.287476	-0.214953	-0.175642	0.199068
0.0433245	-0.144254	0.239089	-0.240654	-0.141121	0.23502
0.0229885	-0.107579	0.291271	-0.247664	-0.160453	0.227031
0.0274094	-0.122249	0.294118	-0.247664	-0.140017	0.201731
0.0335986	-0.0586797	0.243833	-0.221963	-0.132008	0.165113
0.0389036	0.0122249	-0.279886	-0.207944	-0.148025	0.165113
0.071618	0.00488998	-0.323529	-0.107477	-0.113505	0.124501
0.0583554	0.0195599	-0.1926	-0.0140187	-0.187517	-0.0545939
0.0512821	0.00733496	-0.314991	-0.0280374	-0.143883	-0.105193
0.109637	0.0171149	-0.291271	-0.0607477	-0.163767	-0.0312916
0.151194	0.0440098	-0.327324	-0.0443925	-0.164319	0.0186418
0.160035	0.0391198	-0.332068	-0.0186916	-0.166529	0.0339547
0.137931	0.0342298	-0.3074	-0.0257009	-0.162662	-0.0186418
0.200707	0.0220049	-0.339658	0.0116822	-0.167909	-0.0346205
0.211317	-0.0146699	-0.33112	0.0163551	-0.164043	-0.0126498
0.164456	0.00977995	-0.313093	0.00233645	-0.177299	0.0166445
0.184792	0.0220049	-0.325427	0.0700935	-0.219	-0.0719041
0.16534	-0.0146699	-0.248577	0.107477	-0.197459	0.0126498
0.148541	-0.0220049	-0.311195	0.0794393	-0.232532	0.0286285
0.169761	-0.0317848	-0.324478	0.0303738	-0.203811	-0.023968
0.104332	-0.0146699	-0.327324	0.0257009	-0.17509	-0.0126498
0.0450928	-0.0366748	-0.314991	-0.0257009	-0.170947	-0.0206391
0.00972591	-0.0268949	-0.354839	-0.0257009	-0.163767	-0.0246338
-0.0539346	-0.0464548	-0.336812	-0.0233645	-0.214858	-0.0186418
-0.00884173	-0.102689	-0.250474	-0.0420561	-0.173709	-0.0379494
0.0150309	-0.217604	0.1926	-0.046729	-0.202706	-0.0372836
-0.0318302	-0.246944	0.165085	-0.123832	-0.170671	-0.017976
-0.040672	-0.207824	0.188805	-0.179907	-0.207401	0.317577
-0.0680813	-0.229829	0.170778	-0.14486	-0.157415	0.249667
-0.0645446	-0.229829	0.208729	-0.154206	-0.169014	0.256325
-0.0760389	-0.205379	0.16888	-0.165888	-0.146921	0.271638
-0.0512821	-0.185819	0.166983	-0.198598	-0.140569	0.266312
-0.113174	-0.173594	0.180266	-0.219626	-0.129246	0.258322
-0.0725022	-0.183374	0.233397	-0.198598	-0.120409	0.253662
-0.113174	-0.156479	0.193548	-0.21729	-0.121237	0.285619
-0.162688	-0.173594	0.149905	-0.247664	-0.130627	0.243009
-0.152078	-0.173594	0.162239	-0.261682	-0.155758	0.285619
-0.134394	-0.134474	0.189753	-0.245327	-0.170947	0.236352
-0.1229	-0.151589	0.190702	-0.238318	-0.190831	0.282956
-0.136163	-0.136919	0.163188	-0.254673	-0.150787	0.231025
-0.159151	-0.146699	0.173624	-0.245327	-0.17868	0.205726
-0.168877	-0.139364	0.156546	-0.224299	-0.203811	0.213049
-0.160035	-0.127139	0.148956	-0.231308	-0.191936	0.200399
-0.132626	-0.127139	0.111954	-0.233645	-0.173157	0.134487
-0.200707	-0.122249	0.119545	-0.228972	-0.182546	0.139148
-0.137931	-0.151589	0.166983	-0.207944	-0.129798	0.188415
-0.146773	-0.129584	0.148008	-0.235981	-0.131732	0.216378
-0.100796	-0.100244	0.0815939	-0.254673	-0.15852	0.259654
-0.199823	-0.102689	0.117647	-0.238318	-0.151063	0.313582
-0.169761	-0.0953545	0.108159	-0.264019	-0.171223	0.278961
-0.114943	-0.0953545	0.0768501	-0.235981	-0.184203	0.25233
-0.109637	-0.105134	0.0806452	-0.245327	-0.194698	0.292277
-0.137047	-0.0855746	0.0834915	-0.226636	-0.185308	0.378828
-0.17595	-0.0733496	0.0929791	-0.207944	-0.207401	0.356858
-0.148541	-0.0831296	0.128083	-0.193925	-0.212925	0.36285
-0.0769231	-0.0709046	0.169829	-0.189252	-0.209611	0.396804
-0.0592396	-0.0757946	0.125237	-0.170561	-0.190831	0.403462
-0.137931	-0.0953545	0.0996205	-0.186916	-0.218448	0.387483
-0.106101	-0.127139	0.140417	-0.179907	-0.170671	0.422104
-0.061008	-0.124694	0.157495	-0.184579	-0.218172	0.338216
-0.0415561	-0.110024	0.190702	-0.21028	-0.213753	0.39281
-0.155614	-0.112469	0.156546	-0.226636	-0.219276	0.400133
-0.123784	-0.110024	0.114801	-0.207944	-0.2248	0.42277
-0.0857648	-0.100244	0.0872865	-0.266355	-0.20243	0.381491
-0.114058	-0.0855746	0.127135	-0.268692	-0.176194	0.368176
-0.170645	-0.0880196	0.0986717	-0.238318	-0.17288	0.388149
-0.138815	-0.0586797	0.0493359	-0.242991	-0.120961	0.380826
-0.0592396	-0.0831296	0.0834915	-0.254673	-0.127589	0.389481
-0.0442087	-0.0782396	0.149905	-0.242991	-0.138083	0.398802
-0.00442087	-0.0806846	0.131879	-0.233645	-0.12179	0.456059
0.00618921	-0.0513447	0.195446	-0.261682	-0.139464	0.371505
-0.0618921	-0.0684597	0.249526	-0.21729	-0.0767744	0.37217
-0.0999116	-0.0293399	0.221063	-0.252336	-0.0718034	0.366844
-0.0468612	-0.0831296	0.204934	-0.242991	-0.00359017	0.378828
-0.0229885	-0.0366748	0.165085	-0.224299	-0.0325877	0.334221
-0.0795756	-0.0464548	0.211575	-0.240654	-0.0336923	0.356858
-0.0910698	-0.0684597	0.198292	-0.196262	-0.0439105	0.358189
-0.0760389	-0.0782396	0.29222	-0.21028	-0.0262358	0.352863
-0.0565871	-0.0782396	0.219165	-0.247664	-0.0356255	0.406791
-0.0194518	-0.0929095	0.201139	-0.224299	-0.044739	0.405459
-0.0557029	-0.0855746	0.1926	-0.207944	-0.0209887	0.401465
0.0282935	-0.0953545	0.142315	-0.242991	-0.0306545	0.446072
-0.0265252	-0.0806846	0.180266	-0.226636	-0.0389395	0.420107
0.00795756	-0.0709046	0.122391	-0.238318	-0.0325877	0.377497
0.00795756	-0.0733496	0.116698	-0.242991	-0.00469484	0.333555
0.0123784	-0.0904645	0.133776	-0.245327	-0.0419774	0.344208
-0.025641	-0.0757946	0.113852	-0.25	-0.0154653	0.304927
0.0769231	-0.105134	0.0056926	-0.242991	-0.0444629	0.38016
0.108753	-0.105134	0.00379507	-0.240654	-0.0469484	0.382823
0.0344828	-0.0733496	0.0199241	-0.254673	-0.00883734	0.406791
0.0433245	-0.0391198	0.0654649	-0.233645	-0.0773267	0.341545
-0.0442087	-0.0806846	0.06926	-0.228972	-0.053024	0.386152
-0.107869	-0.0855746	0.0721063	-0.224299	-0.0753935	0.373502
-0.0963749	-0.0880196	0.112903	-0.203271	-0.0673847	0.400799
-0.0839965	-0.102689	0.0844402	-0.172897	-0.048053	0.393475
-0.00972591	-0.112469	0.0303605	-0.142523	-0.0336923	0.409454
0.0512821	-0.0880196	0.0388994	-0.128505	-0.0417012	0.338881
0.0389036	-0.0977995	0.0635674	-0.116822	-0.0535764	0.343542
0.0442087	-0.112469	0.0948767	-0.126168	-0.0361779	0.267643
-0.0159151	-0.0806846	0.0986717	-0.135514	-0.0494339	0.276964
0.0557029	-0.0733496	0.118596	-0.116822	-0.0417012	0.224368
0.0123784	-0.0977995	0.139469	-0.13785	-0.0726319	0.259654
-0.0106101	-0.0977995	0.136622	-0.142523	-0.097763	0.219707
0.025641	-0.100244	0.13852	-0.0981308	-0.0759459	0.215047
0.00265252	-0.0733496	0.156546	-0.119159	-0.0408727	0.221704
-0.0309461	-0.112469	0.144213	-0.121495	-0.0527479	0.21771
-0.00618921	-0.0415648	0.185958	-0.107477	-0.0704225	0.177763
-0.0442087	-0.0660147	0.111954	-0.135514	-0.0856117	0.199068
-0.119363	-0.0782396	0.190702	-0.123832	-0.100801	0.166445
-0.0433245	-0.0977995	0.107211	-0.107477	-0.0985916	0.169774
-0.0194518	-0.0684597	0.147059	-0.0957944	-0.0615852	0.0818908
0.045977	-0.112469	0.125237	-0.0934579	-0.0477769	0.0712383
0.112903	-0.124694	0.112903	-0.140187	-0.097763	0.0592543
0.14611	-0.117359	0.14611	-0.135514	-0.0974869	0.0765646
0.111006	-0.129584	0.111006	-0.147196	-0.0701464	0.0845539
0.0749526	-0.139364	0.0749526	-0.163551	-0.0704225	0.103196
0.143264	-0.129584	0.143264	-0.172897	-0.0723557	0.111185
0.0597723	-0.144254	0.0597723	-0.14486	-0.0842309	0.0998668
0.0749526	-0.110024	0.0749526	-0.161215	-0.086164	0.0938748
0.129032	-0.107579	0.129032	-0.151869	-0.127037	0.130493
0.0768501	-0.0831296	0.0768501	-0.175234	-0.157139	0.195739
0.0683112	-0.0904645	0.0683112	-0.179907	-0.157691	0.195073
0.0891841	-0.102689	0.0891841	-0.179907	-0.147473	0.156458
0.0702087	-0.0953545	0.0702087	-0.17757	-0.182822	0.24767
0.0474383	-0.0709046	0.0474383	-0.189252	-0.164319	0.298269
0.0132827	-0.0611247	0.0132827	-0.226636	-0.143883	0.172437
0.0398482	-0.107579	0.0398482	-0.224299	-0.126208	0.231691
0.0474383	-0.0953545	0.0474383	-0.226636	-0.136979	0.237017
0.0474383	-0.100244	0.0474383	-0.224299	-0.106324	0.237017
-0.0180266	-0.0929095	-0.0180266	-0.238318	-0.127589	0.229028
0.0028463	-0.0831296	0.0028463	-0.235981	-0.129798	0.131824
0.0294118	-0.0562347	0.0294118	-0.219626	-0.131179	0.12783
0.0294118	-0.0611247	0.0294118	-0.203271	-0.163491	0.138482
0.0664137	-0.0757946	0.0664137	-0.198598	-0.127589	0.107856
0.0626186	-0.0611247	0.0626186	-0.200935	-0.133112	0.128495
0.124288	-0.0660147	0.124288	-0.161215	-0.13836	0.189747
0.0815939	-0.0464548	0.0815939	-0.163551	-0.128141	0.123835
0.0815939	-0.0366748	0.0815939	-0.207944	-0.0897542	0.110519
0.113852	-0.0513447	0.113852	-0.198598	-0.09942	0.0479361
0.143264	-0.0415648	0.143264	-0.170561	-0.0858879	0.0233023
0.0711575	-0.0537897	0.0711575	-0.161215	-0.053024	0.0532623
0.128083	-0.0293399	0.128083	-0.182243	-0.014913	0.0659121
0.129032	-0.0293399	0.129032	-0.165888	-0.0469484	0.0838882
0.109108	-0.0268949	0.109108	-0.158879	-0.0220933	0.0592543
0.121442	-0.0562347	0.121442	-0.154206	-0.021541	0.0998668
0.0626186	-0.0268949	0.0626186	-0.182243	-0.0549572	0.177097
0.0351044	-0.0635697	0.0351044	-0.17757	-0.057995	0.202397
0.0796964	-0.0391198	0.0796964	-0.161215	-0.0671085	0.224368
0.103416	-0.0635697	0.103416	-0.186916	-0.0510909	0.228362
0.0891841	-0.0317848	0.0891841	-0.184579	-0.0704225	0.1498
0.0749526	-0.0391198	0.0749526	-0.226636	-0.0668324	0.177097
0.0711575	-0.0537897	0.0711575	-0.168224	-0.0817454	0.213049
0.0607211	-0.0268949	0.0607211	-0.21028	-0.089478	0.228362
-0.000948767	-0.00733496	-0.000948767	-0.224299	-0.120961	0.173103
-0.0303605	0.0122249	-0.0303605	-0.242991	-0.114057	0.238349
0.0398482	0.0268949	0.0398482	-0.242991	-0.116819	0.340879
0.0388994	0.0268949	0.0388994	-0.207944	-0.0880972	0.31225
0.104364	0.0195599	0.104364	-0.168224	-0.102458	0.285619
0.0502846	0.0244499	0.0502846	-0.140187	-0.0900304	0.178429
0.073055	0.0268949	0.073055	-0.0934579	-0.128694	0.137816
0.0597723	0.0464548	0.0597723	-0.0934579	-0.130903	0.130493
0.056926	0.0244499	0.056926	-0.0373832	-0.117095	0.10719
0.0673624	0.0317848	0.0673624	-0.0443925	-0.104115	0.0466045
0.0474383	0.0611247	0.0474383	-0.0373832	-0.0922397	0.0439414
0.0426945	0.0684597	0.0426945	-0.0490654	-0.09942	0.0133156
0.0474383	0.0537897	0.0474383	-0.0490654	-0.0635184	0.00599201
0.0607211	0.0415648	0.0607211	-0.0420561	-0.1066	0.011984
0.0521822	0.0464548	0.0521822	-0.0514019	-0.0883734	0.000665779
0.0132827	0.0684597	0.0132827	-0.0560748	-0.0776029	0.051265
-0.0132827	0.0562347	-0.0132827	-0.0841122	-0.0814692	0.045273
0.0142315	0.0733496	0.0142315	-0.0537383	-0.112952	0.0958722
0.0246679	0.0977995	0.0246679	-0.0864486	-0.129798	0.145806
0.00948767	0.0562347	0.00948767	-0.0957944	-0.120409	0.122503
0.073055	0.0929095	0.073055	-0.0817757	-0.0842309	0.167776
0.0654649	0.0684597	0.0654649	-0.0747664	-0.136426	0.129827
0.0341556	0.0782396	0.0341556	-0.0420561	-0.115162	0.125832
0.0559772	0.0757946	0.0559772	-0.0420561	-0.103839	0.131824
0.00379507	0.0880196	0.00379507	-0.0864486	-0.113228	0.179095
0.0493359	0.0684597	0.0493359	-0.0700935	-0.0933444	0.154461
0.00664137	0.0831296	0.00664137	-0.0630841	-0.112676	0.175766
0.0275142	0.105134	0.0275142	-0.0724299	-0.114609	0.121838
0.0540797	0.0709046	0.0540797	-0.0607477	-0.116819	0.0845539
0.0208729	0.0782396	0.0208729	-0.0841122	-0.0905827	0.111185
0.00189753	0.0806846	0.00189753	-0.11215	-0.116819	0.0785619
0.016129	0.119804	0.016129	-0.109813	-0.061309	0.143808
0.0218216	0.178484	0.0218216	-0.102804	-0.0676609	0.0998668
-0.00379507	0.176039	-0.00379507	-0.121495	-0.0486054	0.134487
0.0370019	0.290954	0.0370019	-0.130841	-0.0212648	0.179095
0.0132827	0.317848	0.0132827	-0.123832	-0.0486054	0.186418
0.00474383	0.376528	0.00474383	-0.130841	-0.0176747	0.164447
-0.0170778	0.364303	-0.0170778	-0.147196	-0.0295498	0.149134
-0.016129	0.364303	-0.016129	-0.165888	-0.00524717	0.15779
0.0180266	0.315403	0.0180266	-0.14486	-0.00856117	0.149134
-0.000948767	0.342298	-0.000948767	-0.151869	0.00441867	0.120506
0.016129	0.342298	0.016129	-0.156542	0.0229218	0.0745672
0.0664137	0.320293	0.0664137	-0.140187	0.00524717	0.133822
0.0113852	0.325183	0.0113852	-0.163551	0.0135322	0.139814
0.016129	0.325183	0.016129	-0.163551	-0.0157415	0.117843
0.0588235	0.283619	0.0588235	-0.175234	-0.0218172	0.145806
0.085389	0.283619	0.085389	-0.156542	-0.0273405	0.106525
0.0702087	0.295844	0.0702087	-0.130841	-0.021541	0.143808
0.0626186	0.246944	0.0626186	-0.123832	-0.0466722	0.0938748
0.0834915	0.229829	0.0834915	-0.135514	-0.0922397	0.123169
0.073055	0.234719	0.073055	-0.13785	-0.116542	0.123835
0.0948767	0.234719	0.0948767	-0.163551	-0.107981	0.156458
0.0863378	0.237164	0.0863378	-0.170561	-0.110191	0.142477
0.0815939	0.244499	0.0815939	-0.149533	-0.163491	0.159121
0.0578748	0.239609	0.0578748	-0.133178	-0.161281	0.189747
0.0531309	0.232274	0.0531309	-0.133178	-0.136979	0.207057
0.0996205	0.249389	0.0996205	-0.107477	-0.149406	0.11518
0.0872865	0.205379	0.0872865	-0.109813	-0.170947	0.153795
0.0882353	0.185819	0.0882353	-0.13785	-0.177575	0.291611

## Sheet: Figure 5D
nmr-1(ak4); AVG calcium imaging
male tail touch
GCaMP fluorescence intensity normalized with the prestimulus intensity estimated as the median in the 100 frames before the first stimulation (F(t)-Fb)/Fb, not corrected by the baseline drift
0.0088968	0.143646	0.111866	-0.169492	0.0799289	-0.0333333	0.0463847	0.085327	0.111465	-0.0200364	-0.1777	0.154639
0.019573	0.161326	0.118946	-0.220339	0.0426288	0.0212121	0.0989086	0.0733652	0.116242	-0.0236794	-0.195993	0.221649
-0.0088968	0.135912	0.103653	-0.228814	0.026643	0.0242424	0.0613915	0.0398724	0.151274	-0.0601093	-0.188153	0.216495
0.019573	0.0983425	0.116681	-0.262712	0.0728242	-0.0121212	0.0429741	0.046252	0.152866	-0.0455373	-0.182056	0.195876
-0.0231317	0.131492	0.0979892	-0.262712	-0.0071048	-0.0242424	0.021146	0.0382775	0.133758	-0.0182149	-0.16899	0.201031
-0.0569395	0.173481	0.0920419	-0.254237	0.0639432	-0.0333333	0.0204638	0.0438596	0.243631	0.0364299	-0.163763	0.216495
-0.106762	0.101657	0.085245	-0.144068	0.0373002	0.00909091	-0.0259209	0.0255183	0.14172	-0.00546448	-0.169861	0.180412
-0.0854093	0.138122	0.0645709	-0.152542	0.0515098	0.00606061	-0.0190996	0.00478469	0.203822	0.0255009	-0.175958	0.149485
0.088968	0.166851	0.0560748	-0.118644	0.0248668	-0.0181818	-0.0190996	-0.00637959	0.140127	0.0145719	-0.164634	0.149485
0.0871886	0.106077	0.0232229	-0.0508475	0.0053286	0.00909091	-0.0115962	0.0127592	0.144904	0.0400729	-0.182056	0.206186
0.0533808	0.148066	0.028887	-0.0508475	0.0870337	-0.00909091	0.0334243	0.0422648	0.160828	0.00728597	-0.189024	0.201031
0.0533808	0.109392	0.0215236	0.0508475	0.0195382	-0.0121212	0.0579809	0.0382775	0.13535	0.0182149	-0.175958	0.185567
0.069395	0.0950276	0.0271878	0.0423729	0	-0.0272727	0.109823	0.0358852	0.167197	0.0582878	-0.189895	0.175258
0.0569395	0.132597	0.0232229	0.161017	0.0586146	0	0.109823	0.0406699	0.146497	0.0637523	-0.202091	0.221649
0.0533808	0.127072	0.0226565	0.110169	0.017762	-0.0515152	0.116644	0.0598086	0.125796	0.0510018	-0.197735	0.206186
0.0284698	0.122652	0.0249221	0.20339	0.0248668	-0.0606061	0.110505	0.0637958	0.0780255	-0.010929	-0.20993	0.226804
0.0462633	0.146961	0.0130275	0.228814	-0.0053286	-0.0030303	0.102319	0.0598086	0.113057	-0.00728597	-0.205575	0.195876
0.0516014	0.111602	0.0300198	0.186441	-0.035524	-0.0515152	0.0825375	0.0909091	0.119427	0.010929	-0.194251	0.201031
0.0462633	0.0640884	0.0438969	0.135593	0.0230906	-0.030303	0.074352	0.0829346	0.0987261	0.00364299	-0.20993	0.237113
0.0551601	0.0685083	0.0348343	0.110169	0.108348	0.030303	0.0791269	0.0606061	0.0414013	0.0182149	-0.200348	0.247423
0.0409253	0.078453	0.0368168	0.059322	0.0799289	0.0242424	0.0763984	0.0901116	-0.00636944	0	-0.175958	0.206186
0.0551601	0.0441989	0.028887	0.0508475	0.0657194	-0.0030303	0.108458	0.0917065	0.0207006	0.00728597	-0.155052	0.216495
0.0231317	0.0375691	0.0404984	0.0762712	0.0497336	0.00606061	0.122783	0.0940989	0.159236	0.0163934	-0.173345	0.226804
0.0088968	0.038674	0.0387992	0.0762712	0.0834813	-0.0181818	0.135744	0.107656	0.0589172	-0.010929	-0.14547	0.231959
0.0320285	-0.0331492	0.0455961	0.0338983	0.0035524	-0.0363636	0.124829	0.092504	0.0493631	0.00728597	-0.184669	0.221649
0.0142349	0.0143646	0.0608893	0.118644	0.0426288	-0.0393939	0.148704	0.0653908	0.0318471	-0.0255009	-0.168118	0.237113
-0.00355872	0.0165746	0.0648542	0.135593	-0.0035524	-0.0393939	0.120055	0.0629984	0.0127389	-0.00182149	-0.203833	0.221649
-0.00355872	0.040884	0.0741999	0.127119	-0.0515098	-0.0393939	0.140518	0.0422648	0.122611	0.0218579	-0.208188	0.231959
-0.019573	0.0640884	0.0750496	0.059322	0.0124334	-0.0212121	0.151432	0.030303	0.0398089	-0.0182149	-0.205575	0.185567
0.0160142	0.040884	0.0594732	0.0423729	0.0035524	-0.0484848	0.134379	0.0326954	0.0127389	0.0273224	-0.216899	0.216495
-0.0338078	0.0629834	0.0586236	0.0932203	-0.0035524	-0.0515152	0.134379	0.0374801	0.0350319	-0.0273224	-0.222125	0.21134
-0.0088968	0.0662983	0.0651374	0.0508475	0.017762	-0.069697	0.141201	0.0239234	0.121019	-0.010929	-0.229965	0.201031
-0.0160142	0.0607735	0.0487114	0.0932203	-0.0337478	-0.0727273	0.122783	0.00717703	0.0684713	0.00182149	-0.237805	0.185567
-0.0088968	0.0574586	0.030303	0.059322	0.0301954	-0.0515152	0.124829	0.0374801	0.0828025	0.00546448	-0.238676	0.159794
0.0106762	0.0872928	0.0124611	0.0932203	0.0337478	-0.0484848	0.11528	0.0215311	0.0939491	-0.0127505	-0.245645	0.108247
0.00177936	0.0331492	0	0.0338983	0.00888099	-0.030303	0.0668486	0.0382775	0.100318	0.0346084	-0.245645	0.103093
0.00533808	0.0320442	-0.0223733	0.0508475	0.0479574	-0.030303	0.0607094	0.0311005	0.111465	0.0910747	-0.294425	0.0979381
0.00711744	0.0342541	-0.0283206	0.0254237	0.0674956	-0.00606061	0.0709413	0.0175439	0.0843949	0.0400729	-0.297909	0.113402
0.0142349	0.00331492	-0.0407816	-0.0169492	0.071048	-0.0333333	0.0668486	0.0255183	0.103503	0.12204	-0.300523	0.134021
0.0516014	0	-0.0671198	0.00847458	0.0568384	-0.030303	0.0845839	0.0255183	0.101911	0.0874317	-0.312718	0.103093
0.0587189	0.038674	-0.0569244	0	0.044405	0.0151515	0.0886767	0.00877193	0.0716561	0.0837887	-0.318815	0.0360825
0.0622776	0.0232044	-0.0640045	0	0.0479574	-0.0272727	0.0832196	-0.00318979	0.0254777	0.0364299	-0.316202	0.0618557
0.0427046	-0.00883978	-0.0404984	0	0.0284192	-0.0454545	0.0763984	-0.00877193	0.044586	0.0619308	-0.319686	0.113402
0.0302491	-0.00110497	-0.0121779	0.0338983	0.0515098	0.00909091	0.085266	-0.00877193	0.0111465	0.142077	-0.117596	0.0412371
0.0266904	0.0176796	0.00396488	0.101695	0.0888099	-0.0333333	0.113233	-0.00398724	0.0207006	0.0910747	-0.0496516	0.0154639
0.0498221	0.0220994	0.00736335	0.0847458	0.0639432	-0.00606061	0.124829	-0.0015949	-0.0175159	0.132969	0.182056	0.0721649
0.044484	0.00552486	0.0218069	0.0169492	0.0746004	-0.0363636	0.140518	0.0103668	-0.0207006	0.134791	0.182056	0
0.024911	0.0132597	0.0314359	0.101695	0.0390764	0.00606061	0.122101	0.0374801	-0.0589172	0.0346084	0.203833	0.0257732
0.0177936	-0.0353591	0.0379496	0.110169	-0.00888099	-0.0121212	0.0914052	0.0271132	-0.101911	0.0400729	0.204704	0.0309278
0.019573	0.00331492	0.0297366	0.118644	-0.0071048	-0.0393939	0.0791269	0.0350877	-0.0573248	0	0.189895	0.0360825
0.0391459	-0.0298343	0.0458794	0.0423729	0.0195382	-0.0545455	0.068895	0.0470494	-0.0461783	0.0382514	0.179443	0.0154639
-0.0338078	-0.00662983	0.0484282	0.0762712	0.0781528	-0.0606061	0.0579809	0.0287081	-0.0509554	0.0127505	-0.0165505	-0.0154639
-0.019573	0.00773481	0.0436137	0.118644	0.0124334	-0.0818182	0.0293315	0.0295056	-0.0605096	0.0601093	0.139373	-0.0309278
-0.0213523	-0.0243094	0.0419145	0.0423729	0.017762	-0.0666667	0.0204638	0.015949	-0.0127388	0.0473588	0.13676	-0.0618557
-0.0355872	-0.0353591	0.0209572	0.059322	0	-0.0939394	0	0.00717703	5.96046e-09	0.0655738	0.150697	-0.0309278
-0.0373665	-0.0254144	0.039932	0	0.0568384	-0.0787879	-0.0225102	0.00797448	-0.0127388	0.00910747	0.14547	0
-0.0320285	-0.0254144	0.0348343	0.0677966	-0.0319716	-0.0606061	-0.0300136	-0.0127592	0.0589172	0.0182149	0.14547	-0.0670103
0.0160142	0.00994475	0.0396488	0.118644	0.0106572	-0.0575758	-0.0347885	-0.000797448	0.0541401	0.0309654	0.146341	-0.0412371
0.0160142	0.0320442	0.0127443	0	0.0053286	-0.0212121	-0.0613915	-0.0287081	0.0191083	0	0.132404	-0.0412371
0.0106762	0.00441989	-0.0317191	-0.0169492	-0.0373002	-0.0181818	-0.0102319	-0.0526316	-0.0031847	-0.00364299	0.135889	-0.0927835
0.00711744	-0.00331492	-0.0246389	-0.101695	0.0053286	0.0181818	-0.0102319	-0.0614035	0.0286624	-0.010929	0.176829	-0.139175
0.00533808	-0.0475138	-0.0215236	-0.059322	-0.0248668	0.00909091	-0.0334243	-0.0948963	-0.0302548	0.00546448	0.170732	-0.134021
0.0231317	-0.0574586	-0.0297366	-0.118644	0.0035524	-0.0393939	-0.0252387	-0.0781499	0.0334395	0.0619308	0.105401	-0.139175
0.0498221	-0.0718232	-0.0249221	-0.161017	-0.0213144	0.0151515	-0.0238745	-0.053429	0.0350319	0.0327869	0.0792683	-0.118557
0.0498221	-0.0165746	-0.017842	-0.194915	-0.0692718	0.0272727	-0.0245566	-0.0653908	-0.044586	0.0546448	0.0479094	-0.128866
-0.0284698	-0.0375691	-0.0320023	-0.194915	0	0.0939394	-0.0334243	-0.0446571	-0.13535	0.0273224	0.0365854	-0.159794
-0.0355872	-0.040884	-0.0294534	-0.110169	-0.0479574	0.106061	-0.0395634	-0.0350877	-0.0812102	0.00546448	0.00958188	-0.0618557
-0.0498221	-0.039779	-0.0280374	-0.20339	-0.0763766	0.0969697	-0.0600273	-0.053429	-0.0366242	0.0182149	0	-0.123711
-0.0640569	-0.0883978	-0.0263381	-0.194915	-0.0390764	0.0848485	-0.085266	-0.0637958	-0.0684713	0.0236794	0.00087108	-0.149485
-0.101423	-0.0651934	-0.027471	-0.177966	-0.00888099	0.0545455	-0.0450205	-0.046252	-0.0589172	-0.00182149	0.0165505	-0.14433
-0.069395	-0.117127	-0.0339847	-0.161017	-0.0426288	0	-0.03206	-0.0590112	-0.116242	0.0145719	0.0087108	-0.123711
-0.088968	-0.0563536	-0.0354007	-0.161017	0.0497336	0.00606061	-0.042292	-0.0614035	-0.0159236	-0.0218579	0.0391986	-0.175258
-0.0604982	-0.0828729	-0.0472954	-0.0932203	-0.035524	0.0181818	-0.120055	-0.0486443	-0.121019	-0.0400729	0.03223	-0.134021
-0.0622776	-0.0618785	-0.0438969	-0.177966	-0.0035524	0.00909091	-0.13779	-0.0606061	-0.0143312	-0.0273224	0.0278746	-0.139175
-0.0551601	-0.0607735	-0.0348343	-0.0847458	-0.0301954	0.0545455	-0.0982265	-0.0406699	-0.0955414	-0.00182149	0.0357143	-0.190722
-0.0622776	-0.0364641	-0.0331351	-0.0677966	-0.0515098	0.0151515	-0.0995907	-0.0438596	-0.0828026	0	0.0583624	-0.134021
-0.0604982	-0.0541436	-0.0410649	-0.135593	-0.017762	0.030303	-0.101637	-0.0574163	-0.0318471	-0.0163934	0.0252613	-0.159794
-0.0391459	-0.0519337	-0.0583404	-0.127119	-0.0426288	0.0151515	-0.0907231	-0.0797448	-0.0207006	-0.0510018	0.0200348	-0.164948
-0.0960854	-0.0939227	-0.0540923	-0.110169	-0.0799289	0.0181818	-0.107094	-0.102073	-0.0557325	-0.0601093	0.0165505	-0.170103
-0.0676157	-0.080663	-0.0504106	-0.135593	-0.0639432	0.0393939	-0.0948158	-0.0773525	-0.154459	-0.0692168	0.0261324	-0.175258
-0.0551601	-0.0364641	-0.05919	-0.135593	-0.0905861	0.0606061	-0.0859482	-0.0773525	-0.0923567	-0.0400729	0.0357143	-0.190722
-0.0373665	-0.0651934	-0.0515435	-0.144068	-0.0674956	0.0878788	-0.100273	-0.0502392	-0.0923567	-0.0801457	0.0374564	-0.175258
-0.044484	-0.0906077	-0.057774	-0.144068	-0.0426288	0.121212	-0.10573	-0.0334928	-0.0350318	-0.0528233	0.0226481	-0.170103
-0.019573	-0.0441989	-0.0606061	-0.101695	-0.0870337	0.118182	-0.0811733	-0.0295056	-0.121019	-0.0382514	0.0426829	-0.128866
-0.024911	-0.038674	-0.0877938	-0.152542	-0.0674956	0.130303	-0.0811733	-0.0430622	-0.0796178	-0.132969	0.0531359	-0.185567
-0.00355872	0.00331492	-0.105636	-0.152542	-0.0817052	0.112121	-0.0757162	-0.00318979	-0.0812102	-0.0564663	0.0200348	-0.154639
-0.0213523	-0.0850829	-0.126876	-0.0423729	-0.0852576	0.0818182	-0.0811733	0	-0.151274	-0.125683	0.0601045	-0.175258
0.0409253	-0.0430939	-0.105353	-0.0169492	-0.101243	0.109091	-0.144611	-0.023126	-0.136943	-0.125683	0.0383275	-0.164948
0.0427046	-0.0552486	-0.108468	0.00847458	-0.0426288	0.130303	-0.0566166	-0.0167464	-0.173567	-0.136612	0.0635889	-0.139175
0.019573	-0.0839779	-0.13254	0.0254237	-0.101243	0.0909091	-0.0641201	-0.0382775	-0.178344	-0.163934	0.0487805	-0.128866
-0.00711744	-0.0165746	-0.130275	-0.0423729	-0.127886	0.106061	-0.0675307	-0.0326954	-0.186306	-0.120219	0.0426829	-0.149485
0	-0.0629834	-0.122345	-0.0338983	-0.053286	0.130303	-0.0893588	-0.0366826	-0.157643	-0.127505	0.0339721	-0.159794
-0.0124555	-0.0674033	-0.111866	-0.0677966	-0.0799289	0.148485	-0.0914052	-0.0438596	-0.221338	-0.185792	0.0627178	-0.103093
-0.0338078	-0.0364641	-0.113566	-0.0169492	-0.110124	0.0818182	-0.0989086	-0.0406699	-0.214968	-0.134791	0.0339721	-0.139175
-0.0391459	-0.0132597	-0.137355	-0.0338983	-0.127886	0.0848485	-0.112551	-0.0239234	-0.183121	-0.154827	0	-0.206186
-0.0320285	-0.00883978	-0.128292	0.0508475	-0.0994671	0.0515152	-0.095498	-0.0781499	-0.221338	-0.154827	0.0226481	-0.221649
-0.0480427	-0.0729282	-0.142169	0.00847458	-0.0586146	0.069697	-0.0920873	-0.0127592	-0.191083	-0.183971	-0.00609756	-0.216495
-0.0516014	-0.0685083	-0.100821	0.0254237	-0.117229	0.0606061	-0.0825375	-0.0191388	-0.224522	-0.15847	0.0252613	-0.195876
-0.0427046	-0.0508287	-0.0889267	0.00847458	-0.0905861	0.0424242	-0.0538881	-0.0526316	-0.156051	-0.182149	-0.00696864	-0.154639
-0.0177936	-0.0762431	-0.088077	0.059322	-0.0799289	0.0212121	-0.0484311	-0.0478469	-0.178344	-0.182149	-0.0461672	-0.226804
-0.0284698	-0.0751381	-0.11215	0.059322	-0.0479574	0.0151515	-0.0695771	-0.0550239	-0.199045	-0.182149	-0.065331	-0.185567
0.0925267	-0.0861878	-0.179269	-0.186441	-0.0728242	0.0393939	-0.110505	-0.0582137	-0.116242	-0.176685	-0.0618467	-0.175258
0.265125	-0.185635	-0.180119	-0.0762712	-0.035524	0.0545455	-0.259209	-0.0239234	-0.197452	-0.145719	-0.118467	-0.14433
0.218861	-0.503867	-0.173605	-0.0847458	-0.0301954	0.118182	-0.324693	-0.0366826	-0.179936	-0.138434	-0.03223	-0.0979381
0.265125	-0.689503	-0.188049	0.0762712	0	0.154545	-0.248295	-0.0542265	-0.00955414	-0.0400729	0.00522648	-0.0876289
0.38968	-0.683978	-0.19343	0.0847458	-0.21492	0.212121	-0.169168	0.0494418	0.00159234	0.00364299	0.0278746	-0.0257732
0.428826	-0.733702	-0.226848	0.118644	-0.209591	0.290909	-0.185539	0.11882	0.00159234	-0.00364299	0.0940767	-0.0103093
0.409253	-0.677348	-0.255168	0.0762712	-0.127886	0.354545	-0.0729877	0.145136	-0.0207006	0.118397	0.0897213	-0.0463918
0.419929	-0.629834	-0.275276	-0.0169492	-0.122558	0.454545	-0.0654843	0.123604	-0.00477707	0.178506	0.0949477	0.0515464
0.377224	-0.561326	-0.306995	0.059322	-0.0728242	0.527273	-0.0934516	0.158692	0.122611	0.269581	0.123693	-0.0206186
0.437722	-0.563536	-0.377797	-0.00847458	-0.0426288	0.527273	-0.0900409	0.166667	0.116242	0.32969	0.108014	0.0103093
0.419929	-0.563536	-0.284339	0.00847458	-0.149201	0.533333	-0.0620737	0.188198	0.191083	0.278689	0.108885	0.056701
0.464413	-0.59337	-0.296517	0	-0.106572	0.554545	-0.0818554	0.198565	0.165605	0.313297	0.0932056	0.0206186
0.446619	-0.543646	-0.287737	0.0169492	-0.044405	0.684848	-0.0941337	0.201754	0.167197	0.471767	0.103659	0.0309278
0.485765	-0.555801	-0.265647	0.0338983	0.0142096	0.724242	-0.107776	0.202552	0.176752	0.562842	0.14547	0.0360825
0.576512	-0.538122	-0.284622	0.0932203	0.0035524	0.763636	-0.131651	0.251196	0.246815	0.577413	0.159408	0.0618557
0.578292	-0.499448	-0.290003	0.228814	-0.035524	0.848485	-0.113915	0.275917	0.219745	0.619308	0.203833	0.113402
0.685053	-0.485083	-0.274143	0.228814	0.0515098	0.845455	-0.140518	0.286284	0.275478	0.68306	0.216028	0.14433
0.820285	-0.476243	-0.285472	0.262712	0.044405	0.924242	-0.227149	0.296651	0.332803	0.644809	0.204704	0.108247
0.921708	-0.418785	-0.284905	0.262712	0.0373002	0.945455	-0.235334	0.330144	0.242038	0.708561	0.194251	0.134021
1.04626	-0.433149	-0.392523	0.338983	0.159858	0.966667	-0.232606	0.365231	0.313694	0.892532	0.204704	0.128866
1.00712	-0.428729	-0.330784	0.364407	0.0994671	0.990909	-0.332196	0.375598	0.285032	0.852459	0.230836	0.164948
0.868327	-0.649724	-0.162843	0.466102	0.0852576	0.906061	-0.388131	0.399522	0.208599	0.945355	0.190767	0.175258
0.893238	-0.636464	-0.155197	0.423729	0.158082	0.918182	-0.378581	0.279107	0.243631	0.861566	0.0818815	0.164948
0.900356	-0.638674	-0.140753	0.440678	-0.0728242	0.969697	-0.372442	0.221691	0.31051	1.01093	0.054878	0.134021
0.902135	-0.620994	-0.145285	0.466102	0.365897	0.954545	-0.360164	0.221691	0.316879	0.910747	0.0557491	0.149485
0.962633	-0.629834	-0.152648	0.474576	0.458259	0.957576	-0.366985	0.243222	0.369427	0.919854	0.0818815	0.123711
0.967972	-0.655249	-0.157746	0.423729	0.420959	0.963636	-0.378581	0.23126	0.328025	0.806922	0.0897213	0.164948
1.0089	-0.620994	-0.14755	0.483051	0.445826	0.921212	-0.393588	0.217703	0.257962	0.715847	0.112369	0.180412
1.09964	-0.643094	-0.143302	0.59322	0.470693	0.884848	-0.382674	0.272727	0.237261	0.701275	0.148955	0.14433
1.22064	-0.643094	-0.127159	0.584746	0.420959	0.848485	-0.339018	0.34689	0.18949	0.801457	0.170732	0.149485
1.21708	-0.640884	-0.112999	0.59322	0.547069	0.812121	-0.328104	0.290271	0.243631	0.653916	0.198606	0.21134
1.17972	-0.624309	-0.115548	0.711864	0.543517	0.836364	-0.315143	0.288676	0.230892	0.728597	0.176829	0.180412
1.17082	-0.645304	-0.122345	0.737288	0.438721	0.830303	-0.272169	0.30303	0.232484	0.757741	0.178571	0.14433
1.21886	-0.678453	-0.108751	0.771186	0.40675	0.815152	-0.203274	0.338118	0.210191	0.774135	0.149826	0.0927835
1.22598	-0.666298	-0.09629	0.805085	0.428064	0.860606	-0.19236	0.35008	0.232484	0.850637	0.112369	0.154639
1.2331	-0.678453	-0.0988389	0.838983	0.415631	0.881818	-0.185539	0.308612	0.251592	0.752277	0.155052	0.123711
1.25445	-0.683978	-0.101105	0.838983	0.339254	0.915152	-0.154161	0.325359	0.272293	0.779599	0.0618467	0.190722
1.29715	-0.674033	-0.10422	0.745763	0.449378	0.930303	-0.143247	0.331738	0.33758	0.846995	0.0409408	0.134021
1.27402	-0.679558	-0.131691	0.762712	0.440497	0.854545	-0.18281	0.307018	0.324841	0.888889	0.011324	0.113402
1.29893	-0.675138	-0.134523	0.70339	0.536412	0.763636	-0.173943	0.203349	0.350318	0.876138	0.03223	0.0927835
1.23665	-0.689503	-0.131691	0.584746	0.53286	0.745455	-0.175989	0.334131	0.324841	0.918033	-0.0296167	0.128866
1.27046	-0.709392	-0.137921	0.466102	0.547069	0.660606	-0.1794	0.35008	0.312102	0.845173	-0.054007	0.108247
1.26157	-0.692818	-0.118946	0.5	0.541741	0.636364	-0.173943	0.333333	0.308917	0.739526	-0.0583624	0.113402
1.26157	-0.707182	-0.109034	0.516949	0.584369	0.648485	-0.157572	0.261563	0.313694	0.848816	-0.0601045	0.0412371
1.32206	-0.686188	-0.11838	0.5	0.62167	0.675758	-0.15075	0.320574	0.326433	0.846995	-0.0801394	0.0360825
1.33986	-0.739227	-0.124894	0.559322	0.650089	0.560606	-0.163711	0.324561	0.265924	0.686703	-0.0601045	0.0515464
1.34342	-0.737017	-0.121779	0.457627	0.516874	0.518182	-0.181446	0.305423	0.315287	0.783242	-0.075784	0.0463918
1.43594	-0.723757	-0.127726	0.398305	0.603908	0.536364	-0.18895	0.314195	0.318471	0.781421	-0.0374564	0.0103093
1.45018	-0.738122	-0.133673	0.40678	0.712256	0.560606	-0.141201	0.330144	0.296178	0.812386	0.0696864	0.0206186
1.44128	-0.722652	-0.151798	0.40678	0.600355	0.569697	-0.0593452	0.328549	0.275478	0.779599	0.108885	-0.0206186
1.3879	-0.725967	-0.140187	0.474576	0.630551	0.618182	-0.105048	0.355662	0.347134	0.799636	0.233449	-0.0309278
1.46441	-0.735912	-0.133673	0.372881	0.59325	0.609091	0.03206	0.389155	0.356688	0.746812	0.502613	-0.0463918
1.47687	-0.717127	-0.155197	0.491525	0.561279	0.721212	-0.0163711	0.388357	0.361465	0.723133	0.515679	-0.0670103
1.40747	-0.763536	-0.153214	0.40678	0.438721	0.666667	0.0095498	0.361244	0.377389	0.628415	0.53223	-0.056701
1.45374	-0.78232	-0.151798	0.508475	0.422735	0.681818	0.079809	0.394737	0.375796	0.624772	0.500871	-0.0927835
1.42705	-0.818785	-0.146701	0.491525	0.376554	0.590909	-0.0695771	0.361244	0.375796	0.586521	0.486063	-0.0670103
1.43238	-0.860774	-0.137638	0.432203	0.351687	0.606061	0.0504775	0.363636	0.377389	0.624772	0.477352	-0.0309278
1.40391	-0.885083	-0.129992	0.508475	0.369449	0.581818	-0.00272851	0.357257	0.351911	0.604736	0.472997	-0.056701
1.40569	-0.892818	-0.12546	0.508475	0.401421	0.551515	-0.00545703	0.316587	0.383758	0.63388	0.471254	-0.118557
1.38612	-0.877348	-0.130275	0.483051	0.404973	0.593939	-0.0545703	0.289474	0.377389	0.595628	0.445122	-0.0927835
1.39502	-0.866298	-0.131124	0.457627	0.499112	0.621212	0.0218281	0.30622	0.363057	0.582878	0.421603	-0.118557
1.43416	-0.812155	-0.136505	0.40678	0.48135	0.642424	-0.00341064	0.286284	0.339172	0.550091	0.374564	-0.154639
1.36477	-0.644199	-0.145851	0.305085	0.477798	0.678788	0.0115962	0.273525	0.315287	0.615665	0.385888	-0.118557
1.38078	-0.470718	-0.143869	0.381356	0.424512	0.742424	0.0190996	0.221691	0.292994	0.51184	0.399826	-0.108247
1.39858	-0.372376	-0.144718	0.338983	0.417407	0.721212	-0.00613915	0.244019	0.402866	0.54827	0.405052	-0.134021
1.29893	-0.277348	-0.144435	0.355932	0.399645	0.775758	-0.0484311	0.257576	0.30414	0.564663	0.405052	-0.134021
1.32384	-0.170166	-0.161144	0.355932	0.417407	0.751515	-0.101637	0.248804	0.275478	0.526412	0.415505	-0.139175
1.30427	-0.0707182	-0.164543	0.372881	0.509769	0.675758	-0.142565	0.23764	0.345541	0.51184	0.425087	-0.175258
1.29537	-0.0110497	-0.172472	0.245763	0.463588	0.669697	-0.194407	0.236842	0.353503	0.530055	0.382404	-0.175258
1.36833	-0.00110497	-0.196262	0.288136	0.523979	0.630303	-0.225102	0.253589	0.377389	0.537341	0.383275	-0.154639
1.35053	-0.0132597	-0.198527	0.254237	0.396092	0.581818	-0.244202	0.243222	0.307325	0.553734	0.353659	-0.21134
1.35943	-0.00773481	-0.216653	0.322034	0.468917	0.563636	-0.268076	0.283094	0.334395	0.539162	0.385888	-0.21134
1.29181	-0.0651934	-0.22883	0.355932	0.440497	0.515152	-0.279673	0.27193	0.321656	0.448087	0.364983	-0.252577
1.35587	-0.0375691	-0.235061	0.347458	0.404973	0.466667	-0.309686	0.248006	0.350318	0.437158	0.345819	-0.21134
1.30071	-0.0707182	-0.233645	0.381356	0.390764	0.481818	-0.293315	0.241627	0.356688	0.404372	0.317944	-0.195876
1.28292	-0.00883978	-0.234778	0.347458	0.399645	0.439394	-0.300819	0.271132	0.248408	0.415301	0.342335	-0.201031
1.27936	-0.0198895	-0.239026	0.364407	0.371226	0.409091	-0.30764	0.305423	0.170382	0.404372	0.368467	-0.278351
1.31851	-0.0740331	-0.233078	0.372881	0.403197	0.357576	-0.306276	0.26874	0.227707	0.338798	0.375436	-0.278351
1.27402	-0.40663	-0.250071	0.330508	0.34103	0.348485	-0.364256	0.200159	0.238853	0.36612	0.421603	-0.329897
1.24733	-0.507182	-0.234494	0.254237	0.360568	0.357576	-0.369031	0.161085	0.178344	0.340619	0.414634	-0.345361
1.24377	-0.598895	-0.220334	0.254237	0.488455	0.366667	-0.399727	0.150718	0.136943	0.351548	0.412021	-0.283505
1.18327	-0.573481	-0.214104	0.29661	0.403197	0.363636	-0.375171	0.122807	0.183121	0.424408	0.4277	-0.298969
1.16548	-0.58011	-0.222033	0.254237	0.412078	0.336364	-0.420873	0.130782	0.205414	0.29326	0.408537	-0.283505
1.13879	-0.522652	-0.21467	0.254237	0.483126	0.348485	-0.386767	0.11244	0.184713	0.298725	0.424216	-0.314433
1.09964	-0.354696	-0.218069	0.381356	0.428064	0.363636	-0.414052	0.133174	0.308917	0.311475	0.368467	-0.283505
1.1121	-0.282873	-0.233928	0.254237	0.367673	0.345455	-0.371078	0.142743	0.259554	0.326047	0.342335	-0.304124
1.10142	-0.169061	-0.23676	0.245763	0.264654	0.390909	-0.244884	0.099681	0.210191	0.338798	0.31446	-0.293814
1.09609	-0.166851	-0.256018	0.29661	0.271758	0.40303	-0.24693	0.076555	0.313694	0.333333	0.278746	-0.226804
1.04448	-0.19558	-0.24554	0.254237	0.250444	0.460606	-0.194407	0.0917065	0.240446	0.342441	0.247387	-0.247423
1.0516	-0.201105	-0.240442	0.271186	0.264654	0.260606	-0.124147	0.0653908	0.219745	0.326047	0.0670732	-0.28866
1.03915	-0.183425	-0.248372	0.288136	0.307282	0.254545	-0.146658	0.0757576	0.294586	0.355191	0.105401	-0.273196
1.02313	-0.223204	-0.244973	0.288136	0.305506	0.384848	-0.140518	0.0789474	0.111465	0.300546	0.0984321	-0.247423
1.01779	-0.122652	-0.238743	0.279661	0.259325	0.309091	-0.141201	0.0797448	0.246815	0.262295	0.158537	-0.195876
0.998221	0.0839779	-0.248372	0.262712	0.316163	0.242424	-0.102319	0.085327	0.171975	0.298725	0.197735	-0.237113
1.01246	0.113812	-0.264514	0.194915	0.307282	0.184848	-0.0368349	0.0877193	0.105096	0.249545	0.20993	-0.247423
0.964413	0.0740331	-0.277542	0.262712	0.333925	0.163636	-0.0218281	0.092504	0.111465	0.253188	0.19338	-0.273196
0.91637	0.118232	-0.250637	0.169492	0.367673	0.151515	-0.00409277	0.0709729	0.124204	0.260474	0.141986	-0.298969
0.880783	0.0751381	-0.261682	0.177966	0.410302	0.148485	-0.00682128	0.0789474	0.152866	0.196721	0.0592334	-0.283505
0.905694	0.110497	-0.288587	0.186441	0.367673	0.0909091	0.0572988	0.116427	0.105096	0.220401	-0.0566202	-0.28866
0.879004	0.0939227	-0.290003	0.211864	0.438721	0.0787879	0.0757162	0.110048	0.00636942	0.224044	-0.065331	-0.298969
0.893238	0.113812	-0.285188	0.254237	0.388988	0.0454545	0.111869	0.11244	0.0254777	0.218579	-0.110627	-0.278351
0.848754	0.0651934	-0.287737	0.288136	0.358792	0.172727	0.0811733	0.121212	0.0461783	0.176685	-0.097561	-0.273196
0.80605	0.194475	-0.293118	0.135593	0.335702	0.109091	0.0716235	0.11882	0.0159236	0.189435	-0.135889	-0.278351
0.825623	0.149171	-0.293118	0.186441	0.337478	0.160606	0.0702592	0.119617	-0.00477707	0.182149	-0.147213	-0.278351
0.818505	0.166851	-0.316058	0.211864	0.257549	0.227273	0.0579809	0.139553	0.0143312	0.200364	-0.222125	-0.314433
0.793594	0.129282	-0.304446	0.186441	0.255773	0.239394	0.0729877	0.126794	0.0159236	0.120219	-0.215157	-0.278351
0.768683	0.120442	-0.294817	0.220339	0.293073	0.306061	0.0920873	0.140351	0.0828025	0.129326	-0.220383	-0.28866
0.774021	0.158011	-0.276409	0.110169	0.330373	0.251515	0.0873124	0.158692	0.0955414	0.107468	-0.197735	-0.329897
0.820285	0.2	-0.267346	0.118644	0.380107	0.290909	0.074352	0.168262	0.0382166	0.131148	-0.197735	-0.319588
0.800712	0.163536	-0.263381	0.118644	0.344583	0.251515	0.0723056	0.147528	0.0366242	0.163934	-0.181185	-0.360825
0.77758	0.170166	-0.27301	0.0508475	0.284192	0.242424	0.0839018	0.189793	0.0589172	0.183971	-0.172474	-0.350515
0.734875	0.201105	-0.302747	0.161017	0.273535	0.257576	0.0641201	0.181818	0.0636943	0.0928962	-0.127178	-0.298969
0.772242	0.161326	-0.31011	0.0508475	0.285968	0.248485	0.0231924	0.181818	0.0270701	0.103825	0.0200348	-0.324742
0.699288	0.21105	-0.309261	0.059322	0.154529	0.278788	0.0177353	0.177033	0.130573	0.0819672	0.181185	-0.304124
0.736655	0.172376	-0.293118	0.059322	0.143872	0.260606	0.0177353	0.155502	0.152866	0.0382514	0.187282	-0.293814
0.752669	0.114917	-0.305296	0.0423729	0.124334	0.272727	0.0184175	0.161085	0.146497	0.0765027	-0.166376	-0.309278
0.704626	0.20663	-0.305862	0.0254237	0.12611	0.242424	0.0484311	0.165869	0.138535	0.0473588	-0.277003	-0.314433
0.699288	0.214365	-0.308694	0.0847458	0.184725	0.218182	0.0648022	0.232855	0.128981	0.100182	-0.542683	-0.314433
0.631673	0.177901	-0.306146	0	0.170515	0.2	0.0395634	0.203349	0.167197	0.153005	-0.632404	-0.262887
0.660142	0.185635	-0.301897	0.0762712	0.198934	0.193939	0.0402456	0.222488	0.0318471	0.0637523	-0.652439	-0.319588
0.672598	0.163536	-0.303597	0.101695	0.0550622	0.193939	0.0538881	0.168262	0.133758	0.0765027	-0.694251	-0.324742
0.669039	0.169061	-0.293968	0.127119	0.138544	0.187879	0.0518417	0.191388	0.0780255	0.0910747	-0.708188	-0.324742
0.649466	0.165746	-0.285188	0.161017	0.149201	0.209091	0.0470668	0.181021	0.0796178	0.0145719	-0.719512	-0.381443
0.603203	0.194475	-0.289436	0.0847458	0.0852576	0.190909	0.0354707	0.210526	0.103503	0.0491803	-0.723868	-0.340206
0.606762	0.174586	-0.316058	0.110169	0.119005	0.157576	0.0252387	0.211324	0.0493631	0.0692168	-0.724739	-0.35567
0.6121	0.158011	-0.330218	0.110169	0.136767	0.151515	0.0313779	0.192185	-0.0111465	-0.0418944	-0.691638	-0.386598
0.585409	0.132597	-0.326536	0.118644	0.0639432	0.142424	0.0190996	0.204147	5.96046e-09	-0.00364299	-0.702962	-0.391753
0.52847	0.18453	-0.306146	0.152542	0.108348	0.142424	0.03206	0.1563	-0.0302548	0.0236794	-0.6777	-0.345361
0.510676	0.159116	-0.305296	0.110169	0.0976909	0.1	0.0252387	0.185008	-0.0748407	0.0236794	-0.697735	-0.365979
0.475089	0.138122	-0.327386	0	0.145648	0.148485	0.0150068	0.200159	0.00318471	0.0200364	-0.682927	-0.381443
0.469751	0.19116	-0.316907	0.0762712	0.16341	0.130303	0.0170532	0.194577	-0.00955414	0.00364299	-0.66899	-0.376289
0.498221	0.162431	-0.306712	0.0677966	0.136767	0.0848485	0.0238745	0.211324	-0.0238854	0.0255009	-0.676829	-0.381443
0.467972	0.177901	-0.298499	0.0677966	0.154529	0.0818182	0.0238745	0.212121	-0.106688	0.0819672	-0.691638	-0.35567
0.466192	0.148066	-0.305579	0.00847458	0.188277	0.0878788	0.0109141	0.26236	-0.0286624	0.0655738	-0.705575	-0.35567
0.52669	0.104972	-0.311526	0	0.195382	0.109091	0.0115962	0.220096	-0.105096	0.0874317	-0.703833	-0.35567
0.551601	0.165746	-0.297649	0.118644	0.143872	0.0787879	-0.015689	0.23445	-0.0875796	0.103825	-0.736063	-0.350515
0.540925	0.123757	-0.31096	0.0847458	0.165186	0.069697	-0.0218281	0.227273	-0.0843949	0.134791	-0.740418	-0.329897
0.491103	0.0950276	-0.2968	0.0423729	0.120782	0.0545455	-0.0184175	0.243222	-0.0175159	0.0746812	-0.729965	-0.304124
0.482206	0.0464088	-0.297083	-0.059322	0.113677	0.0636364	-0.0272851	0.244817	-0.0828026	0.0928962	-0.729094	-0.335052
0.498221	0.0640884	-0.275276	0.0847458	0.147425	0.0484848	-0.0361528	0.293461	-0.0509554	0.111111	-0.729094	-0.298969
0.535587	0.0596685	-0.276975	0	0.0870337	0.0515152	-0.026603	0.317384	-0.0636943	0.167577	-0.711672	-0.335052
0.535587	0.0441989	-0.275276	0.00847458	0.0728242	0.0151515	-0.0327422	0.266348	-0.127389	0.154827	-0.71777	-0.35567
0.523132	0.038674	-0.283772	0.059322	0.0888099	0.0424242	-0.0395634	0.280702	-0.0207006	0.15847	-0.72561	-0.350515
0.476868	0.0883978	-0.279807	-0.059322	0.120782	-0.0212121	-0.0388813	0.301435	-0.0748407	0.143898	-0.736063	-0.345361
0.523132	0.0530387	-0.293401	-0.0338983	0.0674956	-0.0393939	-0.0436562	0.300638	-0.128981	0.112933	-0.743902	-0.273196
0.521352	0.0629834	-0.28972	0.0169492	0.138544	-0.0121212	-0.0375171	0.311802	-0.0828026	0.0619308	-0.732578	-0.304124
0.516014	0.120442	-0.293685	-0.0169492	0.156306	-0.0181818	-0.0334243	0.346092	-0.121019	0.112933	-0.728223	-0.319588
0.505338	0.107182	-0.297649	0.0338983	0.138544	-0.0333333	-0.0300136	0.342903	0.00477708	0.105647	-0.734321	-0.335052
0.475089	0.142541	-0.291702	0.059322	0.122558	-0.0363636	-0.0170532	0.295853	-0.0812102	0.0601093	-0.743031	-0.335052
0.460854	0.117127	-0.316907	0.0508475	0.108348	-0.0333333	-0.0150068	0.326156	-0.143312	0.149362	-0.732578	-0.335052
0.437722	0.112707	-0.319173	-0.0169492	0.152753	-0.1	-0.0354707	0.329346	-0.0875796	0.12204	-0.739547	-0.350515
0.467972	0.117127	-0.316907	-0.0254237	0.14032	-0.0939394	-0.0259209	0.27193	-0.152866	0.0837887	-0.743031	-0.386598
0.44484	0.158011	-0.317474	0.0338983	0.111901	-0.118182	-0.0381992	0.308612	-0.178344	0.138434	-0.748258	-0.365979
0.41637	0.149171	-0.318607	-0.0932203	0.108348	-0.118182	-0.0416098	0.294258	-0.211783	0.138434	-0.755226	-0.335052
0.432384	0.174586	-0.315491	-0.0762712	0.145648	-0.0818182	-0.0300136	0.323764	-0.186306	0.123862	-0.749129	-0.396907
0.421708	0.120442	-0.324837	-0.0338983	0.10302	-0.154545	-0.0334243	0.325359	-0.16879	0.200364	-0.770906	-0.391753
0.423488	0.176796	-0.337581	-0.110169	0.0799289	-0.133333	-0.0409277	0.342105	-0.138535	0.163934	-0.851916	-0.371134
0.419929	0.18232	-0.342679	-0.110169	0.044405	-0.163636	-0.0613915	0.319777	-0.183121	0.129326	-0.884146	-0.350515
0.366548	0.166851	-0.335033	-0.186441	0.0213144	-0.157576	-0.0914052	0.334928	-0.181529	0.147541	-0.888502	-0.396907
0.398576	0.205525	-0.340697	-0.144068	0.00888099	-0.127273	-0.127558	0.311005	-0.171975	0.140255	-0.891115	-0.43299
0.403915	0.232044	-0.348626	-0.0762712	0.0390764	-0.157576	-0.0695771	0.311005	-0.171975	0.264117	-0.884146	-0.469072
0.371886	0.187845	-0.371283	-0.118644	0.00888099	-0.190909	-0.0566166	0.296651	-0.179936	0.153005	-0.866725	-0.453608
0.375445	0.205525	-0.347494	-0.118644	0.0337478	-0.190909	-0.0381992	0.279904	-0.111465	0.162113	-0.726481	-0.448454
0.362989	0.165746	-0.318607	-0.127119	0.0071048	-0.233333	-0.047749	0.278309	-0.197452	0.123862	-0.66115	-0.463918
0.330961	0.227624	-0.308128	-0.0762712	-0.0035524	-0.20303	-0.0313779	0.249601	-0.16879	0.167577	-0.608014	-0.448454
0.325623	0.201105	-0.304446	-0.127119	0.0568384	-0.187879	-0.0368349	0.232057	-0.164013	0.193078	-0.597561	-0.443299
0.345196	0.297238	-0.300481	-0.110169	0.044405	-0.190909	-0.0313779	0.233652	-0.205414	0.1949	-0.60453	-0.453608
0.338078	0.236464	-0.305013	-0.127119	0.0213144	-0.187879	-0.0334243	0.252791	-0.203822	0.173042	-0.581882	-0.463918
0.373665	0.255249	-0.320872	-0.127119	0.0426288	-0.227273	-0.0511596	0.232057	-0.207006	0.174863	-0.543554	-0.396907
0.36121	0.293923	-0.313226	-0.110169	0.035524	-0.215152	-0.0845839	0.226475	-0.187898	0.189435	-0.447735	-0.391753
0.325623	0.237569	-0.335033	-0.177966	0	-0.190909	-0.0839018	0.236842	-0.203822	0.153005	-0.148955	-0.43299
0.307829	0.21326	-0.349759	-0.101695	0.0408526	-0.184848	-0.0968622	0.232855	-0.130573	0.0601093	0.0635889	-0.438144
0.24911	0.235359	-0.357406	-0.0932203	0.0692718	-0.133333	-0.102319	0.209729	-0.18949	0.0564663	-0.0296167	-0.42268
0.154804	0.250829	-0.353441	-0.177966	0.0337478	-0.130303	-0.120737	0.224083	-0.200637	0.145719	-0.0827526	-0.417526
0.217082	0.236464	-0.382894	-0.144068	0.0870337	-0.178788	-0.100955	0.204147	-0.194268	0.123862	-0.107143	-0.43299
0.179715	0.256354	-0.368734	-0.169492	0.044405	-0.190909	-0.0818554	0.245614	-0.181529	0.149362	-0.0810105	-0.43299
0.163701	0.266298	-0.377797	-0.228814	0.0230906	-0.190909	-0.122101	0.215311	-0.179936	0.136612	-0.0679443	-0.453608
0.144128	0.314917	-0.388558	-0.152542	0.0159858	-0.20303	-0.12824	0.210526	-0.211783	0.143898	-0.054007	-0.453608
0.0782918	0.287293	-0.377513	-0.177966	0.0195382	-0.148485	-0.127558	0.214514	-0.224522	0.149362	-0.021777	-0.402062
0.104982	0.312707	-0.381478	-0.194915	0.0142096	-0.212121	-0.0914052	0.198565	-0.200637	0.103825	-0.0487805	-0.469072
0.0569395	0.233149	-0.387709	-0.254237	0.0319716	-0.230303	-0.0832196	0.185008	-0.176752	0.0291439	-0.0270035	-0.448454
0.0676157	0.218785	-0.386859	-0.20339	0.017762	-0.166667	-0.101637	0.183413	-0.208599	-0.00182149	-0.00348432	-0.438144
0.0658363	0.209945	-0.382611	-0.228814	0.0071048	-0.127273	-0.0982265	0.185805	-0.16879	0.0491803	0.0165505	-0.448454
0.069395	0.207735	-0.387992	-0.279661	-0.026643	-0.133333	-0.127558	0.222488	-0.192675	-0.0182149	0.00087108	-0.443299
0.0640569	0.225414	-0.388558	-0.211864	0.0248668	-0.139394	-0.0552524	0.188198	-0.235669	-0.0728597	-0.0235192	-0.458763
0.0765125	0.214365	-0.375814	-0.228814	-0.0337478	-0.145455	-0.0204638	0.208134	-0.219745	-0.0801457	-0.00958188	-0.494845
0.0302491	0.240884	-0.378363	-0.305085	-0.0035524	-0.154545	-0.053206	0.194577	-0.194268	-0.0655738	0.0043554	-0.494845
0.0480427	0.240884	-0.366752	-0.305085	-0.035524	-0.142424	-0.0579809	0.170654	-0.164013	-0.0327869	0.03223	-0.494845
0.0800712	0.270718	-0.367601	-0.271186	0.062167	-0.151515	-0.0409277	0.166667	-0.240446	-0.0273224	0.0487805	-0.469072
0.0854093	0.243094	-0.34806	-0.29661	0.053286	-0.190909	-0.0381992	0.157895	-0.230892	-0.00364299	0.0156794	-0.494845
0.144128	0.21326	-0.347494	-0.262712	0.026643	-0.175758	-0.0395634	0.141946	-0.248408	-0.00546448	-0.00783972	-0.458763
0.126335	0.271823	-0.352591	-0.220339	0.0639432	-0.206061	-0.0463847	0.126794	-0.234076	0.0273224	-0.0121951	-0.479381
0.202847	0.232044	-0.34183	-0.262712	-0.0035524	-0.19697	0.0245566	0.118022	-0.280255	-0.0145719	-0.0148084	-0.458763
0.153025	0.18895	-0.34183	-0.245763	-0.0230906	-0.221212	0.0047749	0.117225	-0.224522	0.0418944	0.0270035	-0.453608
0.126335	0.220994	-0.348626	-0.262712	0.00888099	-0.209091	-0.015689	0.145136	-0.192675	0.0273224	0.0566202	-0.443299
0.144128	0.225414	-0.342113	-0.245763	-0.0248668	-0.245455	0.0184175	0.15311	-0.261146	0.0309654	0.0470383	-0.453608
0.129893	0.18232	-0.329652	-0.169492	-0.0142096	-0.239394	0.0381992	0.133971	-0.18949	0.0273224	-0.0130662	-0.448454
0.135231	0.21768	-0.327103	-0.169492	-0.0408526	-0.260606	0.00886767	0.143541	-0.243631	-0.00182149	0.0226481	-0.479381
0.16726	0.237569	-0.324837	-0.228814	-0.0124334	-0.233333	-0.0381992	0.158692	-0.227707	-0.00910747	0.0296167	-0.474227
0.137011	0.2	-0.323988	-0.228814	-0.0213144	-0.263636	-0.0252387	0.160287	-0.234076	0.0163934	0.0566202	-0.484536
0.151246	0.230939	-0.339847	-0.245763	-0.0071048	-0.254545	-0.0341064	0.157097	-0.280255	-0.00728597	0.021777	-0.448454
0.145907	0.201105	-0.340697	-0.237288	0.035524	-0.248485	-0.0409277	0.167464	-0.30414	-0.00546448	0.0505226	-0.458763
0.129893	0.214365	-0.344662	-0.228814	-0.0461812	-0.215152	-0.0675307	0.176236	-0.238853	0.0728597	0.0714286	-0.479381
0.158363	0.223204	-0.351175	-0.245763	0.0053286	-0.19697	-0.0252387	0.201754	-0.226115	0.0382514	0.0513937	-0.453608
0.135231	0.226519	-0.34891	-0.254237	0.0213144	-0.178788	-0.0361528	0.199362	-0.140127	0.0291439	0.0400697	-0.448454
0.113879	0.226519	-0.365052	-0.228814	-0.0017762	-0.181818	-0.015689	0.200159	-0.243631	0.0291439	0.033101	-0.463918
0.0854093	0.21105	-0.368168	-0.144068	-0.0159858	-0.184848	-0.0279673	0.207337	-0.219745	0.0182149	0.0818815	-0.458763
0.119217	0.196685	-0.381478	-0.228814	-0.0337478	-0.2	-0.0354707	0.208134	-0.289809	0.0418944	0.0844948	-0.458763
0.024911	0.205525	-0.384027	-0.228814	-0.0408526	-0.184848	-0.0334243	0.22488	-0.292994	-0.0364299	0.0688153	-0.5
0.0996441	0.20221	-0.379496	-0.211864	-0.017762	-0.136364	-0.0334243	0.220893	-0.214968	0.0291439	0.0888502	-0.43299
0.0800712	0.20442	-0.389691	-0.245763	0.0017762	-0.124242	-0.0484311	0.220096	-0.291401	0.0200364	0.0853659	-0.479381
0.0729537	0.246409	-0.391391	-0.194915	0.0426288	-0.130303	-0.0518417	0.196172	-0.251592	0	0.0810105	-0.510309
0.0516014	0.21547	-0.401586	-0.254237	0.00888099	-0.130303	-0.0497954	0.198565	-0.259554	-0.0400729	0.0749129	-0.489691
0.00533808	0.174586	-0.397338	-0.254237	0	-0.130303	-0.0463847	0.179426	-0.296178	-0.0819672	0.0627178	-0.546392
0.019573	0.18674	-0.392807	-0.220339	-0.017762	-0.142424	-0.0545703	0.1874	-0.253185	-0.0582878	0.0722997	-0.525773
0.0640569	0.21105	-0.393939	-0.186441	-0.0515098	-0.157576	-0.0641201	0.150718	-0.257962	-0.0947177	0.0583624	-0.546392
0.151246	0.159116	-0.389975	-0.245763	-0.0213144	-0.148485	-0.0416098	0.164274	-0.347134	-0.131148	0.00261324	-0.525773
0.217082	0.21768	-0.385443	-0.271186	-0.0941385	-0.151515	-0.0443383	0.136364	-0.305732	-0.15847	0.0156794	-0.515464
0.240214	0.142541	-0.380346	-0.245763	-0.0497336	-0.172727	-0.058663	0.144338	-0.30414	-0.103825	0.021777	-0.505155
0.247331	0.160221	-0.382045	-0.262712	-0.0479574	-0.166667	-0.0620737	0.14673	-0.342357	-0.0728597	0.0130662	-0.438144
0.252669	0.181215	-0.378646	-0.237288	-0.0390764	-0.154545	-0.0654843	0.118022	-0.335987	-0.165756	0.0400697	-0.412371
0.33274	0.080663	-0.393939	-0.279661	-0.0586146	-0.0515152	-0.112551	0.11563	-0.262739	-0.0765027	0.0487805	-0.376289
0.341637	0.133702	-0.463325	-0.305085	-0.0515098	-0.0151515	-0.0907231	0.121212	-0.27707	-0.0473588	0.0679443	-0.345361
0.3879	0.106077	-0.455112	-0.305085	-0.0639432	0.00909091	-0.124829	0.14673	-0.296178	-0.0364299	-0.196864	-0.314433
0.377224	0.0961326	-0.498442	-0.211864	-0.248668	0.0272727	-0.163711	0.1563	-0.251592	-0.0673953	-0.0766551	-0.28866
0.403915	0.106077	-0.521665	-0.262712	-0.198934	0.0515152	-0.203956	0.117225	-0.205414	-0.0418944	-0.107143	-0.221649
0.398576	0.0629834	-0.50439	-0.254237	-0.0976909	0.127273	-0.250341	0.103668	-0.171975	0.0418944	-0.0618467	-0.195876
0.380783	0.0353591	-0.542056	-0.161017	-0.10302	0.157576	-0.274216	0.0964912	-0.103503	0.0746812	-0.0609756	-0.185567
0.377224	-0.0353591	-0.521099	-0.110169	0.026643	0.254545	-0.27899	0.135566	-0.0828026	0.0874317	-0.0235192	-0.175258
0.339858	0.00662983	-0.555367	-0.0677966	-0.053286	0.321212	-0.324011	0.147528	0.0461783	0.10929	-0.00783972	-0.170103
0.364769	-0.0165746	-0.561597	-0.0338983	-0.0870337	0.39697	-0.296726	0.14673	0.0366242	0.233151	-0.00696864	-0.118557
0.322064	-0.0254144	-0.527896	-0.059322	0.0550622	0.430303	-0.27558	0.132376	0.0398089	0.260474	0.0374564	-0.0773196
0.336299	-0.247514	-0.557916	-0.0338983	-0.0763766	0.545455	-0.283765	0.117225	0.0414013	0.276867	-0.0365854	-0.0309278
0.380783	-0.117127	-0.559332	-0.00847458	0.035524	0.6	-0.28854	0.145136	0.136943	0.446266	-0.0722997	-0.0360825
0.403915	-0.081768	-0.576324	0.059322	0.0817052	0.593939	-0.291951	0.12201	0.171975	0.435337	0.00609756	-0.0360825
0.435943	-0.107182	-0.540357	0.0423729	0.0657194	0.651515	-0.24693	0.121212	0.183121	0.480874	0.00609756	0.056701
0.400356	-0.233149	-0.54149	0.0677966	0.115453	0.687879	-0.248977	0.111643	0.175159	0.542805	0.0252613	0.0154639
0.432384	-0.209945	-0.539507	0.152542	0.161634	0.642424	-0.218963	0.133174	0.254777	0.52459	-0.00087108	0.0154639
0.505338	-0.244199	-0.535259	0.118644	0.202487	0.718182	-0.235334	0.137161	0.281847	0.566485	0.0357143	0.0412371
0.551601	-0.333702	-0.542623	0.118644	0.165186	0.70303	-0.248295	0.151515	0.294586	0.622951	0.0348432	0.00515464
0.540925	-0.282873	-0.566412	0.152542	0.197158	0.675758	-0.240109	0.154705	0.315287	0.641166	0.0662021	0.0927835
0.405694	0.00331492	-0.398754	0.262712	0.220249	0.533333	-0.197135	0.14992	0.324841	0.668488	0.0609756	0.0154639
0.418149	0.00220994	-0.393939	0.20339	0.0071048	0.6	-0.216235	0.150718	0.321656	0.686703	-0.00958188	0.0721649
0.423488	0.040884	-0.397338	0.29661	0.113677	0.669697	-0.20191	0.138756	0.297771	0.619308	0.191638	0.0618557
0.467972	0.0265193	-0.403002	0.254237	0.323268	0.69697	-0.209413	0.133174	0.273885	0.728597	0.220383	0.0515464
0.455516	0.0198895	-0.399887	0.364407	0.451155	0.724242	-0.220327	0.158692	0.328025	0.701275	0.264808	0.118557
0.487544	0.00110497	-0.398187	0.398305	0.531083	0.775758	-0.214188	0.164274	0.340764	0.710383	0.269164	0.118557
0.510676	-0.00662983	-0.403002	0.364407	0.470693	0.784849	-0.237381	0.15311	0.429936	0.752277	0.28223	0.0618557
0.514235	0.0243094	-0.40725	0.313559	0.502664	0.760606	-0.242156	0.144338	0.372611	0.777778	0.277003	0.128866
0.539146	0.0165746	-0.400736	0.305085	0.472469	0.821212	-0.232606	0.147528	0.320064	0.76867	0.294425	0.118557
0.564057	-0.0220994	-0.395639	0.38983	0.472469	0.842424	-0.255116	0.166667	0.339172	0.859745	0.286585	0.0927835
0.544484	0.0441989	-0.409232	0.372881	0.563055	0.79697	-0.261255	0.162679	0.324841	0.759563	0.303136	0.14433
0.572954	-0.0154696	-0.410932	0.338983	0.550622	0.766667	-0.299454	0.14992	0.374204	0.839709	0.259582	0.154639
0.58363	-0.0508287	-0.411215	0.305085	0.509769	0.790909	-0.309004	0.160287	0.447452	0.826958	0.247387	0.108247
0.571174	0.0287293	-0.408666	0.457627	0.486679	0.727273	-0.298772	0.172249	0.378981	0.901639	0.165505	0.0309278
0.588968	-0.0198895	-0.420561	0.38983	0.477798	0.730303	-0.272851	0.185805	0.404459	0.983607	0.199477	0.056701
0.580071	-0.038674	-0.412914	0.423729	0.456483	0.651515	-0.260573	0.15949	0.361465	0.930783	0.179443	0.0360825
0.588968	-0.00110497	-0.411781	0.466102	0.463588	0.639394	-0.257844	0.147528	0.320064	0.916211	0.148084	0.0206186
0.580071	0.0232044	-0.410649	0.372881	0.51865	0.654545	-0.270123	0.157097	0.378981	0.899818	0.11324	0.0103093
0.580071	0.0364641	-0.410365	0.415254	0.547069	0.487879	-0.272851	0.189793	0.323248	0.939891	0.119338	-0.0515464
0.588968	0.0530387	-0.405268	0.398305	0.506217	0.533333	-0.280355	0.185008	0.350318	0.956284	0.14547	-0.0876289
0.594306	0.0220994	-0.401869	0.483051	0.492007	0.536364	-0.287176	0.169856	0.312102	0.87796	0.18554	-0.118557
0.619217	0.00773481	-0.435287	0.525424	0.470693	0.50303	-0.281719	0.11882	0.289809	0.928962	0.189895	-0.159794
0.551601	0.0563536	-0.462475	0.508475	0.492007	0.536364	-0.235334	0.092504	0.329618	0.947177	0.214286	-0.159794
0.572954	-0.00773481	-0.43019	0.483051	0.438721	0.509091	-0.238063	0.120415	0.390127	0.956284	0.233449	-0.14433
0.597865	0.00110497	-0.412631	0.5	0.465364	0.557576	-0.235334	0.141148	0.367834	0.814208	0.234321	-0.185567
0.564057	0.124862	-0.4064	0.5	0.428064	0.512121	-0.240109	0.137161	0.417197	0.832423	0.249129	-0.139175
0.540925	0.139227	-0.416879	0.483051	0.438721	0.548485	-0.238063	0.200159	0.355096	0.772313	0.245645	-0.170103
0.549822	0.227624	-0.402152	0.466102	0.513322	0.6	-0.25648	0.182616	0.386943	0.883424	0.25784	-0.159794
0.553381	0.236464	-0.39932	0.474576	0.452931	0.581818	-0.259209	0.191388	0.359873	0.826958	0.260453	-0.190722
0.578292	0.21326	-0.394223	0.559322	0.445826	0.469697	-0.254434	0.130782	0.33758	0.763206	0.25784	-0.190722
0.55516	0.21105	-0.386293	0.542373	0.424512	0.457576	-0.231241	0.118022	0.388535	0.684882	0.259582	-0.164948
0.542705	0.201105	-0.397338	0.5	0.37833	0.472727	-0.227831	0.157097	0.450637	0.621129	0.267422	-0.190722
0.52847	0.293923	-0.420844	0.525424	0.35524	0.445455	-0.251705	0.200159	0.452229	0.599271	0.288328	-0.164948
0.588968	0.21768	-0.421127	0.567797	0.458259	0.451515	-0.229195	0.188995	0.378981	0.553734	0.293554	-0.185567
0.628114	0.218785	-0.423959	0.610169	0.413854	0.487879	-0.252387	0.198565	0.371019	0.551913	0.269164	-0.216495
0.594306	0.203315	-0.410649	0.644068	0.371226	0.466667	-0.247613	0.208134	0.332803	0.579235	0.260453	-0.185567
0.482206	0.253039	-0.413481	0.601695	0.40675	0.439394	-0.261937	0.22807	0.343949	0.553734	0.272648	-0.185567
0.345196	0.255249	-0.398754	0.661017	0.328597	0.418182	-0.236016	0.238437	0.351911	0.564663	0.232578	-0.216495
0.350534	0.244199	-0.397055	0.677966	0.309059	0.439394	-0.248295	0.253589	0.262739	0.544627	0.237805	-0.185567
0.341637	0.161326	-0.382894	0.745763	0.316163	0.448485	-0.251023	0.277512	0.243631	0.566485	0.300523	-0.185567
0.313167	0.216575	-0.397055	0.635593	0.300178	0.445455	-0.258527	0.287879	0.251592	0.530055	0.261324	-0.21134
0.36121	0.250829	-0.399037	0.559322	0.241563	0.412121	-0.25648	0.278309	0.348726	0.480874	0.246516	-0.206186
0.373665	0.21326	-0.390258	0.483051	0.282416	0.39697	-0.241473	0.239234	0.33121	0.400729	0.247387	-0.170103
0.359431	0.249724	-0.389691	0.474576	0.28952	0.40303	-0.228513	0.210526	0.33121	0.453552	0.258711	-0.154639
0.359431	0.277348	-0.410082	0.516949	0.222025	0.387879	-0.217599	0.198565	0.265924	0.460838	0.22561	-0.164948
0.354093	0.251934	-0.424809	0.483051	0.202487	0.363636	-0.225784	0.19697	0.302548	0.484517	0.18554	-0.164948
0.350534	0.21105	-0.465307	0.432203	0.227353	0.333333	-0.203956	0.191388	0.291401	0.442623	0.146341	-0.185567
0.348754	0.260773	-0.473803	0.364407	0.227353	0.360606	-0.178035	0.198565	0.348726	0.422587	0.0966899	-0.149485
0.355872	0.20663	-0.417729	0.449153	0.145648	0.363636	-0.150068	0.238437	0.278662	0.411658	0.0731707	-0.154639
0.311388	0.232044	-0.410932	0.338983	0.184725	0.318182	-0.124147	0.219298	0.33121	0.442623	0.133275	-0.154639
0.346975	0.218785	-0.410082	0.372881	0.159858	0.324242	-0.0893588	0.199362	0.186306	0.482696	0.170732	-0.201031
0.27758	0.214365	-0.400736	0.347458	0.138544	0.281818	-0.0920873	0.132376	0.151274	0.51184	0.204704	-0.257732
0.279359	0.293923	-0.406967	0.398305	0.182948	0.215152	-0.0927694	0.185805	0.167197	0.508197	0.167247	-0.252577
0.265125	0.270718	-0.4081	0.322034	0.234458	0.20303	-0.107776	0.168262	0.216561	0.502732	0.221254	-0.268041
0.282918	0.246409	-0.413481	0.305085	0.174067	0.20303	-0.120737	0.152313	0.216561	0.497268	0.241289	-0.206186
0.297153	0.229834	-0.422826	0.305085	0.142096	0.224242	-0.14734	0.126794	0.133758	0.429872	0.219512	-0.262887
0.30605	0.174586	-0.420844	0.29661	0.127886	0.187879	-0.119372	0.11244	0.171975	0.489982	0.228223	-0.273196
0.314947	0.175691	-0.412348	0.29661	0.145648	0.190909	-0.0832196	0.102871	0.178344	0.471767	0.203833	-0.262887
0.272242	0.18453	-0.413764	0.279661	0.166963	0.2	-0.068895	0.0789474	0.203822	0.398907	0.163763	-0.283505
0.243772	0.18011	-0.400453	0.220339	0.134991	0.178788	-0.085266	0.0909091	0.203822	0.346084	0.149826	-0.28866
0.241993	0.2	-0.394789	0.322034	0.138544	0.193939	-0.124829	0.107656	0.197452	0.417122	0.149826	-0.278351
0.236655	0.169061	-0.388842	0.40678	0.0781528	0.175758	-0.125512	0.0805423	0.19586	0.369763	0.174216	-0.28866
0.241993	0.237569	-0.383744	0.381356	0.0994671	0.160606	-0.149386	0.0972887	0.164013	0.333333	0.16115	-0.28866
0.206406	0.142541	-0.402436	0.440678	0.166963	0.106061	-0.161664	0.100478	0.219745	0.313297	0.11324	-0.262887
0.197509	0.144751	-0.368168	0.415254	0.158082	0.0484848	-0.16985	0.125199	0.0859873	0.285975	0.10453	-0.252577
0.227758	0.173481	-0.370433	0.483051	0.0905861	0.251515	-0.180764	0.0917065	0.0987261	0.326047	0.148955	-0.273196
0.202847	0.153591	-0.376664	0.457627	0.113677	0.293939	-0.193724	0.0917065	0.117834	0.284153	0.163763	-0.262887
0.179715	0.18453	-0.367601	0.483051	0.053286	0.251515	-0.253752	0.085327	0.121019	0.3898	0.169861	-0.268041
0.176157	0.194475	-0.334466	0.398305	0.0728242	0.254545	-0.270123	0.0909091	0.132166	0.369763	0.135889	-0.278351
0.186833	0.0917127	-0.329368	0.415254	0.0746004	0.209091	-0.28854	0.0893142	0.0621019	0.304189	0.142857	-0.242268
0.247331	0.117127	-0.338714	0.449153	0.0657194	0.19697	-0.292633	0.10925	0.0429936	0.326047	0.119338	-0.257732
0.215302	0.0872928	-0.342113	0.355932	0.0390764	0.130303	-0.296726	0.130782	0.0382166	0.253188	0.130662	-0.257732
-0.0943061	0.127072	-0.329935	0.40678	0.0746004	0.0575758	-0.28854	0.143541	0.0541401	0.32969	0.123693	-0.283505
-0.241993	0.142541	-0.323988	0.483051	0.0639432	0.0939394	-0.285812	0.123604	0.0159236	0.307832	0.111498	-0.283505
-0.297153	0.214365	-0.308411	0.423729	0.00888099	0.0606061	-0.27558	0.105263	0.0429936	0.278689	0.108014	-0.242268
-0.298932	0.131492	-0.326536	0.423729	-0.0017762	0.0818182	-0.292633	0.0901116	0.0780255	0.304189	0.155052	-0.278351
-0.330961	0.0994475	-0.346361	0.364407	0.0657194	0.121212	-0.304911	0.0933014	0.0843949	0.296903	0.173345	-0.324742
-0.354093	0.0872928	-0.345794	0.313559	0.0639432	0.0727273	-0.300136	0.0988836	0.11465	0.213115	0.174216	-0.35567
-0.384342	0.161326	-0.329935	0.364407	0.017762	0.0454545	-0.31105	0.119617	0.0525478	0.262295	0.144599	-0.345361
-0.393238	0.0917127	-0.341263	0.372881	-0.035524	0.0454545	-0.316508	0.173046	-0.0238854	0.264117	0.13676	-0.309278
-0.418149	0.131492	-0.345511	0.338983	0.026643	0.0181818	-0.308322	0.194577	-0.0191083	0.255009	0.141115	-0.340206
-0.407473	0.164641	-0.358255	0.355932	0.0159858	0.0212121	-0.332196	0.158692	-0.0031847	0.193078	0.147213	-0.304124
-0.362989	0.222099	-0.360804	0.305085	-0.0071048	0.0151515	-0.346521	0.184211	-0.0700637	0.247723	0.102787	-0.283505
-0.336299	0.19779	-0.364486	0.432203	-0.0035524	0	-0.351296	0.171451	0.022293	0.256831	0.087108	-0.309278
-0.348754	0.164641	-0.367318	0.38983	-0.0159858	0.0333333	-0.36221	0.162679	0.00477708	0.234973	0.107143	-0.324742
-0.327402	0.0928177	-0.377797	0.40678	0.0017762	0.00909091	-0.355389	0.126794	-0.0334395	0.189435	0.0888502	-0.314433
-0.373665	0.127072	-0.366752	0.415254	0.0390764	-0.0181818	-0.38472	0.132376	0.0159236	0.180328	0.109756	-0.314433
-0.36121	0.173481	-0.368734	0.322034	-0.0284192	-0.0151515	-0.41337	0.183413	-0.0191083	0.169399	0.114111	-0.335052
-0.38968	0.143646	-0.352591	0.305085	-0.0586146	-0.0030303	-0.467258	0.200957	-0.00955414	0.136612	0.0862369	-0.319588
-0.400356	0.21105	-0.336449	0.372881	-0.0905861	-0.0242424	-0.504775	0.22807	-0.0636943	0.120219	0.0714286	-0.340206
-0.427046	0.171271	-0.332484	0.372881	-0.117229	-0.0181818	-0.527285	0.225678	-0.105096	0.160291	0.0818815	-0.319588
-0.411032	0.177901	-0.32597	0.423729	-0.206039	-0.0151515	-0.521146	0.184211	-0.0796178	0.218579	0.108014	-0.350515
-0.403915	0.137017	-0.339564	0.313559	-0.190053	-0.0121212	-0.44543	0.169856	-0.0589172	0.180328	0.118467	-0.335052
-0.405694	0.169061	-0.364203	0.347458	-0.147425	-0.030303	-0.387449	0.1874	-0.0493631	0.193078	0.107143	-0.360825
-0.391459	0.0872928	-0.351175	0.177966	-0.159858	-0.0515152	-0.341064	0.175439	-0.143312	0.289617	0.0583624	-0.340206
-0.384342	0.0530387	-0.347777	0.118644	-0.161634	-0.0575758	-0.279673	0.221691	-0.119427	0.23133	0.054878	-0.324742
-0.384342	0.128177	-0.334183	0.0508475	-0.186501	-0.0969697	-0.244884	0.258373	-0.146497	0.224044	0.0670732	-0.319588
-0.398576	0.133702	-0.34013	0.0508475	-0.106572	-0.0666667	-0.236698	0.248006	-0.124204	0.23133	0.0592334	-0.309278
-0.409253	0.140331	-0.354007	0.059322	-0.119005	-0.130303	-0.226467	0.210526	-0.0652866	0.273224	0.021777	-0.340206
-0.398576	0.151381	-0.346927	0.0508475	-0.131439	-0.0606061	-0.231241	0.236842	-0.0812102	0.234973	0.010453	-0.314433
-0.400356	0.144751	-0.351459	0.0423729	-0.133215	-0.069697	-0.204638	0.236045	-0.0875796	0.20765	0.021777	-0.293814
-0.407473	0.117127	-0.350042	0.0423729	-0.0852576	-0.0848485	-0.197135	0.246411	-0.100318	0.191257	0.0252613	-0.28866
-0.414591	0.166851	-0.342396	0.0847458	-0.071048	-0.0939394	-0.194407	0.189793	-0.159236	0.125683	0.0531359	-0.319588
-0.418149	0.150276	-0.355423	0.0508475	-0.0461812	-0.0757576	-0.200546	0.195375	-0.171975	0.222222	0.0592334	-0.345361
-0.446619	0.144751	-0.34098	-0.0508475	-0.044405	-0.0848485	-0.210095	0.227273	-0.167197	0.198543	0.0766551	-0.309278
-0.44306	0.143646	-0.359671	-0.0677966	-0.0408526	-0.1	-0.221692	0.23126	-0.128981	0.114754	0.0722997	-0.340206
-0.318505	0.164641	-0.375531	-0.0254237	-0.108348	-0.0454545	-0.229877	0.246411	-0.159236	0.129326	0.0827526	-0.335052
-0.0177936	0.143646	-0.371566	-0.0338983	-0.0888099	-0.0666667	-0.272851	0.236045	-0.124204	0.182149	0.097561	-0.371134
0.0160142	0.113812	-0.387992	-0.101695	-0.0746004	-0.0121212	-0.24352	0.256778	-0.125796	0.178506	0.0905923	-0.35567
0.0480427	0.107182	-0.428491	0.00847458	-0.101243	-0.0424242	-0.202592	0.246411	-0.16242	0.134791	0.115854	-0.345361
0.0498221	0.078453	-0.429057	-0.0847458	-0.115453	-0.0454545	-0.191678	0.247209	-0.130573	0.224044	0.0522648	-0.335052
0.0338078	0.117127	-0.411781	0	-0.0888099	-0.0545455	-0.229877	0.214514	-0.213376	0.173042	-0.0827526	-0.350515
0.0355872	0.119337	-0.392523	0	-0.0941385	-0.0393939	-0.204638	0.185805	-0.19586	0.174863	-0.0923345	-0.319588
0.0088968	0.113812	-0.409232	0.00847458	-0.12611	-0.0545455	-0.199181	0.177831	-0.226115	0.196721	-0.109756	-0.340206
0.0765125	0.120442	-0.399037	0.00847458	-0.186501	-0.0727273	-0.215553	0.189793	-0.200637	0.205829	-0.162892	-0.335052
0.120996	0.118232	-0.372982	0.059322	-0.156306	-0.0515152	-0.22101	0.198565	-0.199045	0.142077	-0.190767	-0.329897
0.0978648	0.0906077	-0.357406	0.0508475	-0.14032	-0.0787879	-0.241473	0.184211	-0.251592	0.149362	-0.182056	-0.365979
0.104982	0.0629834	-0.347777	0.0762712	-0.120782	-0.115152	-0.267394	0.168262	-0.251592	0.193078	0	-0.345361
0.0907473	0.0441989	-0.331634	0.0762712	-0.0959147	-0.0848485	-0.276944	0.172249	-0.286624	0.180328	-0.166376	-0.345361
0.0818505	0.00994475	-0.31011	0.118644	-0.12611	-0.0939394	-0.281037	0.164274	-0.294586	0.233151	-0.267422	-0.35567
0.133452	0.0143646	-0.314925	0.118644	-0.150977	-0.0454545	-0.283765	0.158692	-0.256369	0.227687	-0.175087	-0.329897
0.0854093	0.00110497	-0.302747	0.0932203	-0.206039	-0.0242424	-0.291269	0.165072	-0.235669	0.180328	-0.200348	-0.324742
0.124555	0.0375691	-0.31011	0.135593	-0.159858	-0.0515152	-0.284447	0.165072	-0.278662	0.227687	-0.135889	-0.345361
-0.0142349	-0.0475138	-0.287454	0.144068	-0.179396	-0.0939394	-0.273533	0.157895	-0.292994	0.247723	-0.151568	-0.365979
-0.024911	0.0353591	-0.295667	0.144068	-0.136767	-0.0545455	-0.272169	0.1563	-0.237261	0.309654	-0.159408	-0.309278
0.044484	-0.0342541	-0.293968	0.0932203	-0.190053	-0.10303	-0.277626	0.191388	-0.245223	0.278689	-0.176829	-0.335052
0.0516014	0.00883978	-0.304446	0.20339	-0.188277	-0.118182	-0.274216	0.188198	-0.25	0.227687	-0.200348	-0.371134
0.0640569	-0.0287293	-0.308411	0.228814	-0.213144	-0.124242	-0.271487	0.230463	-0.269108	0.145719	-0.20122	-0.345361
0.128114	0.00883978	-0.301897	0.0677966	-0.202487	-0.0969697	-0.279673	0.250399	-0.286624	0.200364	-0.240418	-0.304124
0.119217	0.00773481	-0.301897	0.0254237	-0.236234	-0.142424	-0.287858	0.221691	-0.307325	0.204007	-0.287456	-0.371134
0.115658	-0.0243094	-0.290569	-0.00847458	-0.241563	-0.124242	-0.289222	0.225678	-0.313694	0.147541	-0.321429	-0.412371
0.106762	-0.0475138	-0.28972	-0.059322	-0.225577	-0.142424	-0.28513	0.236842	-0.259554	0.145719	-0.345819	-0.386598
0.0996441	-0.0552486	-0.304163	-0.059322	-0.209591	-0.163636	-0.27899	0.22807	-0.251592	0.173042	-0.36324	-0.381443
0.0729537	-0.0464088	-0.312376	-0.0762712	-0.17762	-0.154545	-0.270123	0.232057	-0.280255	0.0819672	-0.358885	-0.376289
0.0480427	-0.0331492	-0.330784	-0.0847458	-0.230906	-0.154545	-0.273533	0.245614	-0.339172	0.15847	-0.373693	-0.386598
0.140569	0.00110497	-0.338431	-0.0423729	-0.213144	-0.133333	-0.276944	0.242424	-0.348726	0.125683	-0.391115	-0.391753
0.128114	-0.0353591	-0.337298	-0.0762712	-0.248668	-0.169697	-0.284447	0.233652	-0.328025	0.143898	-0.382404	-0.427835
0.113879	-0.078453	-0.350609	-0.118644	-0.241563	-0.163636	-0.264666	0.240829	-0.300955	0.15847	-0.364112	-0.371134
0.133452	-0.0596685	-0.357689	-0.135593	-0.243339	-0.181818	-0.27899	0.222488	-0.343949	0.200364	-0.387631	-0.376289
0.154804	-0.0552486	-0.367601	-0.127119	-0.202487	-0.193939	-0.285812	0.236842	-0.375796	0.198543	-0.368467	-0.381443
0.122776	-0.0729282	-0.364203	-0.144068	-0.165186	-0.19697	-0.293997	0.243222	-0.359873	0.163934	-0.365854	-0.335052
0.115658	-0.103867	-0.329652	-0.101695	-0.20071	-0.206061	-0.280355	0.202552	-0.366242	0.149362	-0.327526	-0.350515
0.129893	-0.080663	-0.317757	-0.194915	-0.188277	-0.163636	-0.285812	0.214514	-0.398089	0.222222	-0.297038	-0.350515
0.113879	-0.0928177	-0.327103	-0.186441	-0.220249	-0.172727	-0.283083	0.215311	-0.396497	0.185792	-0.270906	-0.350515
0.13879	-0.143646	-0.308694	-0.194915	-0.181172	-0.178788	-0.276944	0.229665	-0.396497	0.227687	-0.272648	-0.360825
0.122776	-0.0464088	-0.292552	-0.169492	-0.234458	-0.2	-0.280355	0.227273	-0.367834	0.214936	-0.317944	-0.381443
0.101423	-0.0961326	-0.305862	-0.245763	-0.28952	-0.163636	-0.276262	0.235247	-0.393312	0.255009	-0.297909	-0.350515
0.0622776	-0.0828729	-0.282639	-0.271186	-0.337478	-0.157576	-0.283083	0.224083	-0.386943	0.251366	-0.298781	-0.345361
0.0142349	-0.0309392	-0.278108	-0.186441	-0.310835	-0.2	-0.274216	0.210526	-0.334395	0.324226	-0.281359	-0.360825
-0.0427046	-0.0497238	-0.308694	-0.194915	-0.305506	-0.178788	-0.289222	0.160287	-0.41242	0.306011	-0.319686	-0.381443
-0.0498221	-0.0685083	-0.311526	-0.228814	-0.301954	-0.184848	-0.312415	0.179426	-0.39172	0.309654	-0.347561	-0.376289
-0.0213523	-0.0375691	-0.307562	-0.228814	-0.285968	-0.19697	-0.30764	0.169856	-0.351911	0.386157	-0.351916	-0.396907
0.0266904	-0.038674	-0.314075	-0.152542	-0.282416	-0.163636	-0.300819	0.19378	-0.359873	0.291439	-0.348432	-0.376289
0.0943061	-0.0508287	-0.312376	-0.177966	-0.275311	-0.178788	-0.313097	0.1563	-0.417197	0.28051	-0.331882	-0.376289
0.0551601	0.0243094	-0.308411	-0.20339	-0.31794	-0.175758	-0.310368	0.15311	-0.407643	0.296903	-0.344948	-0.448454
0.0124555	-0.078453	-0.300481	-0.20339	-0.285968	-0.193939	-0.316508	0.141946	-0.367834	0.258652	-0.334495	-0.412371
-0.0409253	-0.0165746	-0.31804	-0.186441	-0.285968	-0.193939	-0.336971	0.1563	-0.36465	0.28051	-0.323171	-0.417526
-0.0551601	-0.0574586	-0.332484	-0.0847458	-0.319716	-0.184848	-0.350614	0.178628	-0.401274	0.313297	-0.310976	-0.463918
-0.0871886	-0.0861878	-0.335882	-0.161017	-0.335702	-0.169697	-0.347203	0.170654	-0.453822	0.358834	-0.320558	-0.427835
-0.0978648	-0.104972	-0.352875	-0.186441	-0.332149	-0.166667	-0.364939	0.151515	-0.420382	0.351548	-0.270035	-0.438144
-0.147687	-0.0287293	-0.365619	-0.228814	-0.287744	-0.154545	-0.38472	0.152313	-0.429936	0.320583	-0.155923	-0.42268
-0.106762	-0.0629834	-0.359955	-0.194915	-0.321492	-0.145455	-0.414052	0.129984	-0.421975	0.29326	-0.00783972	-0.42268
-0.0854093	-0.0773481	-0.36222	-0.228814	-0.362345	-0.112121	-0.418827	0.135566	-0.367834	0.360656	0.0923345	-0.412371
-0.0996441	-0.0552486	-0.372133	-0.254237	-0.342806	-0.106061	-0.427012	0.110845	-0.375796	0.318761	0.102787	-0.396907
-0.103203	-0.040884	-0.363353	-0.271186	-0.360568	-0.0969697	-0.42633	0.108453	-0.396497	0.344262	0.0749129	-0.402062
-0.0871886	-0.040884	-0.367601	-0.305085	-0.35524	-0.1	-0.420873	0.124402	-0.423567	0.31694	0.065331	-0.417526
-0.0729537	-0.0751381	-0.370433	-0.186441	-0.360568	-0.130303	-0.401774	0.0964912	-0.407643	0.340619	0.10453	-0.396907
-0.0266904	-0.0707182	-0.359388	-0.211864	-0.362345	-0.10303	-0.38131	0.0877193	-0.399682	0.333333	0.0897213	-0.396907
-0.0462633	-0.0883978	-0.358822	-0.20339	-0.371226	-0.1	-0.337653	0.0956938	-0.38535	0.395264	0.0574913	-0.402062
-0.0266904	-0.118232	-0.378363	-0.220339	-0.328597	-0.130303	-0.297408	0.0829346	-0.353503	0.415301	0.0958188	-0.407216
-0.0587189	-0.116022	-0.391107	-0.220339	-0.396092	-0.130303	-0.259209	0.0909091	-0.409236	0.40255	0.108014	-0.391753
-0.0551601	-0.137017	-0.38601	-0.211864	-0.412078	-0.163636	-0.247613	0.0781499	-0.351911	0.409836	0.123693	-0.412371
-0.0587189	-0.108287	-0.391957	-0.279661	-0.337478	-0.151515	-0.244884	0.0645933	-0.367834	0.418944	0.0897213	-0.376289
-0.0747331	-0.111602	-0.405834	-0.228814	-0.365897	-0.166667	-0.200546	0.0797448	-0.343949	0.473588	0.106272	-0.396907
-0.0533808	-0.104972	-0.411781	-0.271186	-0.388988	-0.2	-0.173261	0.0972887	-0.375796	0.431694	0.110627	-0.381443
-0.0622776	-0.0872928	-0.420844	-0.313559	-0.388988	-0.175758	-0.153479	0.0933014	-0.433121	0.40255	0.101916	-0.345361
-0.135231	-0.125967	-0.416879	-0.305085	-0.390764	-0.172727	-0.151432	0.0773525	-0.436306	0.431694	0.10453	-0.391753
-0.147687	-0.148066	-0.407533	-0.29661	-0.376554	-0.166667	-0.148022	0.138756	-0.425159	0.448087	0.101045	-0.396907
-0.142349	-0.119337	-0.407816	-0.305085	-0.40675	-0.184848	-0.149386	0.126794	-0.43949	0.415301	0.0810105	-0.412371
-0.135231	-0.173481	-0.396205	-0.313559	-0.396092	-0.190909	-0.141201	0.0909091	-0.363057	0.397086	0.101916	-0.381443
-0.133452	-0.18232	-0.403002	-0.288136	-0.376554	-0.224242	-0.143247	0.00717703	-0.441083	0.409836	0.101045	-0.402062
-0.128114	-0.111602	-0.401303	-0.279661	-0.397869	-0.187879	-0.141883	-0.00956938	-0.363057	0.40255	0.101916	-0.443299
-0.133452	-0.128177	-0.394506	-0.254237	-0.417407	-0.206061	-0.120737	-0.0199362	-0.323248	0.346084	0.0801394	-0.427835
-0.0925267	-0.110497	-0.392807	-0.228814	-0.401421	-0.236364	-0.124147	-0.0502392	-0.363057	0.367942	0.0766551	-0.391753
-0.0569395	-0.174586	-0.395639	-0.245763	-0.394316	-0.221212	-0.135744	-0.0470494	-0.342357	0.384335	0.0740418	-0.371134
-0.0302491	-0.133702	-0.411781	-0.186441	-0.353464	-0.239394	-0.145975	-0.0358852	-0.323248	0.36612	0.0609756	-0.412371
0.0284698	-0.149171	-0.403568	-0.254237	-0.332149	-0.245455	-0.171214	-0.0326954	-0.38535	0.377049	0.0644599	-0.386598
0.0373665	-0.118232	-0.395355	-0.262712	-0.364121	-0.233333	-0.173943	-0.0127592	-0.345541	0.408015	0.0714286	-0.371134
0.0640569	-0.144751	-0.391957	-0.29661	-0.35524	-0.239394	-0.184175	-0.00318979	-0.343949	0.351548	0.097561	-0.350515
0.108541	-0.118232	-0.383744	-0.29661	-0.362345	-0.2	-0.228513	-0.0255183	-0.35828	0.351548	0.0679443	-0.345361
0.25089	-0.117127	-0.379213	-0.245763	-0.369449	-0.187879	-0.241473	-0.0207337	-0.371019	0.406193	0.0557491	-0.35567
0.259786	-0.120442	-0.374398	-0.245763	-0.314387	-0.175758	-0.240109	0.00239234	-0.340764	0.429872	0.0296167	-0.345361
0.286477	-0.146961	-0.379779	-0.262712	-0.316163	-0.227273	-0.25307	-0.0199362	-0.39172	0.424408	-0.010453	-0.427835
0.290036	-0.170166	-0.380346	-0.313559	-0.357016	-0.190909	-0.257162	-0.0342903	-0.396497	0.466302	-0.00522648	-0.443299
0.259786	-0.133702	-0.378363	-0.271186	-0.316163	-0.209091	-0.257844	0.015949	-0.372611	0.375228	0.0261324	-0.438144
0.252669	-0.149171	-0.374115	-0.305085	-0.365897	-0.2	-0.263984	0.0326954	-0.367834	0.378871	0.0304878	-0.417526
0.25089	-0.118232	-0.375248	-0.364407	-0.348135	-0.187879	-0.269441	0.0199362	-0.36465	0.247723	0	-0.402062
0.27758	-0.151381	-0.385443	-0.305085	-0.371226	-0.151515	-0.260573	-0.0111643	-0.353503	0.378871	0.0304878	-0.391753
0.220641	-0.143646	-0.382894	-0.355932	-0.344583	-0.218182	-0.27899	0.0135566	-0.38535	0.387978	0.0339721	-0.407216
0.202847	-0.145856	-0.394506	-0.271186	-0.328597	-0.19697	-0.292633	-0.0127592	-0.367834	0.324226	0.0148084	-0.381443
0.393238	-0.262983	-0.467007	-0.381356	-0.357016	-0.10303	-0.328104	-0.0015949	-0.347134	0.0601093	0.0348432	-0.376289
0.36121	-0.272928	-0.467007	-0.330508	-0.390764	-0.0666667	-0.330832	0.0151515	-0.363057	0.0582878	0.0270035	-0.335052
0.359431	-0.310497	-0.514585	-0.322034	-0.396092	0.0333333	-0.28513	0.11244	-0.270701	0.010929	-0.262195	-0.340206
0.199288	-0.270718	-0.507505	-0.330508	-0.515098	0.0757576	-0.228513	0.169059	-0.283439	0.0437158	-0.172474	-0.319588
0.274021	-0.295028	-0.510337	-0.288136	-0.48135	0.0909091	-0.210778	0.145136	-0.234076	-0.0619308	-0.190767	-0.324742
0.247331	-0.311602	-0.510337	-0.279661	-0.435169	0.145455	-0.222374	0.0637958	-0.194268	-0.0455373	-0.172474	-0.262887
0.368327	-0.314917	-0.522798	-0.288136	-0.374778	0.221212	-0.188267	0.125997	-0.165605	0.0200364	-0.172474	-0.283505
0.44484	-0.346961	-0.533843	-0.237288	-0.404973	0.20303	-0.205321	0.11244	-0.136943	0.0364299	-0.178571	-0.262887
0.52847	-0.267403	-0.524497	-0.169492	-0.34103	0.263636	-0.225102	0.14992	-0.130573	0.118397	-0.138502	-0.257732
0.580071	-0.250829	-0.522798	-0.0932203	-0.328597	0.369697	-0.244884	0.188995	-0.0557325	0.173042	-0.141115	-0.226804
0.672598	-0.272928	-0.523081	-0.0508475	-0.301954	0.409091	-0.326057	0.200159	0.00159234	0.196721	-0.117596	-0.237113
0.727758	-0.235359	-0.518833	-0.0423729	-0.275311	0.439394	-0.266712	0.203349	0.0477707	0.114754	-0.0940767	-0.226804
0.759786	-0.21326	-0.501841	-0.0423729	-0.246892	0.515152	-0.270805	0.223285	0.127389	0.114754	-0.0627178	-0.206186
0.811388	-0.235359	-0.512886	0.0932203	-0.227353	0.609091	-0.272169	0.232855	0.146497	0.174863	-0.133275	-0.123711
0.848754	-0.140331	-0.53356	0.0508475	-0.172291	0.642424	-0.246248	0.233652	0.191083	0.178506	-0.0958188	-0.0927835
0.850534	-0.185635	-0.530728	0.0338983	-0.145648	0.684848	-0.270805	0.257576	0.184713	0.160291	0.00609756	-0.0824742
0.978648	-0.286188	-0.521665	0.0338983	-0.0888099	0.751515	-0.311733	0.255981	0.256369	0.169399	-0.0139373	-0.00515464
1.00356	-0.313812	-0.515718	0.0169492	-0.0870337	0.730303	-0.388813	0.267943	0.316879	0.214936	-0.021777	-0.0103093
0.994662	-0.367956	-0.51062	0.0762712	-0.0319716	0.760606	-0.465211	0.249601	0.275478	0.265938	0.00522648	-0.0515464
1.02669	-0.370166	-0.487114	0.110169	0.0408526	0.727273	-0.48704	0.267145	0.307325	0.273224	0.0853659	-0.0927835
0.989324	0.0563536	-0.359955	0.211864	0.0817052	0.606061	-0.484311	0.242424	0.307325	0.307832	0.0705575	-0.0876289
0.964413	-0.0176796	-0.357406	0.271186	0.044405	0.575758	-0.478854	0.254386	0.348726	0.433515	0.160279	-0.0670103
0.959075	-0.0618785	-0.372699	0.305085	0.101243	0.515152	-0.484311	0.166667	0.323248	0.466302	0.3223	-0.0670103
0.989324	-0.0265193	-0.380062	0.330508	0.253996	0.581818	-0.480218	0.167464	0.345541	0.604736	0.303136	-0.0463918
1.06228	-0.0972376	-0.366468	0.338983	0.262877	0.557576	-0.469986	0.180223	0.342357	0.542805	0.357143	0.0206186
1.08719	-0.00773481	-0.339281	0.29661	0.31794	0.584848	-0.497954	0.192982	0.347134	0.482696	0.33885	-0.0154639
1.10854	-0.0143646	-0.345794	0.29661	0.282416	0.624242	-0.525921	0.189793	0.369427	0.568306	0.352787	0.0360825
1.09253	-0.0662983	-0.337865	0.38983	0.348135	0.618182	-0.555252	0.196172	0.335987	0.466302	0.359756	0.0257732
1.13701	-0.0707182	-0.305862	0.398305	0.388988	0.615152	-0.553888	0.173844	0.367834	0.480874	0.371951	0.0309278
1.17438	-0.0629834	-0.325687	0.338983	0.454707	0.618182	-0.553888	0.177033	0.380573	0.457195	0.387631	-0.056701
1.22242	-0.0154696	-0.312943	0.415254	0.419183	0.593939	-0.549795	0.192185	0.348726	0.418944	0.407665	-0.0876289
1.2242	-0.0254144	-0.315208	0.322034	0.476021	0.621212	-0.53206	0.172249	0.39172	0.506375	0.406794	-0.128866
1.26335	-0.00773481	-0.314359	0.29661	0.413854	0.612121	-0.517053	0.196172	0.394904	0.471767	0.412021	-0.159794
1.30783	0.0486188	-0.319173	0.415254	0.417407	0.624242	-0.502046	0.224083	0.369427	0.571949	0.412892	-0.180412
1.35409	0.0298343	-0.315775	0.381356	0.445826	0.645455	-0.472715	0.251196	0.382166	0.522769	0.394599	-0.247423
1.29004	0.0453039	-0.308411	0.423729	0.37833	0.660606	-0.4809	0.241627	0.335987	0.504554	0.398084	-0.237113
1.33096	0.0265193	-0.319173	0.423729	0.458259	0.678788	-0.482265	0.229665	0.261146	0.462659	0.40331	-0.237113
1.32028	0.00441989	-0.314642	0.372881	0.396092	0.745455	-0.478854	0.251196	0.27707	0.500911	0.399826	-0.226804
1.39858	0.0762431	-0.307845	0.457627	0.490231	0.672727	-0.49045	0.251994	0.300955	0.533698	0.391986	-0.226804
1.37544	0.127072	-0.309261	0.440678	0.394316	0.678788	-0.498636	0.266348	0.390127	0.479053	0.337108	-0.257732
1.25623	0.131492	-0.323988	0.372881	0.499112	0.615152	-0.47749	0.283094	0.39172	0.477231	0.348432	-0.21134
1.22064	0.121547	-0.323138	0.381356	0.399645	0.615152	-0.469304	0.289474	0.313694	0.404372	0.405052	-0.226804
1.19217	0.144751	-0.321722	0.415254	0.44405	0.621212	-0.474079	0.26555	0.25	0.422587	0.396341	-0.206186
1.08185	0.0961326	-0.331917	0.398305	0.44405	0.636364	-0.465894	0.27512	0.261146	0.437158	0.372822	-0.195876
1.12278	0.119337	-0.3339	0.415254	0.428064	0.639394	-0.451569	0.27193	0.33121	0.397086	0.371951	-0.226804
1.11566	0.121547	-0.337015	0.423729	0.390764	0.615152	-0.461119	0.27512	0.328025	0.47541	0.425087	-0.190722
1.15302	0.124862	-0.326253	0.440678	0.403197	0.666667	-0.465211	0.260766	0.286624	0.444444	0.447735	-0.221649
1.16548	0.0674033	-0.324837	0.40678	0.349911	0.672727	-0.45498	0.256778	0.302548	0.480874	0.405052	-0.195876
1.15125	0.113812	-0.315208	0.305085	0.357016	0.636364	-0.450205	0.257576	0.348726	0.400729	0.408537	-0.190722
1.1548	0.185635	-0.314075	0.254237	0.351687	0.590909	-0.44884	0.246411	0.382166	0.473588	0.417247	-0.190722
1.1637	0.131492	-0.335599	0.271186	0.328597	0.590909	-0.42292	0.26236	0.296178	0.491803	0.441638	-0.195876
1.16014	0.150276	-0.314075	0.262712	0.373002	0.581818	-0.452933	0.269537	0.378981	0.449909	0.41899	-0.206186
1.12456	0.148066	-0.327669	0.220339	0.413854	0.551515	-0.417462	0.269537	0.316879	0.464481	0.430314	-0.221649
1.14591	0.196685	-0.328802	0.20339	0.367673	0.636364	-0.452251	0.257576	0.348726	0.473588	0.43554	-0.201031
1.21708	0.187845	-0.322288	0.169492	0.287744	0.563636	-0.438608	0.240829	0.313694	0.406193	0.432056	-0.195876
1.29715	0.139227	-0.337015	0.220339	0.325044	0.490909	-0.482265	0.228868	0.299363	0.437158	0.416376	-0.180412
1.2242	0.080663	-0.339281	0.305085	0.307282	0.484848	-0.494543	0.213716	0.299363	0.431694	0.41899	-0.185567
1.10854	0.0640884	-0.349476	0.338983	0.259325	0.454545	-0.532742	0.222488	0.308917	0.40255	0.432056	-0.21134
1.08541	0.0740331	-0.347494	0.40678	0.257549	0.451515	-0.548431	0.232057	0.39172	0.35337	0.390244	-0.149485
1.12811	0.0674033	-0.330218	0.38983	0.257549	0.393939	-0.616644	0.236045	0.41879	0.32969	0.324042	-0.206186
1.11388	0.132597	-0.34098	0.330508	0.225577	0.336364	-0.622783	0.235247	0.369427	0.31694	0.273519	-0.21134
1.10498	0.21989	-0.338997	0.254237	0.264654	0.339394	-0.575034	0.240829	0.348726	0.269581	0.261324	-0.231959
1.07117	0.18453	-0.345794	0.29661	0.259325	0.336364	-0.41678	0.251196	0.41879	0.249545	0.272648	-0.175258
1.03737	0.162431	-0.342679	0.228814	0.236234	0.30303	-0.238063	0.229665	0.326433	0.149362	0.299652	-0.180412
1.08185	0.155801	-0.34013	0.288136	0.230906	0.309091	-0.137108	0.212919	0.359873	0.147541	0.31446	-0.164948
1.0694	0.117127	-0.311526	0.330508	0.282416	0.321212	0.0259209	0.143541	0.335987	0.0928962	0.337979	-0.170103
1.19573	0.130387	-0.299065	0.322034	0.222025	0.321212	0.047749	0.141148	0.342357	0.0965392	0.357143	-0.170103
1.24199	0.118232	-0.286038	0.338983	0.268206	0.415152	0.110505	0.143541	0.347134	0.0892532	0.370209	-0.195876
1.23488	0.114917	-0.263098	0.313559	0.234458	0.357576	0.068895	0.152313	0.31051	0.103825	0.365854	-0.164948
1.14591	0.080663	-0.261399	0.245763	0.195382	0.351515	0.0504775	0.1563	0.324841	0.273224	0.336237	-0.216495
1.0516	0.0861878	-0.313792	0.330508	0.248668	0.327273	0.0190996	0.142743	0.232484	0.236794	0.352787	-0.206186
1.03559	0.177901	-0.316058	0.271186	0.262877	0.318182	0.0170532	0.171451	0.288217	0.306011	0.378049	-0.180412
1.06584	0.19558	-0.320872	0.254237	0.232682	0.257576	0.0170532	0.196172	0.345541	0.349727	0.373693	-0.21134
1.07829	0.153591	-0.326536	0.330508	0.268206	0.263636	-0.0252387	0.23445	0.261146	0.382514	0.258711	-0.231959
1.14591	0.185635	-0.319456	0.194915	0.198934	0.224242	-0.0402456	0.227273	0.221338	0.411658	0.256969	-0.190722
1.14591	0.140331	-0.305579	0.220339	0.142096	0.20303	-0.0600273	0.244817	0.167197	0.444444	0.256969	-0.252577
1.17438	0.159116	-0.310394	0.135593	0.166963	0.142424	-0.0538881	0.236842	0.199045	0.418944	0.235192	-0.293814
1.1637	0.138122	-0.315208	0.118644	0.0870337	0.127273	-0.0873124	0.247209	0.136943	0.362477	0.114983	-0.252577
1.13523	0.131492	-0.314642	0.0847458	0.115453	0.118182	-0.079809	0.252791	0.0652866	0.362477	0.108885	-0.309278
1.20641	0.150276	-0.318323	0.0677966	0.131439	0.181818	-0.0784447	0.254386	0.0525478	0.331512	0.0818815	-0.304124
1.20285	0.158011	-0.316907	0.059322	0.108348	0.124242	-0.0716235	0.274322	0.0398089	0.355191	0.0905923	-0.309278
1.18327	0.150276	-0.307562	0.059322	0.174067	0.069697	-0.0907231	0.271132	0.0573248	0.320583	0.122822	-0.324742
1.17082	0.214365	-0.314925	-0.0254237	0.0923623	0.0757576	-0.0279673	0.258373	0.0684713	0.326047	0.0566202	-0.35567
1.07651	0.223204	-0.316907	0.0932203	0.166963	0.112121	-0.0354707	0.279107	0.0764331	0.306011	-0.0479094	-0.365979
1.05516	0.268508	-0.320872	0.0169492	0.182948	0.145455	-0.0272851	0.302233	0.0955414	0.360656	-0.222125	-0.340206
1.08897	0.318232	-0.316624	0.0508475	0.044405	0.190909	-0.0552524	0.256778	0.0509554	0.287796	-0.289199	-0.314433
1.00534	0.249724	-0.310677	-0.0169492	0.0124334	0.175758	-0.026603	0.246411	0.0923567	0.364299	-0.33885	-0.314433
1.04804	0.241989	-0.300481	0.0423729	0.026643	0.145455	-0.00409277	0.236842	0.10828	0.357013	-0.361498	-0.319588
1.03559	0.220994	-0.295384	-0.0423729	0.062167	0.133333	0.0170532	0.220096	0.0318471	0.302368	-0.429442	-0.35567
0.975089	0.299448	-0.300765	0.0254237	0.0213144	0.130303	0.00409277	0.219298	0.109873	0.306011	-0.44338	-0.324742
0.793594	0.247514	-0.28972	-0.0508475	0.0142096	0.115152	0.0184175	0.244019	0.044586	0.260474	-0.455575	-0.350515
0.718861	0.323757	-0.278958	0.00847458	0.026643	0.0878788	0.0259209	0.23126	0.0621019	0.300546	-0.447735	-0.335052
0.781139	0.262983	-0.280091	-0.0254237	0.0746004	0.0727273	0.0252387	0.229665	0.0286624	0.183971	-0.445122	-0.376289
0.772242	0.285083	-0.282356	0.0423729	0.0515098	0.0393939	0.0300136	0.222488	0.0796178	0.185792	-0.442509	-0.371134
0.80427	0.235359	-0.277825	0.0423729	0.00888099	0.0393939	0.0204638	0.192185	0.0764331	0.136612	-0.454704	-0.340206
0.754448	0.222099	-0.279241	-0.0508475	0.0603908	0.0818182	0.0293315	0.212919	0.0525478	0.193078	-0.478223	-0.391753
0.800712	0.261878	-0.287454	-0.0254237	0.0479574	0.0909091	0.00341064	0.200159	0.0334395	0.138434	-0.494774	-0.365979
0.733096	0.19558	-0.287171	-0.0508475	0.0515098	0.0878788	0.00818554	0.210526	5.96046e-09	0.149362	-0.533101	-0.365979
0.795374	0.148066	-0.290286	-0.0254237	0.0817052	0.0515152	0.00136426	0.188198	-0.022293	0.0983607	-0.563589	-0.360825
0.845196	0.245304	-0.300481	-0.0508475	0.0941385	0.0454545	-0.00613915	0.192185	-0.0127388	0.0983607	-0.606272	-0.391753
0.80427	0.194475	-0.294817	0.0508475	0.0657194	0.0454545	-0.00136426	0.192982	0.00796179	0.0874317	-0.651568	-0.376289
0.759786	0.107182	-0.285188	-0.00847458	0.0106572	-0.0030303	-0.00613915	0.161085	-0.0143312	-0.010929	-0.706446	-0.35567
0.706406	0.162431	-0.283489	-0.0423729	0.0301954	-0.030303	-0.0163711	0.120415	0.00159234	0.0837887	-0.694251	-0.386598
0.592527	0.160221	-0.28179	-0.059322	0.0213144	-0.0181818	-0.0150068	0.128389	0.0254777	0.0728597	-0.701219	-0.371134
0.6121	0.18011	-0.283206	-0.0169492	0.0071048	-0.0393939	-0.00409277	0.108453	-0.0143312	0.0746812	-0.639373	-0.391753
0.556939	0.0906077	-0.280657	-0.00847458	-0.0408526	-0.0272727	-0.00409277	0.122807	-0.022293	0.102004	-0.632404	-0.376289
0.498221	0.161326	-0.291419	-0.0847458	0.0053286	-0.030303	-0.0122783	0.0980861	0.0238853	-0.0418944	-0.603659	-0.396907
										-0.611498	-0.407216
										-0.595819	-0.396907
										-0.587979	-0.396907
										-0.568815	-0.402062
										-0.554007	-0.391753
										-0.684669	-0.371134
										-0.671603	-0.391753
										-0.66899	-0.417526
										-0.6777	-0.396907
										-0.682927	-0.427835
										-0.689024	-0.407216
										-0.684669	-0.407216
										-0.69338	-0.396907
										-0.68554	-0.396907
										-0.686411	-0.376289
										-0.682927	-0.412371
										-0.680314	-0.360825
										-0.684669	-0.360825
										-0.675958	-0.35567
										-0.6777	-0.350515
										-0.692509	-0.329897
										-0.72561	-0.35567
										-0.716899	-0.376289
										-0.727352	-0.360825
										-0.728223	-0.402062
										-0.779617	-0.350515
										-0.826655	-0.345361
										-0.851045	-0.381443
										-0.873693	-0.381443
										-0.866725	-0.345361
										-0.875436	-0.365979
										-0.872822	-0.371134
										-0.85453	-0.381443
										-0.763937	-0.365979
										-0.578397	-0.350515
										-0.442509	-0.376289
										-0.237805	-0.381443
										-0.0635889	-0.335052
										-0.043554	-0.345361
										-0.0479094	-0.381443
										-0.0043554	-0.365979
										0.00783972	-0.360825
										0.0313589	-0.42268
										0.021777	-0.386598
										0.021777	-0.412371
										0.0182927	-0.396907
										-0.021777	-0.386598
										-0.0235192	-0.43299
										-0.0357143	-0.43299
										-0.0209059	-0.448454
										-0.0182927	-0.458763
										-0.0182927	-0.438144
										-0.0174216	-0.443299
										-0.00609756	-0.463918
										0.00958188	-0.443299
										-0.0235192	-0.463918
										-0.0688153	-0.443299
										-0.10453	-0.453608
										-0.0923345	-0.412371
										-0.107143	-0.381443
										-0.135889	-0.381443
										-0.115854	-0.391753
										-0.120209	-0.386598
										-0.108885	-0.391753
										-0.141115	-0.391753
										-0.122822	-0.42268
										-0.107143	-0.417526
										-0.123693	-0.412371
										-0.139373	-0.386598
										-0.0984321	-0.412371
										-0.0827526	-0.386598
										-0.0949477	-0.365979
										-0.0949477	-0.386598
										-0.111498	-0.396907
										-0.13676	-0.371134
										-0.125436	-0.417526
										-0.133275	-0.407216
										-0.130662	-0.396907
										-0.148955	-0.381443
										-0.183798	-0.396907
										-0.175087	-0.42268
										-0.214286	-0.43299
										-0.270035	-0.42268
										-0.264808	-0.438144
										-0.248258	-0.412371
										-0.221254	-0.494845
										-0.212544	-0.438144
										-0.237805	-0.453608
										-0.216028	-0.458763
										-0.219512	-0.469072
										-0.182927	-0.443299
										-0.154181	-0.448454
										-0.114111	-0.458763
										-0.0888502	-0.453608
										-0.0583624	-0.494845
										-0.043554	-0.489691
										-0.0339721	-0.489691
										-0.0243902	-0.463918
										-0.0174216	-0.474227
										-0.0191638	-0.474227

## Sheet: Figure 5E
nmr-1(ak4); AVG calcium imaging
hermaphrodite tail touch
GCaMP fluorescence intensity normalized with the prestimulus intensity estimated as the median in the 100 frames before the first stimulation (F(t)-Fb)/Fb, not corrected by the baseline drift
0.240987	-0.0291863	0.207051	-0.129324	0.0713224	0.0763889	0.114265	0.0236445	-0.00492914	0.0200364	0.0461581	-0.0169985
0.279886	-0.021816	0.177392	-0.122406	0.0817236	0.0578704	0.110007	-0.00448431	-0.0295749	0.0206436	0.050304	-0.0427392
0.222011	-0.0418632	0.191382	-0.125599	0.0906389	0.150463	0.0972321	0.0101916	0.0197166	0.00789314	0.0478165	-0.0199126
0.256799	-0.0112028	0.191382	-0.138904	0.105498	0.142361	0.105749	0.0387281	0.0221811	0	0.0345495	-0.0150559
0.217584	-0.0274175	0.171237	-0.126131	0.0668648	0.116898	0.10291	0.0293518	-0.00985829	-0.00910747	0.0602543	-0.0208839
0.246996	-0.0132665	0.162283	-0.0989888	0.106984	0.0393519	0.0532292	0.0550347	-0.00924214	-0.00425015	0.0936982	0.00291404
0.239405	-0.0504127	0.160604	-0.104843	0.118871	0.0335648	0.0915543	0.0150836	0.0597659	-0.00789314	0.0569375	-0.00194269
0.256167	-0.0462854	0.156128	-0.109633	0.0876672	0.0891204	0.110717	0.0362821	0.0751694	-0.0085003	0.051686	-0.0140845
0.268501	-0.0176887	0.163402	-0.111229	0.0995542	0.0393519	0.0979418	0.0309825	0.0597659	0.0188221	0.0395246	-0.0165129
0.240038	-0.0442217	0.164522	-0.112826	0.0936107	0.0347222	0.0723918	0.00611496	0.038817	0.00242866	0.0511332	0.0106848
0.261543	-0.0197524	0.146055	-0.0984566	0.0534918	0.100694	0.0816182	-0.00652263	0.111522	0.0248937	0.0494748	-0.00145702
0.262176	-0.0247642	0.13934	-0.0899415	0.0713224	0.056713	0.0993612	-0.00937627	0.0616143	0.00607165	0.0436705	-0.0174842
0.261543	-0.0397995	0.160604	-0.0920703	0.0698365	0.0671296	0.12846	-0.00611496	0.0609982	0.0285367	0.0718629	0.00194269
0.256167	-0.0392099	0.144936	-0.09686	0.063893	0.068287	0.112846	0.00244598	0.0369686	0.0321797	0.0356551	0.0247693
0.264073	-0.00678066	0.132065	-0.0899415	0.063893	0.0636574	0.125621	-0.0142682	0.0837954	0.0273224	0.027916	0.0315687
0.218533	-0.0123821	0.133184	-0.0888771	0.0683507	0.0648148	0.113556	-0.0211985	0.051756	0.0224651	0.0525152	0.0383681
0.240354	-0.0256486	0.130386	-0.0729111	0.0832095	0.0150463	0.087296	0.00856095	0.0770179	0.0358227	0.0870647	0.0407965
0.220746	-0.00206368	0.131505	-0.0659925	0.0802377	0.0578704	0.0887154	0.000815328	0.056069	0.0418944	0.0721393	0.0432249
0.203352	-0.0194575	0.113598	-0.061735	0.0579495	0.0289352	0.139815	0	0.0437461	0.0619308	0.0392482	0.0412822
0.179633	-0.00589623	0.106323	-0.0675891	0.0579495	0.0208333	0.132718	-0.0305748	0.113986	0.0321797	0.037037	0.0461389
0.149589	-0.000589623	0.102406	-0.0542842	0.0757801	0.0115741	0.134138	-0.0387281	0.0591497	0.0327869	0.0464345	0.0354541
0.12587	-0.00648585	0.0984891	-0.0675891	0.0505201	0.0543981	0.164656	-0.0199755	0.0455946	0.0279296	0.0624655	0.00874211
0.101834	-0.0291863	0.0626749	-0.0697179	0.0475483	0.0243056	0.161817	0.0126376	-0.00369686	0.0255009	0.0409066	0.0106848
0.0834915	0.00147406	0.0554001	-0.0601384	0.0445765	0.0138889	0.207949	0.0175296	-0.0659273	0.0115361	0.0422886	0.0315687
0.0831752	-0.0141509	0.0800224	-0.0819585	0.0401189	-0.025463	0.201561	-0.00203832	-0.0394331	-0.00303582	0.0469873	0.0199126
0.0796964	0.00383255	0.0665921	-0.0718467	0.0505201	0.00810185	0.251952	0.00489197	-0.0283426	0.00425015	0.0121614	0.0194269
0.0221379	-0.0212264	0.0481253	-0.0766365	0.063893	0.0243056	0.244855	-0.00856095	-0.0597659	0.010929	-0.00138198	0.029626
0.0328906	0.00294811	0.0548405	-0.064396	0.0564636	0.0509259	0.227111	-0.00448431	-0.0394331	0.00485732	0.0483693	0.00825644
0.0401645	-0.010908	0.0531617	-0.0500266	0.0534918	0.0150463	0.144784	0.0203832	-0.0406654	-0.00182149	0.0243228	-0.00485673
0.0578748	0.000884434	0.0682708	-0.0478978	0.0237741	0.0231481	0.1533	-0.00407664	-0.0443623	-0.00910747	0.0210061	-0.00485673
0.0518659	-0.0114976	0.0789032	-0.0351251	0.0416048	0.0347222	0.0809084	0.0114146	-0.0455946	-0.0382514	0.0447761	-0.0247693
0.0173941	-0.0353774	0.0699496	-0.0287387	0.0445765	0.00578704	0.105039	0.0150836	-0.0449784	-0.033394	0.0610835	0.00485673
0.0237192	-0.0350825	0.0609961	-0.0500266	0.0371471	-0.0138889	0.0936835	0.0375051	-0.0295749	-0.0358227	0.0552792	-0.000485673
0.0319418	-0.0271226	0.0453274	-0.0627994	0.0445765	0.00694444	0.092264	0.0195679	-0.0252619	-0.0564663	0.0351023	-0.0140845
0.0493359	-0.0283019	0.0531617	-0.056413	0.02526	0.00578704	0.053939	0.0256828	-0.034504	-0.0649666	0.0351023	0.0135988
0.0493359	-0.0256486	0.0330162	-0.0516232	0.00148588	-0.00925926	0.120653	0.0285365	-0.0252619	-0.0716454	0.0243228	0.00242836
0.0537634	-0.0141509	0.0442082	-0.0542842	0.0104012	0.0162037	0.139106	0.0615573	-0.0449784	-0.0728597	0.0124378	0.0135988
0.0702087	0.00147406	0.0654729	-0.0574774	0.00594354	0.0428241	0.177431	0.0542193	-0.0104744	-0.0746812	0.02377	0.0155415
0.0129665	-0.0256486	0.0733072	-0.0377861	-0.00148588	0.0115741	0.0489709	0.0741949	0	-0.0977535	0.00884467	0.0053424
0.0227704	-0.0321344	0.0671517	-0.0441724	0.00148588	-0.0266204	0.114975	0.10477	-0.0369686	-0.110504	-0.0196241	-0.0189412
0.0205566	-0.00678066	0.040291	-0.0287387	0	0.0324074	0.15401	0.0953934	-0.0369686	-0.11779	-0.0121614	0
0.0325743	-0.00943396	0.0397314	-0.0298031	0.0118871	0.0914352	0.129879	0.0835711	-0.0511399	-0.112325	0.0143726	0.00971345
0.00632511	-0.00678066	0.0677112	-0.00532198	0.0371471	0.0902778	0.0447126	0.0640033	-0.0351201	-0.105039	-0.00939746	0.0101991
0.025933	0.0185731	0.06939	0.0010644	0.0222883	0.0787037	0.0823279	0.103954	-0.0271103	-0.0941105	0.0381426	0.0271977
0.0126502	-0.00235849	0.0447678	-0.000532198	0.0163447	0.133102	0.0120653	0.0741949	-0.0369686	-0.106861	-0.00884467	0.0257407
0.0110689	0.0138561	0.0537213	0	0.0163447	0.111111	-0.0276792	0.0538117	-0.0455946	-0.11779	0.0323383	0.00679942
0.0183428	-0.000884434	0.0341354	0.00478978	0.0148588	0.0474537	-0.0106458	0.047289	-0.0357363	-0.100789	0.0182421	0.0364254
0.0196078	-0.00501179	0.0207051	-0.00798297	0.0208024	0.0509259	-0.00354862	0.0346514	-0.064695	-0.0837887	-0.00580431	-0.0262263
0	0.00972877	0.0201455	0.00425758	0.0282318	0.0185185	0.000709723	0.0252752	-0.0616143	-0.0619308	-0.00304035	0.0194269
0.00253004	-0.0129717	0.00895355	-0.0133049	-0.0163447	0.0347222	0.0511001	0.0252752	-0.0671596	-0.0704311	0.0270868	0.0208839
-0.0224541	0.0141509	-0.00447678	-0.010644	-0.00297177	0.0497685	-0.0354862	0.00366898	-0.0400493	-0.0467517	0.00939746	0.00339971
0.00347881	-0.0100236	0	-0.0196913	0.00594354	-0.0208333	-0.0425834	0.0167142	-0.017252	-0.0358227	0.0193477	0.029626
-0.0230867	0.010908	-0.00783436	-0.00532198	-0.00297177	0.0335648	-0.0283889	-0.0277212	-0.0227973	-0.0242866	-0.0309563	0.0199126
-0.0306768	0.0200472	-0.0218243	0.00425758	-0.00148588	0	-0.0312278	-0.0187525	-0.00246457	-0.0291439	-0.0223881	-0.00291404
-0.0392157	0.0477594	-0.0195859	0.0202235	-0.00594354	0.025463	-0.00993613	0.00122299	-0.0117067	-0.0279296	-0.0176893	-0.0286547
-0.0496521	0.0456958	-0.034695	0.0329963	-0.0118871	0.00231481	0.00354862	-0.0358744	-0.038817	-0.0230723	-0.0185185	-0.00728509
-0.0354206	0.0613208	-0.0313374	0.0367217	-0.00594354	-0.0416667	-0.0347764	-0.0126376	-0.017252	-0.0261081	-0.0102266	0
-0.0455408	0.0975825	-0.0207051	0.0308675	0.00742942	-0.0266204	-0.0731015	-0.0554423	-0.0104744	0.00728597	0	-0.00728509
-0.0404807	0.0869693	-0.0274203	0.0138371	-0.0148588	-0.00578704	-0.0546487	-0.0317978	-0.0117067	-0.0085003	-0.0254284	0.0199126
-0.0610373	0.0533608	-0.0279799	0.0255455	-0.013373	-0.0277778	-0.0354862	0.00896861	-0.0295749	-0.00182149	-0.0248756	-0.00242836
-0.0268817	0.0707547	-0.043089	0.0420436	-0.038633	-0.0613426	-0.0411639	-0.0122299	0.0394331	-0.0133576	0.0204533	-0.00728509
-0.0518659	0.0793042	-0.0380526	0.0441724	-0.0208024	-0.0335648	-0.0823279	0	-0.00369686	-0.0248937	-0.026534	0.00388538
-0.0610373	0.0819575	-0.0419698	0.0228845	-0.0356612	-0.0497685	-0.0525195	0.00285365	-0.00616143	-0.0346084	-0.0129906	-0.00728509
-0.0547122	0.109375	-0.0576385	0.0335285	-0.00445765	-0.0266204	-0.0596167	0.000815328	-0.0110906	-0.0133576	-0.00773908	-0.00825644
-0.0822264	0.0857901	-0.0609961	0.0324641	-0.0222883	-0.0659722	-0.0525195	0.0138606	0.0308071	-0.0285367	-0.0110558	-0.00971345
-0.0461733	0.0910967	-0.0548405	0.0271421	-0.013373	-0.0520833	-0.0503903	0.0277212	-0.004313	-0.0382514	-0.0304035	-0.0165129
-0.0547122	0.0860849	-0.0498041	0.0271421	-0.00742942	-0.0613426	-0.0312278	0.0444354	-0.0117067	-0.0503947	-0.0245992	0.0101991
-0.0338393	0.0707547	-0.0408506	0.0191591	-0.0297177	-0.0856481	-0.0865862	0.0175296	0.012939	-0.0394657	0.0174129	0.0121418
-0.056926	0.0589623	-0.0408506	0.0127728	0.00297177	-0.056713	-0.0816182	0	-0.0178681	-0.0352155	-0.0320619	-0.0150559
-0.0474383	0.0586675	-0.0380526	0.0223523	-0.0163447	-0.0486111	-0.0574876	-0.0126376	0.0123229	-0.0163934	-0.0063571	-0.00194269
-0.0480708	0.040684	-0.0246223	0.0292709	-0.0267459	-0.0451389	-0.0816182	0.0126376	-0.0234134	-0.0340012	0.00414594	0.0305974
-0.0423782	0.0395047	-0.031897	0.0122406	-0.00445765	-0.0729167	-0.0709723	0.0057073	0.0326556	-0.0182149	-0.0276396	-0.0441962
-0.042062	0.0053066	-0.0352546	0.0340607	-0.0326894	-0.0787037	-0.0929737	-0.00122299	0.0246457	-0.0085003	-0.0351023	0.00485673
-0.0275142	-0.0141509	-0.0162283	0.0361895	-0.0282318	-0.0497685	-0.0702626	0.0358744	0.021565	0.00425015	-0.0597015	-0.0150559
-0.0512334	-0.0129717	-0.0335758	0.04843	-0.0401189	-0.0960648	-0.0865862	-0.00326131	0.00492914	0.0212508	0.00580431	-0.00631374
-0.0363694	-0.0179835	-0.0565193	0.0367217	-0.0267459	-0.100694	-0.0908446	-0.0154912	0.0240296	0.00789314	-0.00690989	-0.00777076
-0.0230867	-0.0294811	-0.0621153	0.045769	-0.0326894	-0.125	-0.0745209	-0.044843	0.0283426	0.00667881	-0.0381426	0.0150559
-0.0619861	-0.0162146	-0.0526021	0.04843	-0.0371471	-0.099537	-0.0823279	-0.00611496	0.0271103	0.0400729	-0.0577667	-0.0135988
-0.0838077	-0.00235849	-0.0559597	0.059074	-0.02526	-0.103009	-0.0688431	-0.0248675	0.00616143	0.0619308	-0.029298	-0.00339971
-0.0724225	0	-0.0554001	0.0463012	-0.013373	-0.0914352	0.00709723	-0.0101916	0.004313	0.0491803	-0.0478165	-0.0305974
-0.059456	0.0132665	-0.0665921	0.0542842	-0.0520059	-0.0613426	-0.0482612	-0.0273135	0.0363524	0.0418944	-0.0588723	0.00291404
-0.0831752	0.0321344	-0.0783436	0.0707823	-0.02526	-0.0590278	-0.0468417	-0.0334285	0.0289587	0.0576806	-0.0561083	-0.00194269
-0.0834915	0.0112028	-0.0665921	0.0633316	-0.0564636	-0.0405093	0.00212917	-0.0244598	0.0154036	0.0358227	0.00193477	-0.0116561
-0.0819102	0.0106132	-0.0660325	0.0580096	-0.0326894	-0.0752315	0	-0.0269058	0.0104744	0.0625379	-0.0569375	-0.023798
-0.103416	0.0200472	-0.0665921	0.0266099	-0.0430906	-0.0752315	-0.0276792	-0.0309825	0.0295749	0.0522161	-0.0342731	0
-0.0746363	0.0241745	-0.0755456	0.00957956	-0.0520059	-0.0902778	-0.00709723	-0.0419894	0.012939	0.0437158	-0.0436705	0.0276833
-0.054396	0.0106132	-0.0856184	0.0367217	-0.0341753	-0.0972222	-0.00709723	-0.0134529	0	0.0321797	-0.0381426	0.0121418
-0.0727388	0.0209316	-0.0878567	0.04843	-0.0193165	-0.15162	-0.0113556	-0.0224215	0.0227973	0.037037	-0.0494748	0.00145702
-0.0676787	0.0300708	-0.0906547	0.0319319	-0.0475483	-0.195602	-0.0305181	-0.0358744	0.0271103	0.0528233	-0.0641238	0
-0.0572423	0.0324292	-0.105204	0.0313997	-0.0430906	-0.21875	-0.0503903	-0.0578883	0.060382	0.0613236	-0.0486457	-0.0208839
-0.0461733	0.0442217	-0.106323	0.0266099	-0.02526	-0.199074	-0.0518098	-0.0269058	0.0123229	0.0564663	-0.0533444	-0.0150559
-0.055661	0.026533	-0.109121	0.0143693	-0.0297177	-0.241898	-0.0674237	-0.0216062	0.017252	0.0862174	-0.039801	-0.0174842
-0.0664137	0.0480542	-0.1108	0.0212879	-0.0178306	-0.21412	-0.0369056	-0.00652263	0.04313	0.0522161	-0.0414594	-0.0320544
-0.0256167	0.0356722	-0.11136	0.0356573	-0.0312036	-0.233796	-0.104329	-0.0313901	0.0191004	0.0473588	-0.0599779	-0.0165129
-0.0328906	0.0536557	-0.117515	0.0377861	-0.0267459	-0.177083	-0.122072	-0.0652263	0.00184843	0.0346084	-0.055832	-0.00631374
-0.0477546	0.0610259	-0.121992	0.0574774	-0.0267459	-0.215278	-0.119233	-0.0525887	0.0141713	0.0449302	-0.0602543	-0.0247693
-0.0471221	0.0439269	-0.109121	0.0707823	-0.0312036	-0.146991	-0.0780696	-0.0379128	0.0178681	0.0491803	-0.0444997	0.00437105
-0.0458571	0.0480542	-0.100727	0.0665247	-0.0475483	-0.0960648	-0.119943	-0.0538117	0.0252619	0.0449302	-0.0621891	0.00437105
-0.0850727	0.0459906	-0.0900951	0.0787653	-0.0416048	-0.0902778	-0.0546487	-0.0432124	0.0659273	0.0503947	-0.053068	-0.0135988
-0.0660974	0.0568986	-0.0968103	0.0734433	-0.0430906	-0.0474537	-0.0773598	-0.049735	0.0622304	0.0431087	-0.0351023	0.0203983
-0.0876028	0.0459906	-0.0945719	0.0862161	-0.0609212	-0.0590278	-0.12917	-0.0705259	0.0665434	0.0400729	-0.0414594	-0.00679942
-0.059456	0.0501179	-0.0934527	0.10644	-0.0490342	-0.0416667	-0.156849	-0.0566653	0.0794824	0.0777171	-0.00221117	0.0179699
0.267236	0.0678066	-0.104085	0.0824907	-0.0980683	-0.0347222	-0.132718	0.000815328	0.105977	0.136005	-0.0381426	0.0145702
0.123972	0.170401	-0.126469	0.0803619	-0.0802377	-0.0578704	-0.0858765	-0.100285	0.119532	0.123862	-0.0834715	0.0893638
0.0101202	0.175708	-0.146614	0.103246	-0.0208024	-0.163194	-0.0411639	-0.0970241	0.227357	0.168185	-0.014649	0.0820787
-0.191018	0.2102	-0.144936	0.0702501	0.00297177	-0.200231	0.0177431	-0.110069	0.250154	0.155434	-0.0066335	0.117533
-0.290323	0.263561	-0.162843	0.0702501	0.0104012	-0.224537	0.160397	-0.119853	0.257548	0.165756	0.0168601	0.170471
-0.473435	0.241745	-0.257415	0.101118	0.038633	-0.157407	0.148332	-0.0815328	0.329636	0.172435	0.00967385	0.197669
-0.274826	0.282134	-0.23671	0.110165	0.063893	-0.12963	0.206529	-0.133714	0.319778	0.170006	0.0444997	0.169014
-0.410816	0.297465	-0.273083	0.122406	0.0817236	-0.114583	0.297374	-0.16755	0.311152	0.16272	-0.0179657	0.159786
-0.571474	0.302476	-0.237829	0.152741	0.0757801	-0.130787	0.33215	-0.107216	0.321627	0.153613	0.0281924	0.171928
-0.554396	0.317807	-0.233912	0.173497	0.0936107	-0.0405093	0.33357	-0.100693	0.379544	0.174256	0.0149254	0.224866
-0.610057	0.311321	-0.195859	0.15008	0.10847	-0.0347222	0.38396	-0.0815328	0.367221	0.167577	0.0259812	0.240894
-0.596142	0.298349	-0.147174	0.202235	0.0876672	-0.0659722	0.377573	-0.113331	0.333333	0.180328	0.0550028	0.227295
-0.572106	0.296285	-0.130386	0.219798	0.104012	-0.0358796	0.372605	-0.057073	0.373999	0.19065	0.039801	0.282661
-0.612587	0.313679	-0.108562	0.241086	0.144131	-0.0150463	0.423705	-0.0835711	0.375847	0.167577	0.0337203	0.228752
-0.586338	0.317512	-0.0973699	0.231506	0.109955	0.0347222	0.43648	-0.0823481	0.383857	0.179721	0.0331675	0.262263
-0.591082	0.304835	-0.0744264	0.29537	0.112927	0.09375	0.484031	-0.0550347	0.399261	0.173649	0.0270868	0.275376
-0.547755	0.330189	-0.043089	0.297499	0.109955	0.0775463	0.422285	-0.0375051	0.386938	0.176078	0.0395246	0.298689
-0.57938	0.372936	-0.0195859	0.316658	0.121842	0	0.418737	-0.124745	0.394331	0.144505	0.0467109	0.290918
-0.547755	0.371757	-0.0251819	0.313465	0.136701	-0.0324074	0.429383	-0.0737872	0.415896	0.139648	0.0442233	0.299174
-0.49747	0.366156	-0.00895355	0.299095	0.163447	0.00347222	0.466998	-0.104362	0.422058	0.12204	-0.0290216	0.280233
-0.404175	0.349646	0.0274203	0.298031	0.205052	-0.130787	0.46274	-0.121076	0.462723	0.0394657	0.0331675	0.251578
-0.410183	0.21934	0.0391718	0.364023	0.203566	0.0416667	0.466288	0.0362821	0.349969	0.0267152	0.0356551	0.236523
-0.471537	0.182488	0.0526021	0.345396	0.194651	0.0439815	0.540809	0.00978394	0.357363	0.0242866	0.0514096	0.241865
-0.448767	0.191038	0.0442082	0.36083	0.216939	0.113426	0.533002	0.0154912	0.41528	0.0170006	0.0328911	0.220495
-0.441493	0.18013	0.204813	0.359766	0.222883	0.121528	0.554294	0.0167142	0.434381	0.0157863	0.0193477	0.221952
-0.426629	0.153892	0.228875	0.348057	0.225854	0.0914352	0.579134	-0.0163066	0.382009	0.00789314	0.0638474	0.242351
-0.493991	0.168337	0.242306	0.354444	0.239227	0.0763889	0.532292	-0.0101916	0.425755	0.00242866	0.0453289	0.257892
-0.384883	0.146816	0.243425	0.377328	0.219911	0.0798611	0.554294	-0.0346514	0.385705	-0.00425015	0.0168601	0.23118
-0.48735	0.144163	0.234471	0.367217	0.239227	0.099537	0.596877	-0.0260905	0.381392	-0.00425015	0.0140962	0.245265
-0.396584	0.136203	0.232233	0.413518	0.233284	0.0763889	0.551455	-0.00937627	0.389402	0.000607165	0.0514096	0.249636
-0.469323	0.11763	0.232792	0.393294	0.22734	0.114583	0.61533	-0.0183449	0.402957	-0.0115361	0.0395246	0.25255
-0.388994	0.112913	0.218243	0.354444	0.212481	0.0659722	0.626686	-0.0154912	0.38817	-0.0170006	0.0163074	0.259835
-0.419987	0.0996462	0.242306	0.366152	0.215453	0.0729167	0.669269	0.0375051	0.385705	-0.0248937	0.0621891	0.245265
-0.48482	0.142983	0.238948	0.377861	0.236256	0.109954	0.664301	-0.0517733	0.427603	-0.0376442	0.0375898	0.257892
-0.481341	0.156545	0.25014	0.351251	0.20208	0.0752315	0.719659	-0.0126376	0.341959	-0.0340012	0.0306799	0.223895
-0.50759	0.0846108	0.232792	0.398616	0.210996	0.0231481	0.687722	-0.00285365	0.39618	-0.0473588	0.0190713	0.200583
-0.47976	0.0893278	0.252378	0.407131	0.199108	0.00462963	0.646558	-0.0627803	0.40727	-0.0412872	0.0433941	0.212239
-0.488299	0.127358	0.256295	0.333156	0.172363	0.0104167	0.704755	0.0183449	0.37215	-0.0297511	0.0555556	0.209811
-0.540797	0.148585	0.253497	0.394891	0.179792	0.0173611	0.760114	0	0.423906	-0.0267152	0.0444997	0.210296
-0.562619	0.0678066	0.241746	0.393827	0.185736	-0.037037	0.799148	-0.0346514	0.367221	-0.0431087	0.0400774	0.22001
-0.514548	0.0474646	0.259093	0.412453	0.163447	-0.0185185	0.762243	-0.00366898	0.404806	-0.0412872	0.0174129	0.280719
-0.387729	0.0810731	0.270285	0.349122	0.172363	-0.0127315	0.766501	-0.0179372	0.369686	-0.0418944	0.0594251	0.266634
-0.348514	0.0486439	0.266928	0.373071	0.145617	0.00578704	0.712562	-0.0134529	0.35305	-0.0182149	0.0522388	0.22778
-0.327641	0.0477594	0.255736	0.390633	0.144131	-0.0578704	0.720369	-0.00978394	0.323475	-0.0400729	0.0367606	0.23118
-0.395952	0.0518868	0.200336	0.377861	0.153046	-0.103009	0.721789	-0.0167142	0.355514	-0.0449302	0.0129906	0.259349
-0.215054	-0.00501179	0.221041	0.355508	0.150074	-0.103009	0.728886	0.000407664	0.36414	-0.047966	0.0110558	0.261778
-0.160658	0.0241745	0.273643	0.366152	0.130758	-0.0659722	0.828957	-0.0277212	0.328404	-0.0382514	-0.0140962	0.222924
0.140734	-0.000589623	0.255736	0.38744	0.118871	-0.114583	0.801987	-0.0366898	0.327788	-0.044323	0.0102266	0.223409
0.20272	0.000589623	0.259093	0.356573	0.0995542	-0.127315	0.754436	-0.0399511	0.349969	-0.037037	0.00138198	0.250607
0.390259	0.0179835	0.232233	0.337946	0.0728083	-0.152778	0.69198	-0.0216062	0.334566	-0.0491803	-0.00165837	0.254492
0.446553	0.0262382	0.231673	0.375732	0.10104	-0.159722	0.607523	-0.00693029	0.298213	-0.0437158	0.00497512	0.275862
0.495572	0.0103184	0.247902	0.377328	0.089153	-0.19213	0.591199	-0.0322055	0.288971	-0.0425015	0.0221117	0.247207
0.450664	-0.00147406	0.249021	0.367749	0.0757801	-0.200231	0.575586	-0.0513657	0.287739	-0.047966	0.0221117	0.236523
0.461417	0.015625	0.269726	0.348057	0.0416048	-0.194444	0.530873	-0.0326131	0.324707	-0.0503947	-0.0149254	0.262263
0.45351	0.0365566	0.244544	0.358701	0.0297177	-0.226852	0.46274	-0.0627803	0.290819	-0.055252	-0.00939746	0.243322
0.442441	0.0291863	0.23671	0.369878	0.0594354	-0.201389	0.433641	-0.0240522	0.31793	-0.0491803	0.0287452	0.26712
0.392473	0.0159198	0.235031	0.383715	0.0549777	-0.246528	0.408091	-0.0273135	0.319162	-0.0576806	-0.0163074	0.286061
0.403542	0.0144458	0.207611	0.359234	0.0520059	-0.256944	0.33215	0.00122299	0.236599	-0.0667881	0.0140962	0.261778
0.334915	0.0215212	0.18075	0.369345	0.0505201	-0.271991	0.393187	0.0114146	0.252002	-0.0698239	0.00138198	0.300631
0.323529	-0.0117925	0.186905	0.371474	0.0163447	-0.247685	0.377573	0.00285365	0.27788	-0.0880389	-0.00801548	0.282661
0.35136	-0.00412736	0.189144	0.392762	0.0282318	-0.231481	0.369766	-0.0379128	0.265558	-0.085003	0.0306799	0.301603
0.26186	0.025059	0.172356	0.381054	0.0282318	-0.152778	0.348474	0.00652263	0.32101	-0.085003	-0.0328911	0.291404
0.173308	0.0283019	0.170677	0.385844	0.02526	-0.148148	0.412349	-0.0179372	0.252619	-0.0789314	0.00690989	0.251093
0.0322581	0.0459906	0.178511	0.372006	0.00742942	-0.140046	0.388928	-0.0407664	0.272951	-0.0831815	-0.0298507	0.278776
0.0313093	0.0368514	0.171796	0.373071	-0.00297177	-0.163194	0.382541	-0.0101916	0.261861	-0.0837887	0.00386954	0.273434
0.00948767	0.071934	0.159485	0.362959	-0.00742942	-0.186343	0.432221	0.0391358	0.266174	-0.0874317	0.0478165	0.25255
0.0664137	0.0610259	0.142697	0.354976	-0.0237741	-0.199074	0.38467	-0.0057073	0.257548	-0.0831815	-0.0127142	0.266149
0.0290955	0.0333137	0.141018	0.349654	-0.0401189	-0.221065	0.422285	-0.0179372	0.287739	-0.0758956	-0.0171365	0.293346
-0.0534472	0.0126769	0.120313	0.359234	-0.0312036	-0.239583	0.331441	-0.0309825	0.272335	-0.0777171	-0.00912106	0.274405
-0.119861	-0.0274175	0.139899	0.345929	-0.0356612	-0.247685	0.35841	-0.0330208	0.314233	-0.0795386	-0.029298	0.276833
0.0221379	-0.0135613	0.122552	0.334753	-0.038633	-0.241898	0.344216	-0.0623726	0.279729	-0.0874317	-0.0400774	0.306945
0.0812777	-0.0170991	0.134863	0.362427	-0.0326894	-0.273148	0.383251	-0.0811252	0.272335	-0.0868245	-0.00138198	0.254492
0.216003	-0.0527712	0.139899	0.362959	-0.0653789	-0.269676	0.33286	-0.0966164	0.232902	-0.0898603	-0.0351023	0.288004
0.264073	-0.0380307	0.118075	0.353379	-0.0564636	-0.287037	0.341377	-0.0481044	0.297597	-0.0819672	-0.0409066	0.246236
0.237192	-0.0173939	0.0962507	0.33901	-0.0609212	-0.31713	0.362669	-0.0945781	0.252002	-0.0868245	-0.0306799	0.280719
0.237508	-0.0235849	0.104085	0.310271	-0.0742942	-0.298611	0.339957	-0.0888708	0.261861	-0.0928962	-0.0218353	0.242836
0.234662	-0.0215212	0.102406	0.3124	-0.0742942	-0.300926	0.316537	-0.0949857	0.261245	-0.102004	-0.02377	0.260321
0.213156	-0.0197524	0.105204	0.315593	-0.0876672	-0.327546	0.304471	-0.105993	0.264941	-0.106861	-0.0682698	0.26712
0.22296	-0.0112028	0.0940123	0.33901	-0.0787519	-0.304398	0.259049	-0.108846	0.258164	-0.0989678	-0.0328911	0.28509
0.207147	-0.0126769	0.121992	0.305482	-0.0832095	-0.333333	0.322924	-0.108846	0.241528	-0.0916818	-0.0334439	0.266634
0.198292	-0.0533608	0.119194	0.292177	-0.0965825	-0.314815	0.366927	-0.0864248	0.210721	-0.102004	-0.0422886	0.271005
0.216951	-0.0168042	0.110241	0.278872	-0.10104	-0.331019	0.367637	-0.0860171	0.232902	-0.100789	-0.0585959	0.260321
0.203352	-0.0430425	0.0973699	0.260777	-0.121842	-0.350694	0.380412	-0.0860171	0.220579	-0.0941105	-0.0409066	0.258378
0.173308	-0.046875	0.0867376	0.281533	-0.121842	-0.357639	0.322214	-0.110069	0.220579	-0.0965392	-0.0450525	0.253035
0.183744	-0.0737028	0.0766648	0.281533	-0.141159	-0.346065	0.349184	-0.151243	0.200863	-0.095932	-0.0215589	0.279747
0.187223	-0.0807783	0.0956911	0.28579	-0.142645	-0.386574	0.367637	-0.119038	0.161429	-0.0953248	-0.0674406	0.26372
0.156863	-0.0798939	0.0761052	0.276211	-0.163447	-0.380787	0.41022	-0.121076	0.174368	-0.100182	-0.0386954	0.245265
0.207464	-0.0731132	0.0397314	0.252794	-0.15156	-0.385417	0.342087	-0.136567	0.144177	-0.0977535	-0.0577667	0.31423
0.190386	-0.0710495	0.0358142	0.271421	-0.157504	-0.381944	0.381831	-0.138198	0.114603	-0.10929	-0.0375898	0.237494
0.195762	-0.0707547	0.0335758	0.272485	-0.182764	-0.368056	0.3577	-0.143498	0.114603	-0.120219	-0.0563847	0.304517
0.198925	-0.0928656	0.0363738	0.243214	-0.172363	-0.395833	0.381831	-0.142682	0.112754	-0.120219	-0.0464345	0.256435
0.181847	-0.0878538	0.0246223	0.243214	-0.18425	-0.428241	0.449255	-0.143498	0.0967344	-0.112933	-0.0652294	0.266149
0.200506	-0.0896226	0.034695	0.25918	-0.185736	-0.421296	0.374024	-0.109254	0.0739372	-0.115361	-0.0483693	0.26712
0.214421	-0.0916863	0.0151091	0.26876	-0.197623	-0.422454	0.354862	-0.114961	0.0998152	-0.125076	-0.0442233	0.268091
0.208412	-0.0993514	0.00951315	0.227781	-0.188707	-0.398148	0.278212	-0.14839	0.111522	-0.12204	-0.0364842	0.28169
0.20525	-0.0893278	0.0223839	0.255455	-0.215453	-0.385417	0.217885	-0.128414	0.110906	-0.125076	-0.0309563	0.306459
0.217584	-0.107901	0.00111919	0.262906	-0.218425	-0.291667	0.228531	-0.145944	0.0807147	-0.118397	-0.0121614	0.286547
0.228653	-0.0698703	0.00503637	0.240021	-0.216939	-0.275463	0.207239	-0.114146	0.0930376	-0.112933	0.0116086	0.273919
0.243833	-0.0683962	0.00951315	0.229377	-0.218425	-0.284722	0.242016	-0.120261	0.034504	-0.122647	-0.00276396	0.256435
0.22549	-0.0533608	0.0257415	0.233635	-0.224368	-0.321759	0.190206	-0.114146	0.0492914	-0.120219	-0.0624655	0.294803
0.218533	-0.0501179	0.0212647	0.247472	-0.231798	-0.324074	0.18027	-0.104362	0.056069	-0.121433	-0.000276396	0.278776
0.239089	-0.0380307	0.00223839	0.269824	-0.248143	-0.346065	0.190206	-0.132083	0.08626	-0.119611	-0.0574903	0.26372
0.253953	-0.0117925	0.0380526	0.255987	-0.246657	-0.363426	0.123492	-0.136567	0.0418977	-0.128112	-0.0934218	0.258864
0.210942	0.00943396	0.0257415	0.251197	-0.242199	-0.332176	0.0482612	-0.121892	0.0462107	-0.129326	-0.0500276	0.253521
0.249526	0.0224057	0.0352546	0.249069	-0.2526	-0.309028	0.0340667	-0.14839	0.0505237	-0.131148	-0.0395246	0.250121
0.209677	0.0306604	0.0134303	0.242682	-0.271917	-0.247685	0.0404542	-0.119853	0.0308071	-0.139041	-0.0583195	0.323458
0.209994	0.0386203	0.00447678	0.241618	-0.258544	-0.241898	0.0425834	-0.123522	0.00123229	-0.128719	-0.0917634	0.294318
0.174573	0.0510024	0.00559597	0.22512	-0.30312	-0.240741	0.10149	-0.131268	0.0357363	-0.133576	-0.0688226	0.280719
0.176154	0.0849057	-0.00783436	0.224588	-0.265973	-0.261574	0.107168	-0.108846	0.012939	-0.148148	-0.0627418	0.251093
0.178052	0.102889	-0.0106323	0.205428	-0.283804	-0.291667	0.0773598	-0.154505	0.0714726	-0.16272	-0.100332	0.271491
0.18754	0.0728184	-0.00671516	0.217669	-0.273403	-0.236111	0.15259	-0.110069	0.0166359	-0.155434	-0.0754561	0.293832
0.179001	0.087559	0.00391718	0.207025	-0.297177	-0.233796	0.194464	-0.133306	0.0289587	-0.159077	-0.0417358	0.274405
0.140417	0.078125	-0.00279799	0.187334	-0.30312	-0.243056	0.278212	-0.145128	0.0289587	-0.157863	-0.0732449	0.29966
0.112587	0.0389151	-0.0100727	0.186801	-0.283804	-0.269676	0.330021	-0.156951	0.0178681	-0.163327	-0.0743505	0.26712
0.142631	0.0728184	-0.0324566	0.190527	-0.30312	-0.263889	0.371895	-0.134121	0.004313	-0.169399	-0.0873411	0.279262
0.11575	0.0259434	-0.0156687	0.159127	-0.28529	-0.288194	0.339957	-0.134529	0.00677757	-0.168792	-0.0848535	0.281204
0.121758	0.00972877	-0.034695	0.159659	-0.288262	-0.222222	0.391767	-0.135752	-0.0110906	-0.170613	-0.0856827	0.278776
0.137571	-0.0100236	-0.0274203	0.164981	-0.286776	-0.256944	0.406671	-0.165512	-0.00739372	-0.177899	-0.0917634	0.294318
0.121442	-0.0224057	-0.0184667	0.163917	-0.280832	-0.260417	0.399574	-0.159397	-0.00739372	-0.168792	-0.0608071	0.284604
0.133144	0.0182783	-0.0139899	0.158595	-0.304606	-0.22338	0.344925	-0.161027	-0.00492914	-0.173649	-0.0892758	0.250607
0.104681	-0.025059	-0.0212647	0.154337	-0.306092	-0.25463	0.342087	-0.168773	0.021565	-0.166363	-0.109729	0.267606
0.13852	-0.0341981	-0.0263011	0.175625	-0.292719	-0.270833	0.329312	-0.144721	-0.0246457	-0.177292	-0.0773908	0.258864
0.127135	-0.051592	-0.0134303	0.167642	-0.31055	-0.246528	0.362669	-0.145128	0.00492914	-0.168792	-0.0787728	0.281204
0.104364	-0.0498231	-0.0156687	0.187334	-0.317979	-0.262731	0.391767	-0.152466	0.0110906	-0.165149	-0.0831951	0.243322
0.0936116	-0.0291863	-0.0251819	0.169771	-0.331352	-0.253472	0.403832	-0.165512	0.00739372	-0.165756	-0.0655058	0.246722
0.0474383	-0.0548349	-0.0229435	0.163385	-0.326894	-0.284722	0.268275	-0.173665	0.0449784	-0.167577	-0.0978441	0.292861
0.0430108	-0.0580778	-0.0425294	0.179883	-0.319465	-0.239583	0.193754	-0.176111	0.0135551	-0.157256	-0.0657822	0.260321
0.00790639	-0.0742925	-0.0727476	0.163385	-0.319465	-0.24537	0.171043	-0.147574	0.0394331	-0.181542	-0.0671642	0.287518
0.0790639	-0.0837264	-0.0615557	0.134646	-0.320951	-0.278935	0.149042	-0.168773	0.00739372	-0.181542	-0.0613599	0.291889
0.0689437	-0.0863797	-0.0559597	0.139968	-0.331352	-0.298611	0.156849	-0.145944	-0.021565	-0.174256	-0.104754	0.289461
0.0819102	-0.10171	-0.0587577	0.100585	-0.332838	-0.25	0.126331	-0.141459	-0.0117067	-0.169399	-0.0826423	0.268091
0.0806452	-0.111144	-0.0363738	0.125067	-0.334324	-0.27662	0.176721	-0.152466	-0.030191	-0.163327	-0.125207	0.291889
0.102151	-0.111144	-0.0285395	0.0899415	-0.337296	-0.273148	0.244145	-0.174073	-0.0252619	-0.163934	-0.0986733	0.268091
0.115433	-0.108491	-0.0296586	0.0963278	-0.341753	-0.287037	0.249113	-0.164289	-0.0462107	-0.166363	-0.118297	0.232152
0.117963	-0.0872642	-0.0279799	0.110697	-0.33581	-0.248843	0.220014	-0.16755	-0.0511399	-0.177899	-0.0845771	0.255949
0.0740038	-0.09375	-0.0330162	0.103246	-0.350669	-0.265046	0.0979418	-0.171627	-0.00985829	-0.167577	-0.0884467	0.27829
0.0654649	-0.0840212	-0.0369334	0.0846195	-0.36107	-0.226852	0.0865862	-0.157358	-0.0961183	-0.175471	-0.110558	0.262749
0.0385832	-0.0946344	-0.0425294	0.0947312	-0.368499	-0.269676	0.0525195	-0.169996	-0.0850277	-0.177292	-0.110006	0.23798
0.0657812	-0.131486	-0.0313374	0.0707823	-0.340267	-0.273148	0.0553584	-0.172034	-0.0979667	-0.173042	-0.108347	0.270034
0.0537634	-0.0852005	-0.0363738	0.0521554	-0.33581	-0.234954	-0.00496806	-0.200163	-0.08626	-0.180935	-0.0912106	0.255464
0.00411132	-0.126179	-0.0526021	0.04843	-0.343239	-0.289352	-0.0418737	-0.197717	-0.117683	-0.197936	-0.100608	0.266149
0.00917141	-0.102594	-0.0514829	0.056413	-0.341753	-0.275463	-0.0347764	-0.200163	-0.109057	-0.198543	-0.127142	0.23118
0.0265655	-0.106427	-0.0565193	0.0787653	-0.344725	-0.259259	0.0120653	-0.177742	-0.0961183	-0.216151	-0.113875	0.234094
0.0509171	-0.0899175	-0.0800224	0.0824907	-0.350669	-0.290509	0.0248403	-0.189564	-0.0825632	-0.217365	-0.101714	0.226323
0.0316256	-0.0704599	-0.0940123	0.0931346	-0.358098	-0.261574	0.0234209	-0.214024	-0.0807147	-0.221615	-0.123549	0.246236
0.0351044	-0.0583726	-0.0900951	0.0867483	-0.368499	-0.284722	-0.0262598	-0.207093	-0.114603	-0.219186	-0.145108	0.221952
0.00727388	-0.0465802	-0.0900951	0.0878127	-0.365527	-0.283565	-0.0688431	-0.203832	-0.0727049	-0.227687	-0.126866	0.236523
0.0275142	-0.0713443	-0.0699496	0.0878127	-0.36107	-0.284722	-0.0738112	-0.204647	-0.0825632	-0.229508	-0.116639	0.250607
0.0167615	-0.0813679	-0.0637941	0.0729111	-0.375929	-0.28125	-0.0901348	-0.17978	-0.0800986	-0.238008	-0.0953566	0.230695
0.0354206	-0.102594	-0.0581981	0.0638638	-0.389302	-0.261574	-0.0723918	-0.180595	-0.0825632	-0.228901	-0.112217	0.219524
0.0221379	-0.0430425	-0.0637941	0.0521554	-0.367013	-0.284722	0.0149042	-0.200978	-0.0745533	-0.215543	-0.128248	0.271491
0.0325743	-0.0165094	-0.0783436	0.0186269	-0.352155	-0.298611	-0.0532292	-0.173257	-0.115835	-0.204614	-0.117468	0.250121
0.0332068	-0.0769458	-0.12479	0.0271421	-0.38633	-0.324074	-0.0248403	-0.187933	-0.0924214	-0.204614	-0.126866	0.214182
0.0411132	-0.107606	-0.132065	0.040447	-0.389302	-0.267361	-0.0354862	-0.202201	-0.0751694	-0.213722	-0.140133	0.212725
0.0328906	-0.0972877	-0.115837	0.0308675	-0.398217	-0.334491	-0.0369056	-0.203017	-0.115835	-0.206436	-0.156164	0.250607
0.0215054	-0.104068	-0.132065	0.0516232	-0.381872	-0.311343	-0.0745209	-0.194456	-0.0850277	-0.2034	-0.118574	0.263235
0.0278305	-0.0946344	-0.135422	0.04843	-0.395245	-0.334491	-0.104329	-0.196494	-0.0529883	-0.188221	-0.116639	0.205925
0.0328906	-0.103774	-0.118635	0.0489622	-0.408618	-0.319444	-0.133428	-0.191602	-0.038817	-0.183364	-0.126589	0.219524
0.0243517	-0.0728184	-0.110241	0.0276743	-0.395245	-0.297454	-0.0752307	-0.177742	-0.0961183	-0.196114	-0.13267	0.211753
0.0154965	-0.127064	-0.109121	0.0367217	-0.396731	-0.325231	0.0546487	-0.177742	-0.0634627	-0.180328	-0.105583	0.208354
0.0240354	-0.10171	-0.137661	0.00691857	-0.381872	-0.320602	0.104329	-0.203832	-0.0807147	-0.183364	-0.147595	0.22001
0.0278305	-0.112618	-0.12479	0.0282065	-0.371471	-0.354167	0.151171	-0.173665	-0.0702403	-0.182757	-0.0898286	0.239437
0.0398482	-0.0798939	-0.125909	0.0308675	-0.410104	-0.318287	0.182399	-0.20587	-0.060382	-0.202186	-0.12272	0.240408
0.0243517	-0.0745873	-0.150532	0.0356573	-0.389302	-0.331019	0.193045	-0.217285	-0.0634627	-0.197328	-0.119956	0.248179
0.0186591	-0.103184	-0.150532	0.0324641	-0.381872	-0.347222	0.165366	-0.183857	-0.0764017	-0.192471	-0.137645	0.27052
0.0167615	-0.12441	-0.131505	0.04843	-0.396731	-0.373843	0.198722	-0.200571	-0.0443623	-0.196721	-0.114428	0.241865
0.0205566	-0.104658	-0.12535	0.0324641	-0.401189	-0.357639	0.197303	-0.217285	-0.069008	-0.178506	-0.143173	0.259835
0.0173941	-0.115271	-0.136542	0.0127728	-0.398217	-0.376157	0.136977	-0.184264	-0.0548367	-0.195507	-0.119403	0.225352
0.0395319	-0.0825472	-0.148293	0.00425758	-0.405646	-0.353009	0.171043	-0.202609	-0.0289587	-0.196114	-0.130735	0.239922
0.0224541	-0.0766509	-0.151091	0.0170303	-0.421991	-0.364583	0.158978	-0.202201	-0.012939	-0.204007	-0.0978441	0.243808
0.0199241	-0.11763	-0.146055	-0.0234167	-0.392273	-0.386574	0.190206	-0.169588	0.0486753	-0.209472	-0.142344	0.23798
0.000948767	-0.102889	-0.150532	-0.00425758	-0.393759	-0.380787	0.220724	-0.183041	-0.00308071	-0.201579	-0.160862	0.246236
-0.00316256	-0.103184	-0.133744	-0.0127728	-0.405646	-0.395833	0.259049	-0.190787	-0.0443623	-0.193078	-0.119956	0.235551
0.00189753	-0.0969929	-0.148853	-0.00478978	-0.395245	-0.423611	0.25763	-0.196494	-0.0511399	-0.205829	-0.0981205	0.262263
-0.0215054	-0.0660377	-0.137661	-0.0239489	-0.401189	-0.405093	0.224273	-0.204647	-0.056069	-0.197936	-0.126036	0.208354
0.0189753	-0.0704599	-0.148853	-0.0393827	-0.40416	-0.413194	0.193754	-0.217285	-0.0536044	-0.201579	-0.131564	0.249636
0.0363694	-0.0795991	-0.15221	-0.043108	-0.393759	-0.422454	0.147622	-0.201386	-0.0406654	-0.193078	-0.137092	0.207868
-0.0167615	-0.0669222	-0.158366	-0.0489622	-0.399703	-0.436343	0.0525195	-0.203832	-0.0455946	-0.187007	-0.105583	0.23798
-0.00885515	-0.0395047	-0.170677	-0.0313997	-0.401189	-0.422454	0.0858765	-0.193233	-0.0468269	-0.183364	-0.107794	0.223409
0.0117015	-0.00235849	-0.189144	-0.0313997	-0.396731	-0.415509	-0.00709723	-0.209539	-0.0924214	-0.178506	-0.113875	0.246236
0.00600886	0.0288915	-0.181869	-0.0340607	-0.392273	-0.447917	-0.0511001	-0.17978	-0.0640789	-0.176078	-0.0975677	0.250121
-0.0110689	0.0474646	-0.175713	-0.0271421	-0.389302	-0.44213	-0.0298084	-0.200571	-0.073321	-0.175471	-0.0710337	0.242836
-0.0376344	0.0651533	-0.16732	-0.00691857	-0.377415	-0.466435	-0.0141945	-0.183857	-0.0720887	-0.179721	-0.041183	0.253521
-0.0370019	0.0371462	-0.176273	-0.0191591	-0.377415	-0.469907	-0.0212917	-0.209539	-0.0800986	-0.174863	-0.131564	0.243322
-0.0300443	-0.00471698	-0.179071	-0.0345929	-0.3789	-0.439815	-0.0347764	-0.210762	-0.0628466	-0.191257	-0.103372	0.201554
-0.0664137	0.000884434	-0.189703	-0.0186269	-0.381872	-0.449074	-0.10291	-0.207093	-0.0591497	-0.194293	-0.0917634	0.249636
-0.0550285	0.0150354	-0.16676	-0.0409792	-0.380386	-0.451389	-0.129879	-0.20587	-0.0542206	-0.200971	-0.115533	0.258864
-0.0426945	0.0283019	-0.188584	-0.0415114	-0.392273	-0.46412	-0.0929737	-0.215247	-0.0369686	-0.216151	-0.131841	0.221467
-0.00885515	0.0498231	-0.187465	-0.0425758	-0.410104	-0.421296	-0.156849	-0.214431	-0.104744	-0.242866	-0.120509	0.238465
-0.070525	0.021816	-0.198657	-0.0313997	-0.389302	-0.480324	-0.155429	-0.211985	-0.0554529	-0.244687	-0.1089	0.235066
-0.0553447	-0.00648585	-0.205932	-0.0420436	-0.407132	-0.446759	-0.161107	-0.208316	-0.0382009	-0.25258	-0.113322	0.248179
-0.0294118	-0.0159198	-0.197538	-0.0234167	-0.38633	-0.434028	-0.141235	-0.233999	-0.0579174	-0.269581	-0.142344	0.240894
-0.0452245	-0.0206368	-0.177392	-0.0282065	-0.398217	-0.446759	-0.161107	-0.248267	-0.107825	-0.29326	-0.132946	0.287518
-0.0540797	-0.0112028	-0.182988	-0.0356573	-0.395245	-0.478009	-0.122072	-0.238076	-0.0874923	-0.297511	-0.110006	0.280233
-0.0246679	0.00206368	-0.191382	-0.0313997	-0.402675	-0.447917	-0.143364	-0.245821	-0.0856439	-0.293868	-0.0837479	0.251578
-0.0477546	-0.00147406	-0.204253	-0.0218201	-0.395245	-0.459491	-0.15259	-0.245414	-0.0788663	-0.295689	-0.13654	0.223895
-0.0398482	0.0277123	-0.205372	-0.0367217	-0.38633	-0.459491	-0.118524	-0.246229	-0.130622	-0.299332	-0.135434	0.209325
-0.0262492	0.015625	-0.220481	-0.0452368	-0.3789	-0.451389	-0.133428	-0.235222	-0.0308071	-0.302975	-0.0903814	0.18747
-0.0319418	-0.0026533	-0.214885	-0.0521554	-0.367013	-0.421296	-0.119233	-0.212801	-0.0844116	-0.301154	-0.12963	0.229723
-0.0344719	-0.00619104	-0.210968	-0.0734433	-0.387816	-0.451389	-0.110717	-0.257236	-0.0813309	-0.299332	-0.092869	0.223895
-0.0173941	-0.0412736	-0.195299	-0.0702501	-0.381872	-0.467593	-0.133428	-0.235222	-0.0985829	-0.307225	-0.120509	0.200583
-0.0502846	-0.0583726	-0.192501	-0.0681213	-0.374443	-0.434028	-0.166785	-0.254382	-0.051756	-0.327869	-0.116363	0.214182
-0.0493359	-0.0716392	-0.198097	-0.0867483	-0.364042	-0.465278	-0.125621	-0.240929	-0.0597659	-0.341834	-0.130735	0.259835
-0.0496521	-0.0675118	-0.220481	-0.0787653	-0.369985	-0.44213	-0.12846	-0.242152	-0.0511399	-0.321797	-0.127695	0.221952
-0.0521822	-0.0922759	-0.204253	-0.0883449	-0.380386	-0.438657	-0.171043	-0.236853	-0.0455946	-0.333333	-0.144279	0.275862
-0.040797	-0.112028	-0.210409	-0.0766365	-0.343239	-0.479167	-0.161817	-0.240929	-0.0320394	-0.339405	-0.116639	0.250607
-0.0439595	-0.0807783	-0.215445	-0.0888771	-0.35364	-0.487269	-0.119233	-0.240114	-0.0653111	-0.326655	-0.124655	0.282661
-0.0275142	-0.0698703	-0.217683	-0.0936668	-0.35364	-0.476852	-0.12704	-0.236038	-0.0462107	-0.319976	-0.147595	0.257407
-0.00442758	-0.126769	-0.225518	-0.0931346	-0.377415	-0.44213	-0.119233	-0.233184	-0.0209489	-0.323619	-0.158098	0.25255
-0.0243517	-0.0710495	-0.224398	-0.103246	-0.372957	-0.486111	-0.122072	-0.271097	-0.000616143	-0.31694	-0.139303	0.266634
-0.044592	-0.0972877	-0.239508	-0.0750399	-0.380386	-0.496528	-0.114265	-0.252752	0.0283426	-0.324226	-0.14953	0.232152
0.0170778	-0.0524764	-0.243984	-0.0649282	-0.369985	-0.483796	-0.110717	-0.255198	0.00739372	-0.32544	-0.175511	0.263235
-0.0028463	-0.0707547	-0.252378	-0.0606706	-0.375929	-0.497685	-0.122782	-0.251121	-0.0659273	-0.289617	-0.188226	0.268091
-0.0104364	-0.0454009	-0.247342	-0.100585	-0.368499	-0.525463	-0.138396	-0.264574	-0.0234134	-0.296296	-0.182974	0.223895
0.013599	-0.0392099	-0.257974	-0.111229	-0.395245	-0.513889	-0.112846	-0.258051	0.0338879	-0.285367	-0.161415	0.24915
-0.00316256	-0.0731132	-0.256855	-0.0910059	-0.364042	-0.482639	-0.124202	-0.235222	0.0579174	-0.287796	-0.171642	0.275862
0.0142315	-0.0716392	-0.268047	-0.0846195	-0.359584	-0.475694	-0.0731015	-0.266205	0.0332717	-0.273831	-0.14953	0.282176
0.00632511	-0.0840212	-0.26357	-0.0926024	-0.350669	-0.517361	-0.0581973	-0.270689	0.0191004	-0.268974	-0.1534	0.292861
0.012334	-0.0701651	-0.278679	-0.116551	-0.349183	-0.528935	0.000709723	-0.262536	0.0437461	-0.28476	-0.157822	0.280233
0.00885515	-0.0707547	-0.270845	-0.125067	-0.358098	-0.523148	0.0283889	-0.272727	0.00184843	-0.233151	-0.136263	0.291404
0.148324	-0.0840212	-0.270845	-0.120809	-0.414562	-0.476852	0.0681334	-0.260497	0.0616143	-0.137826	-0.189884	0.28849
0.164769	0.0430425	-0.26413	-0.155402	-0.420505	-0.574074	0.0432931	-0.370159	0.0985829	-0.105039	-0.161692	0.337543
0.154649	0.0793042	-0.269166	-0.156466	-0.3789	-0.712963	0.0468417	-0.377905	0.117067	-0.0752884	-0.137092	0.368626
0.183428	0.0769458	-0.269166	-0.118148	-0.340267	-0.83912	0.107878	-0.38402	0.146642	-0.0321797	-0.171918	0.428363
0.265338	0.0987618	-0.38836	-0.122938	-0.291233	-0.849537	0.190916	-0.357929	0.149723	-0.00607165	-0.114981	0.405537
0.221063	0.136792	-0.396195	-0.0867483	-0.2526	-0.861111	0.198722	-0.31064	0.219963	0.0236794	-0.144831	0.429335
0.253004	0.143278	-0.396754	-0.0670569	-0.222883	-0.837963	0.173172	-0.282511	0.225508	0.0461445	-0.121061	0.414279
0.247312	0.168927	-0.370453	-0.100053	-0.173848	-0.854167	0.167495	-0.278842	0.234134	0.0279296	-0.100055	0.388538
0.2821	0.180425	-0.372692	-0.0601384	-0.15899	-0.856481	0.228531	-0.28618	0.259396	-0.0085003	-0.133776	0.399223
0.252688	0.175708	-0.341354	-0.0367217	-0.147103	-0.858796	0.190916	-0.321647	0.265558	0.0321797	-0.0599779	0.396795
0.273245	0.146521	-0.311696	-0.00691857	-0.129272	-0.862269	0.235628	-0.29841	0.264941	0.0255009	-0.134052	0.396309
0.263757	0.16421	-0.270845	0.0228845	-0.089153	-0.857639	0.181689	-0.269466	0.284658	0.0267152	-0.0945274	0.427878
0.308665	0.183667	-0.219922	0.0308675	-0.0460624	-0.865741	0.268985	-0.247044	0.305607	0.0364299	-0.0494748	0.398252
0.306135	0.1477	-0.210968	0.0691857	-0.0297177	-0.864583	0.202981	-0.27232	0.314849	0.0631451	-0.116915	0.36134
0.35389	0.193986	-0.176273	0.0862161	-0.00594354	-0.844907	0.232789	-0.273543	0.301294	0.0631451	-0.103925	0.425935
0.315307	0.235259	-0.165081	0.0926024	0.00445765	-0.865741	0.22995	-0.269874	0.285274	0.0807529	-0.0718629	0.464303
0.339658	0.252948	-0.15333	0.135178	-0.00742942	-0.866898	0.183109	-0.298818	0.303758	0.0916818	-0.109729	0.410879
0.33618	0.217276	-0.133744	0.161788	-0.00445765	-0.84838	0.221434	-0.324501	0.34504	0.0874317	-0.118574	0.392909
0.341556	0.219634	-0.0906547	0.180415	0.00297177	-0.856481	0.207239	-0.339177	0.380776	0.0892532	-0.0975677	0.467217
0.344086	0.238502	-0.0928931	0.185737	0.0520059	-0.859954	0.217175	-0.365267	0.381392	0.0631451	-0.0793256	0.383681
0.199873	0.217571	-0.0509233	0.226716	0.145617	-0.869213	0.224273	-0.299633	0.36106	-0.0576806	-0.0773908	0.283633
0.218533	0.0132665	-0.0710688	0.24215	0.150074	-0.865741	0.228531	-0.131268	0.270487	-0.0680024	-0.0585959	0.311316
0.206831	0.00766509	-0.0531617	0.208622	0.144131	-0.864583	0.233499	-0.159804	0.321627	-0.0777171	-0.0491985	0.301603
0.210626	0.0371462	-0.0386122	0.221927	0.181278	-0.862269	0.305181	-0.14839	0.331485	-0.0698239	-0.0848535	0.279747
0.221379	0.0185731	0.0934527	0.234699	0.185736	-0.869213	0.420156	-0.135344	0.313617	-0.0601093	-0.103096	0.309373
0.222644	0.0224057	0.151651	0.245343	0.18425	-0.872685	0.427253	-0.0872401	0.326556	-0.0728597	-0.1288	0.282661
0.229918	0.0117925	0.190263	0.244279	0.170877	-0.886574	0.444996	-0.106808	0.390635	-0.0777171	-0.0773908	0.278776
0.203036	0.0165094	0.195859	0.249069	0.167905	-0.877315	0.439319	-0.144721	0.358595	-0.0856102	-0.102819	0.291404
0.231815	0.00176887	0.199776	0.216605	0.18425	-0.886574	0.525905	-0.0876478	0.356747	-0.105039	-0.0621891	0.254007
0.268817	0.0191627	0.195299	0.195849	0.191679	-0.886574	0.618169	-0.0721565	0.352434	-0.118397	-0.0840243	0.269063
0.237508	0.0159198	0.223839	0.186801	0.193165	-0.87963	0.53868	-0.108846	0.32902	-0.142684	-0.0898286	0.297717
0.22296	0.0336085	0.243984	0.194784	0.175334	-0.873843	0.585522	-0.0945781	0.319162	-0.164542	-0.118021	0.313259
0.226755	0.0259434	0.255736	0.228845	0.163447	-0.862269	0.606104	-0.12393	0.315465	-0.144505	-0.0682698	0.301603
0.236875	0.0321344	0.261891	0.234167	0.166419	-0.87037	0.606104	-0.0517733	0.319778	-0.145112	-0.0760088	0.28509
0.2179	0.00383255	0.287073	0.226184	0.178306	-0.87037	0.64017	-0.0644109	0.269254	-0.131755	-0.0807076	0.309373
0.242568	0.0170991	0.283156	0.225652	0.156018	-0.878472	0.612491	-0.0839788	0.273567	-0.140255	-0.105583	0.275376
0.221063	0.00442217	0.317292	0.232571	0.18425	-0.87963	0.552165	-0.102324	0.260012	-0.139648	-0.109729	0.272948
0.215686	-0.00117925	0.330162	0.220862	0.150074	-0.887731	0.544358	-0.0945781	0.253851	-0.114754	-0.0588723	0.255464
0.239722	0.0147406	0.285395	0.228313	0.17682	-0.878472	0.444996	-0.0607419	0.247073	-0.112933	-0.108071	0.256921
0.21284	0.0165094	0.259093	0.247472	0.138187	-0.87963	0.352023	-0.0741949	0.257548	-0.118397	-0.10199	0.270034
0.210626	0.0232901	0.283156	0.225652	0.120357	-0.872685	0.311568	-0.0843865	0.276648	-0.099575	-0.0818132	0.324915
0.194497	0.0309552	0.289871	0.24215	0.111441	-0.87963	0.305891	-0.114554	0.309304	-0.0916818	-0.0959093	0.286061
0.211891	-0.00442217	0.306659	0.276743	0.117385	-0.866898	0.271824	-0.0917244	0.255083	-0.101396	-0.0889995	0.313745
0.198608	-0.00176887	0.308898	0.302821	0.0520059	-0.876157	0.305181	-0.13086	0.249538	-0.0728597	-0.119127	0.268091
0.213472	-0.0274175	0.284835	0.326237	0.077266	-0.881944	0.2044	-0.123522	0.307455	-0.0643594	-0.0884467	0.302574
0.194181	-0.0445165	0.272524	0.336881	0.0594354	-0.878472	0.188786	-0.134529	0.281577	-0.051609	-0.0873411	0.280233
0.211259	-0.046875	0.242865	0.327302	0.0579495	-0.875	0.199432	-0.107216	0.263093	-0.0364299	-0.0655058	0.276833
0.199873	-0.0300708	0.243984	0.351251	0.0445765	-0.873843	0.182399	-0.138606	0.290819	-0.0279296	-0.0981205	0.294318
0.209677	-0.0327241	0.20817	0.362959	0.063893	-0.883102	0.163236	-0.1064	0.256932	-0.037037	-0.094251	0.29626
0.209677	-0.0507075	0.223839	0.325705	0.0802377	-0.881944	0.0880057	-0.111292	0.243376	-0.0218579	-0.0710337	0.336085
0.199241	-0.0498231	0.214885	0.315061	0.0757801	-0.87963	0.100781	-0.102731	0.217498	-0.0267152	-0.0707573	0.279262
0.216003	-0.0548349	0.198097	0.30761	0.0475483	-0.884259	0.126331	-0.126784	0.213802	-0.0382514	-0.0757324	0.319573
0.240987	-0.0524764	0.197538	0.288983	0.0430906	-0.864583	0.124911	-0.101916	0.25878	-0.0127505	-0.113046	0.310345
0.200822	-0.0365566	0.189144	0.234167	0.0817236	-0.853009	0.105039	-0.123522	0.25878	-0.0206436	-0.0525152	0.343371
0.242884	-0.0630896	0.225518	0.238425	0.0921248	-0.862269	0.0865862	-0.128007	0.261861	-0.0321797	-0.0862355	0.325401
0.207147	-0.0742925	0.221041	0.234167	0.0668648	-0.87037	0.0780696	-0.105993	0.203327	-0.0661809	-0.0632946	0.345799
0.253321	-0.0504127	0.196978	0.220862	0.0713224	-0.866898	0.0631654	-0.136567	0.20764	-0.0503947	-0.0735213	0.320544
0.194181	-0.0604363	0.197538	0.253858	0.063893	-0.878472	0.0141945	-0.110069	0.229205	-0.0534305	-0.0997789	0.349199
0.209994	-0.0536557	0.206491	0.250665	0.0564636	-0.873843	0.0709723	-0.122299	0.195933	-0.055252	-0.0851299	0.340457
0.197343	-0.0619104	0.198657	0.279404	0.0371471	-0.890046	0.178141	-0.0880554	0.200863	-0.0601093	-0.0981205	0.333657
0.199557	-0.0863797	0.193621	0.285258	0.00742942	-0.896991	0.134847	-0.103547	0.17252	-0.0680024	-0.0713101	0.355027
0.21031	-0.0893278	0.203693	0.288983	0.0237741	-0.893519	0.119943	-0.1064	0.176217	-0.0613236	-0.120509	0.394852
0.206199	-0.0480542	0.213766	0.258116	0.0089153	-0.916667	0.104329	-0.134121	0.139864	-0.0631451	-0.0337203	0.348227
0.203669	-0.0863797	0.201455	0.268228	0.0222883	-0.90162	0.112136	-0.152874	0.149107	-0.0752884	-0.10199	0.322972
0.198925	-0.0955189	0.200336	0.244279	0.0148588	-0.834491	0.175302	-0.130045	0.1565	-0.0327869	-0.0721393	0.385624
0.208096	-0.0966981	0.184667	0.259713	0.0089153	-0.717593	0.311568	-0.13779	0.104128	-0.0418944	-0.0837479	0.339971
0.196078	-0.068691	0.217124	0.275679	-0.0237741	-0.662037	0.346345	-0.141867	0.138016	-0.0497875	-0.0903814	0.353084
0.164769	-0.0840212	0.202015	0.222991	-0.0401189	-0.538194	0.389638	-0.15532	0.139864	-0.0394657	-0.0737977	0.36474
0.177419	-0.0958137	0.187465	0.236296	-0.0356612	-0.560185	0.339957	-0.123522	0.0628466	-0.0261081	-0.0682698	0.357941
0.185326	-0.0831368	0.196419	0.265035	-0.0579495	-0.574074	0.381831	-0.121892	0.110906	-0.00789314	-0.0552792	0.344342
0.177103	-0.123821	0.175154	0.271953	-0.0445765	-0.565972	0.322214	-0.141867	0.150339	0.00546448	-0.07822	0.338514
0.181531	-0.132075	0.171237	0.28579	-0.0475483	-0.576389	0.238467	-0.14309	0.175601	0	-0.0856827	0.391452
0.172043	-0.116156	0.156128	0.278872	-0.0549777	-0.561343	0.278212	-0.139421	0.155268	-0.00910747	-0.094251	0.333171
0.16888	-0.108196	0.161164	0.26397	-0.0683507	-0.584491	0.238467	-0.142682	0.108441	-0.0121433	-0.0939746	0.377853
0.179001	-0.113208	0.172916	0.263438	-0.0802377	-0.550926	0.159688	-0.146759	0.120148	-0.00364299	-0.0964621	0.346285
0.173624	-0.0819575	0.161164	0.248536	-0.0950966	-0.5625	0.158978	-0.177742	0.115219	0.0103218	-0.145661	0.326372
0.20019	-0.0689858	0.173475	0.234699	-0.0965825	-0.592593	0.15259	-0.161435	0.125077	0.0212508	-0.0773908	0.349199
0.182796	-0.0837264	0.172356	0.202235	-0.0846954	-0.585648	0.0901348	-0.16755	0.114603	0.0194293	-0.0961857	0.340942
0.189121	-0.0884434	0.161724	0.202235	-0.10847	-0.577546	0.116395	-0.156951	0.112138	-0.0121433	-0.1534	0.374939
0.176471	-0.0763561	0.156128	0.205961	-0.0936107	-0.576389	0.0773598	-0.172034	0.08626	-0.0200364	-0.117192	0.340457
0.169197	-0.0681014	0.156687	0.228313	-0.0965825	-0.538194	0.133428	-0.181411	0.0837954	-0.0364299	-0.0934218	0.358426
0.152119	-0.0795991	0.165081	0.234167	-0.145617	-0.533565	0.0951029	-0.213208	0.0505237	-0.0546448	-0.0945274	0.360369
0.169829	-0.087559	0.155008	0.224055	-0.15156	-0.576389	0.108588	-0.225438	0.0800986	-0.0643594	-0.119956	0.323944
0.182796	-0.112618	0.128148	0.222991	-0.15156	-0.574074	0.12917	-0.18671	0.0696242	-0.0613236	-0.0804312	0.324915
0.181531	-0.123821	0.132065	0.248536	-0.145617	-0.582176	0.0972321	-0.224623	0.069008	-0.0582878	-0.110006	0.330743
0.181531	-0.108491	0.119754	0.218733	-0.166419	-0.574074	0.0880057	-0.227884	0.0283426	-0.0528233	-0.127142	0.344828
0.172992	-0.124705	0.109681	0.182012	-0.142645	-0.611111	0.0610362	-0.208724	0.0887246	-0.0522161	-0.0992261	0.3356
0.180266	-0.141509	0.109681	0.187334	-0.154532	-0.578704	0.087296	-0.226254	0.0844116	-0.0582878	-0.111664	0.317144
0.161607	-0.120578	0.119194	0.183076	-0.148588	-0.560185	0.0163236	-0.203424	0.0714726	-0.0358227	-0.113599	0.301117
0.134725	-0.112913	0.114717	0.213411	-0.15156	-0.56713	0.0184528	-0.233184	0.0166359	-0.0558591	-0.118574	0.339
0.15623	-0.118809	0.113039	0.183608	-0.145617	-0.582176	-0.0149042	-0.225438	0.0548367	-0.0382514	-0.117192	0.322487
0.159709	-0.141804	0.113598	0.177222	-0.169391	-0.582176	0.0418737	-0.198532	0.0622304	-0.0661809	-0.0793256	0.378825
0.143264	-0.140625	0.0996083	0.186269	-0.160475	-0.603009	0.0163236	-0.216877	0.0720887	-0.0643594	-0.122167	0.363283
0.180266	-0.163915	0.110241	0.216072	-0.147103	-0.570602	-0.00638751	-0.195679	0.0566851	-0.0340012	-0.106965	0.365712
0.120177	-0.159788	0.0906547	0.197445	-0.144131	-0.591435	0.0156139	-0.200978	0.0628466	-0.04068	-0.0873411	0.324429
0.145161	-0.160377	0.0973699	0.210218	-0.145617	-0.561343	0.0468417	-0.218508	0.0665434	-0.0279296	-0.0936982	0.336085
0.113219	-0.169222	0.0973699	0.219798	-0.142645	-0.587963	0.0319375	-0.210762	0.126925	-0.0346084	-0.112769	0.351141
0.131246	-0.172759	0.101847	0.187866	-0.1263	-0.599537	0.0454223	-0.206278	0.104128	-0.0248937	-0.0538972	0.334143
0.138204	-0.168632	0.105204	0.183076	-0.138187	-0.592593	-0.00141945	-0.220954	0.101047	-0.0163934	-0.113322	0.388538
0.131879	-0.160967	0.0996083	0.18148	-0.121842	-0.579861	0.0312278	-0.196494	0.077634	-0.0212508	-0.103648	0.337057
0.0781151	-0.176887	0.0699496	0.1719	-0.141159	-0.603009	0.066714	-0.24256	0.103512	-0.00789314	-0.11581	0.326372
0.0689437	-0.185731	0.0794628	0.157531	-0.148588	-0.579861	0.0553584	-0.215654	0.0924214	-0.0127505	-0.142897	0.327343
0.0623023	-0.1477	0.0811416	0.187866	-0.170877	-0.603009	0.058907	-0.239299	0.104128	-0.0340012	-0.12272	0.348713
0.0496521	-0.183667	0.0677112	0.202767	-0.175334	-0.585648	0.0397445	-0.239299	0.0825632	-0.0534305	-0.110006	0.378825
0.042062	-0.181899	0.0514829	0.166578	-0.163447	-0.607639	0.0525195	-0.207093	0.0868762	-0.0607165	-0.114428	0.34677
0.0316256	-0.176297	0.0542809	0.187866	-0.17682	-0.608796	0.0354862	-0.241745	0.0714726	-0.0710383	-0.153952	0.354055
0.0559772	-0.192217	0.0570789	0.169239	-0.172363	-0.582176	0.0241306	-0.234407	0.064695	-0.0880389	-0.162521	0.340942
0.0211891	-0.197524	0.0654729	0.157531	-0.173848	-0.577546	0.0482612	-0.256828	0.0967344	-0.0856102	-0.140409	0.330257
0.0566097	-0.177771	0.0386122	0.135178	-0.178306	-0.605324	0.0212917	-0.250306	0.0511399	-0.0953248	-0.104478	0.34677
0.0455408	-0.19546	0.0481253	0.121873	-0.164933	-0.607639	-0.0120653	-0.253159	0.0868762	-0.101396	-0.131841	0.348227
0.0442758	-0.199292	0.0313374	0.125067	-0.172363	-0.556713	-0.0489709	-0.242152	0.104744	-0.0941105	-0.131012	0.339485
0.0322581	-0.205189	0.0218243	0.115487	-0.148588	-0.607639	-0.0326473	-0.263351	0.0770179	-0.112325	-0.142897	0.310831
0.0177103	-0.194575	0.000559597	0.116019	-0.179792	-0.590278	0.066714	-0.23563	0.0554529	-0.109897	-0.157546	0.336085
0.0509171	-0.170401	0.0123111	0.109101	-0.199108	-0.609954	0.0880057	-0.249898	0.0714726	-0.11354	-0.134881	0.320058
0.0509171	-0.165684	0.0123111	0.110165	-0.206538	-0.606481	0.111427	-0.262128	0.0394331	-0.108682	-0.120785	0.323944
0.00980392	-0.153892	0	0.109101	-0.178306	-0.623843	0.149752	-0.251529	0.0283426	-0.117183	-0.110558	0.338514
0.016129	-0.147995	0.00671516	0.107504	-0.193165	-0.596065	0.135557	-0.266612	0.0523722	-0.0977535	-0.143726	0.322487
-0.0208729	-0.142394	0.0162283	0.09686	-0.210996	-0.611111	0.188077	-0.259682	0.0622304	-0.111718	-0.14953	0.332686
-0.0173941	-0.149469	0.0151091	0.100585	-0.212481	-0.606481	0.20511	-0.272727	0.0492914	-0.100182	-0.112769	0.310345
-0.0056926	-0.169811	0.0324566	0.103779	-0.208024	-0.619213	0.209368	-0.245006	0.0874923	-0.104432	-0.151189	0.3288
-0.0173941	-0.160672	0.0167879	0.122406	-0.231798	-0.587963	0.23066	-0.262943	0.0727049	-0.0965392	-0.11885	0.327343
-0.00727388	-0.168632	0.0285395	0.111762	-0.210996	-0.59838	0.217885	-0.269058	0.0757856	-0.0971463	-0.141238	0.34677
-0.042062	-0.162146	0.0246223	0.0899415	-0.236256	-0.627315	0.238467	-0.272727	0.069008	-0.0935033	-0.142897	0.333171
-0.0313093	-0.169811	-0.00503637	0.0846195	-0.219911	-0.622685	0.246984	-0.280881	0.0745533	-0.0758956	-0.12576	0.312773
-0.0759013	-0.177182	-0.0100727	0.0574774	-0.221397	-0.612269	0.217885	-0.291887	0.0585336	-0.0655738	-0.154229	0.301117
-0.0300443	-0.177771	-0.00279799	0.0596062	-0.221397	-0.58912	0.250532	-0.258867	0.11337	-0.0564663	-0.140685	0.316173
-0.0439595	-0.1875	0.0117515	0.0702501	-0.224368	-0.611111	0.217885	-0.279658	0.0653111	-0.0431087	-0.152294	0.276348
-0.0468058	-0.191333	0.00839396	0.0585418	-0.246657	-0.619213	0.228531	-0.285365	0.0616143	-0.0382514	-0.162797	0.271491
-0.0578748	-0.155955	-0.00111919	0.0500266	-0.2526	-0.600694	0.274663	-0.288218	0.107209	-0.055252	-0.121338	0.325401
[truncated: 298 more rows]

## Sheet: Figure 5F
mec-12(e1605); AVG calcium imaging
[truncated: 750 more rows]

[truncated: 11 more sheets: Figure 5G, Figure 6A, Figure 6B, Figure 7, Figure S1, Figure S4, Figure S6, Figure S8A, Figure S8B, Figure S9, Figure S10]
